# Supplementary material for: Aberrant somatic hypermutation of CCND1 generates non-coding drivers of mantle cell lymphomagenesis
Source: Cancer Gene Ther. 2022 Feb 10;29(5):484–93. doi: 10.1038/s41417-022-00428-7 (PMC9113931; doi:10.1038/s41417-022-00428-7)
Supplement: Supplementary file 1 — Supplementary table S1 [file 41417_2022_428_MOESM1_ESM.xlsx]

## Sheet: legends
Table "5k data set"	The list of 4610 samples used in the analyses is shown.
column header	column description
sample ID	sample name
master cohort	master cohort
gender	male or female
age at first diagnosis	age at first diagnosis in years
diagnosis	diagnosis
number of non-coding variants in chr11:69455210-69458025 (hg19)	number of non-coding variants in the CCND1 transcription regulatory region (chr11:69455210-69458025, hg19)
ATM mutation	coding mutations in ATM gene in Human Genome Variation Society notation
NSD2 mutation	coding mutations in NSD2 gene in Human Genome Variation Society notation
KMT2D mutation	coding mutations in KMT2D gene in Human Genome Variation Society notation
TP53 mutation	coding mutations in TP53 gene in Human Genome Variation Society notation
Table "MCL group"	The list of 84 mantle cell lymphoma (MCL) samples used in the analyses is shown.
column header	column description
sample ID	sample name
ATM mutated	yes when ATM carries coding mutation, empty otherwise
NSD2 mutated	yes when NSD2 carries coding mutation, empty otherwise
TP53 mutated	yes when TP53 carries coding mutation, empty otherwise
KMT2D mutated	yes when KMT2D carries coding mutation, empty otherwise
gender	male or female
age at first diagnosis (years)	age at first diagnosis in years
material	material used for sequencing analyses (bone marrow or peripheral blood)
sequencing run	sequencing run identifier
t(11;14) breakpoint (hg19)	location of t(11;14) breakpoint in hg19 coordinates as determined by Manta software
breakpoint in major translocation cluster (MTC, see PMID: 8639814 for MTC definition)	indicator whether the t(11;14) breakpoint is located in the major translocation cluster
ARNT-HIF1A_11:69456333-69456342 mutated	1 if transcription factor binding site indicated in the column header is mutated, empty otherwise
MEF2C_11:69456410-69456424 mutated	1 if transcription factor binding site indicated in the column header is mutated, empty otherwise
MEF2C_11:69456416-69456430 mutated	1 if transcription factor binding site indicated in the column header is mutated, empty otherwise
MEF2C_11:69456434-69456448 mutated	1 if transcription factor binding site indicated in the column header is mutated, empty otherwise
STAT6_11:69456440-69456452 mutated	1 if transcription factor binding site indicated in the column header is mutated, empty otherwise
KLF9_11:69456462-69456476 mutated	1 if transcription factor binding site indicated in the column header is mutated, empty otherwise
STAT6_11:69456523-69456533 mutated	1 if transcription factor binding site indicated in the column header is mutated, empty otherwise
HOXC9_11:69456747-69456756 mutated	1 if transcription factor binding site indicated in the column header is mutated, empty otherwise
HOXC9_11:69456766-69456777 mutated	1 if transcription factor binding site indicated in the column header is mutated, empty otherwise
MEF2C_11:69457123-69457137 mutated	1 if transcription factor binding site indicated in the column header is mutated, empty otherwise
MEF2C_11:69457128-69457142 mutated	1 if transcription factor binding site indicated in the column header is mutated, empty otherwise
TCF12_11:69457662-69457670 mutated	1 if transcription factor binding site indicated in the column header is mutated, empty otherwise
CEBPD_11:69455216-69455226 mutated	1 if transcription factor binding site indicated in the column header is mutated, empty otherwise
E2F_11:69455999-69456016 mutated	1 if transcription factor binding site indicated in the column header is mutated, empty otherwise
NFATC_11:69456337-69456347 mutated	1 if transcription factor binding site indicated in the column header is mutated, empty otherwise
NFATC_11:69456341-69456350 mutated	1 if transcription factor binding site indicated in the column header is mutated, empty otherwise
ZBTB12_11:69456470-69456478 mutated	1 if transcription factor binding site indicated in the column header is mutated, empty otherwise
ZNF257_11:69456476-69456487 mutated	1 if transcription factor binding site indicated in the column header is mutated, empty otherwise
NFATC_11:69456687-69456696 mutated	1 if transcription factor binding site indicated in the column header is mutated, empty otherwise
NFATC_11:69456738-69456747 mutated	1 if transcription factor binding site indicated in the column header is mutated, empty otherwise
SOX3_11:69456970-69456980 mutated	1 if transcription factor binding site indicated in the column header is mutated, empty otherwise
SOX9_11:69457086-69457101 mutated	1 if transcription factor binding site indicated in the column header is mutated, empty otherwise
NFATC_11:69457180-69457171 mutated	1 if transcription factor binding site indicated in the column header is mutated, empty otherwise
CEBPD_11:69456739-69456766 mutated	1 if transcription factor binding site indicated in the column header is mutated, empty otherwise
count TFBS mutations in CCND1 transcription regulatory region chr11:69455210-chr11:69458025 (hg19)	sum of mutations in transcription factor binding sites (TFBS) in the CCND1 transcription regulatory region chr11:69455210-chr11:69458025 (hg19)
count non-coding mutations in CCND1 transcription regulatory region chr11:69455210-chr11:69458025 (hg19)	total of non-coding mutations (TFBS plus non-TFBS) in the CCND1 transcription regulatory region chr11:69455210-chr11:69458025 (hg19)
assigned MCL subgroup	Samples are subdivided into classical (cMCL) or non-nodal MCL (nnMCL) as determined in Fig. 4D. nnMCL samples are further classified as wild-type (WT) or mutated (MUT) based on non-coding mutations in the CCND1 transcription regulatory region. Mutated samples have at least 10 non-coding mutations and at least two of those mutations are located in transcription factor binding sites. The remaining …
IGHV	immunoglobulin heavy chain variable (IGHV) gene expressed in sample
% mutated Sanger	percentage of mutations in IGHV as determined by Sanger sequencing
% mutated IGCaller	percentage of mutations in IGHV as determined by IGCaller software
IGHV mutated status	IGHV mutation status
Table "non-MCL group"	The list of 65 non mantle cell lymphoma (non-MCL) samples with t(11;14)(q13;q32) and mutated IGHV used in the analyses is shown.
column header	column description
sample ID	sample name
master cohort	master cohort
gender	male or female
age at first diagnosis (years)	age at first diagnosis in years
diagnosis	diagnosis
t(11;14)(q13;q32) breakpoints	location of t(11;14)(q13;q32) breakpoints in hg19 coordinates as determined by Manta software
IGHV	immunoglobulin heavy chain variable (IGHV) gene expressed in sample
% mutated	percentage of mutations in IGHV gene
number of non-coding mutations in chr11:69455210-chr11:69458025 (hg19)	total of non-coding mutations in the CCND1 transcription regulatory region chr11:69455210-chr11:69458025 (hg19)
Table "TFBS"	transcription factor binding sites analysis for variants observed in samples of the MCL and non-MCL groups
column header	column description
sample ID	sample name
master cohort	master cohort
sample group	assigned sample group
variant	variant in GnomAD notation
chr	chromosome
position (hg19)	variant position
reference allele	reference allele of variant
alternative allele	alternative allele of variant
number of samples with this mutation	number of samples with this mutation
number of samples with a mutation at this position	number of samples with a mutation at this position
non-MCL sample group enrichment Z-score	per base-position enrichment Z-scores for the number of non-coding variants in non-MCL samples were calculated as the average of enrichment scores observed in overlapping 5 to 10 bp bins
MCL sample group (cMCL+nnMCL) enrichment Z-score	per base-position enrichment Z-scores for the number of non-coding variants in MCL samples were calculated as the average of enrichment scores observed in overlapping 5 to 10 bp bins
gnomad AF_nfe	allele frequency of variant in non-finnisch European population as reported in GnomAD v2.1.1
variant allele frequency in sample	allele frequency of variant observed in this sample
wild-type sequence (variant position plus minus 15 bp)	hg19 sequence of the reference allele with 15 bp of padding to the left and to the right of the variant position
mutated sequence (variant position plus minus 15 bp)	hg19 sequence of the alternative allele with 15 bp of padding to the left and to the right of the variant position
sequence change compatible with classical activation induced cytidine deaminase activity (c-AID), C to T/G at WRCY motifs	1 indicates that sequence change is compatible with classical activation induced cytidine deaminase activity, empty otherwise
sequence change compatible with non-classical activation induced cytidine deaminase activity (nc-AID), A to C/G at WA motifs	1 indicates that sequence change is compatible with non-classical activation induced cytidine deaminase activity, empty otherwise
TFBS lost	if the variant destabilizes a transcription factor binding site, the affected TFBS models from Jaspar and Hocomoco are listed
TFBS created	if the variant stabilizes a transcription factor binding site, the affected TFBS models from Jaspar and Hocomoco are listed

## Sheet: 5k data set
sample ID	master cohort	gender	age at first diagnosis	diagnosis	number of non-coding variants in chr11:69455210-69458025 (hg19)	ATM mutation	NSD2 mutation	KMT2D mutation	TP53 mutation
MLL_00003	MDS	female	45.8	MDS, 5q-syndrome (WHO)	0	ENST00000278616.4:c.5418A>G; ENSP00000278616.4:p.Ile1806Met
MLL_00008	AML	female	63.1	AML M5a	0
MLL_00009	MDS	male	87.2	MDS, 5q-syndrome (WHO)	0
MLL_00081	AML	male	69.1	AML M1	0
MLL_00092	BCP-ALL	female	54.4	c-ALL	0
MLL_00130	AML	female	69.4	AML M4 (FAB-classification)	0
MLL_00214	T-ALL	female	74.2	Pre-T-ALL	0
MLL_00223	T-ALL	female	87.7	cortical T-ALL	0			ENST00000301067.7:c.5921C>T; ENSP00000301067.7:p.Thr1974Met
MLL_00224	T-ALL	male	63.3	cortical T-ALL	0
MLL_00225	T-ALL	male	41.6	Pro-T-ALL	0
MLL_00226	T-ALL	male	66.5	Pre-T-ALL	0
MLL_00227	T-ALL	male	42.2	Akute leukemia	0
MLL_00228	T-ALL	male	27.7	Pre-T-ALL	0
MLL_00229	T-ALL	male	29.2	cortical T-ALL	0
MLL_00245	AML	female	70.6	AML M1	0
MLL_00248	AML	female	58.2	AML M2	0
MLL_00250	AML	female	68.5	AML M4	0
MLL_00263	AML	male	82.7	AML M1 (FAB-classification)	0		ENST00000382888.3:c.458T>C; ENSP00000372344.3:p.Val153Ala
MLL_00265	AML	male	26.7	AML M2 (FAB-classification)	0
MLL_00267	AML	female	78.1	AML M2 (FAB-classification)	0
MLL_00268	AML	female	22.1	AML M2 (FAB-classification)	0
MLL_00269	AML	male	84.6	AML M4 (FAB-classification)	0			ENST00000301067.7:c.2038A>C; ENSP00000301067.7:p.Thr680Pro
MLL_00528	CLL	male	58.9	CLL	0			ENST00000301067.7:c.8369A>T; ENSP00000301067.7:p.Gln2790Leu
MLL_00533	CLL	male	53.3	CLL	0	ENST00000278616.4:c.1285_1288del; ENSP00000278616.4:p.Asn429ValfsTer7; ENST00000278616.4:c.2413C>T; ENSP00000278616.4:p.Arg805Ter
MLL_00542	CLL	female	58.2	CLL	0				ENST00000269305.4:c.868C>T; ENSP00000269305.4:p.Arg290Cys
MLL_00576	CLL	male	61.9	CLL	0	ENST00000278616.4:c.7542_7543del; ENSP00000278616.4:p.Tyr2514Ter		ENST00000301067.7:c.6614C>A; ENSP00000301067.7:p.Ala2205Asp
MLL_00587	CLL	male	58.6	CLL	0
MLL_00594	CLL	male	65.1	CLL	0	ENST00000278616.4:c.3613C>G; ENSP00000278616.4:p.Arg1205Gly
MLL_00599	CLL	male	66.9	CLL	0
MLL_00606	CLL	female	69.2	CLL	0
MLL_00661	CLL	female	57	CLL	0
MLL_00693	CLL	female	66.7	CLL	0
MLL_00700	CLL	female	57.1	CLL	0	ENST00000278616.4:c.4148C>T; ENSP00000278616.4:p.Ser1383Leu
MLL_00725	CLL	female	79	CLL	0				ENST00000269305.4:c.528C>G; ENSP00000269305.4:p.Cys176Trp
MLL_00735	CLL	male	57.6	CLL	0
MLL_00761	CLL	male	77	CLL	0
MLL_00769	CLL	female	69.1	CLL	0	ENST00000278616.4:c.946_960dup; ENSP00000278616.4:p.Tyr316_Val320dup
MLL_00779	CLL	female	64.9	CLL	0	ENST00000278616.4:c.5975A>C; ENSP00000278616.4:p.Lys1992Thr
MLL_00865	CLL	female	55.5	CLL	0
MLL_00887	CLL	female	59.4	CLL	0
MLL_00896	CLL	male	50.8	CLL	0
MLL_00898	CLL	male	73.3	CLL	0			ENST00000301067.7:c.2409A>C; ENSP00000301067.7:p.Glu803Asp
MLL_00900	CLL	male	68.9	CLL	0
MLL_00914	CLL	male	78.4	CLL	0			ENST00000301067.7:c.925G>T; ENSP00000301067.7:p.Glu309Ter
MLL_00957	CLL	male	70.8	CLL	0
MLL_00975	CLL	female	51.1	CLL	0				ENST00000269305; c.1176_1179delAGAC; p.X394Ilefs*27
MLL_01005	CLL	male	71.5	CLL	0	ENST00000278616; c.4611+1G>C;
MLL_01076	CLL	male	60.1	CLL	0
MLL_01097	CLL	male	51.1	CLL	1
MLL_01116	CLL	female	66.8	CLL	0				ENST00000269305.4:c.704A>G; ENSP00000269305.4:p.Asn235Ser
MLL_01190	CLL	female	73.6	CLL	0
MLL_01195	CLL	male	58.7	CLL	0
MLL_01214	CLL	female	72.4	CLL	0			ENST00000301067.7:c.15143G>A; ENSP00000301067.7:p.Arg5048His
MLL_01280	CLL	male	59	CLL	0	ENST00000278616.4:c.8156G>A; ENSP00000278616.4:p.Arg2719His
MLL_01345	CLL	male	49.8	CLL	0
MLL_01385	CLL	male	74	CLL	0				ENST00000269305.4:c.540_542del; ENSP00000269305.4:p.Glu180_Arg181delinsAsp
MLL_01417	CLL	male	63.2	CLL	0
MLL_01433	CLL	male	66.4	CLL	0			ENST00000301067.7:c.2409A>C; ENSP00000301067.7:p.Glu803Asp	ENST00000269305; c.470T>C; p.Val157Ala
MLL_01447	CLL	female	78.7	CLL	0
MLL_01454	CLL	female	67.1	CLL	0				ENST00000269305.4:c.1146del; ENSP00000269305.4:p.Lys382AsnfsTer40
MLL_01464	CLL	female	65.1	CLL	0				ENST00000269305.4:c.464C>A; ENSP00000269305.4:p.Thr155Asn
MLL_01484	CLL	female	79.3	CLL	0
MLL_01486	CLL	male	52.6	CLL	0
MLL_01502	CLL	female	71.5	CLL	0			ENST00000301067.7:c.6836G>A; ENSP00000301067.7:p.Gly2279Glu
MLL_01537	CLL	female	60.8	CLL	0
MLL_01549	CLL	male	44.5	CLL	0
MLL_01583	CLL	male	75.5	CLL	0
MLL_01587	CLL	male	71.8	CLL	0			ENST00000301067.7:c.9338_9354delinsGGAA; ENSP00000301067.7:p.Ser3113TrpfsTer25
MLL_01594	CLL	male	75.5	CLL	0
MLL_01621	CLL	female	47.2	CLL	0
MLL_01642	CLL	male	42.5	CLL	0			ENST00000301067.7:c.3152T>G; ENSP00000301067.7:p.Val1051Gly
MLL_01669	CLL	male	71.6	CLL	0
MLL_01672	CLL	female	75	CLL	0
MLL_01688	CLL	male	66.5	CLL	0			ENST00000301067.7:c.6620C>T; ENSP00000301067.7:p.Ala2207Val
MLL_01732	CLL	male	69.2	CLL	0
MLL_01756	CLL	male	63.8	CLL	0
MLL_01787	CLL	male	70.1	CLL	0
MLL_01802	CLL	female	63.3	CLL	0
MLL_01842	CLL	female	52.2	CLL	0				ENST00000269305.4:c.430C>T; ENSP00000269305.4:p.Gln144Ter
MLL_01856	CLL	female	67.1	CLL	0
MLL_01858	CLL	male	59.9	CLL	0	ENST00000278616.4:c.4388T>G; ENSP00000278616.4:p.Phe1463Cys
MLL_01947	CLL	female	76.9	CLL	0
MLL_01972	CLL	female	80	CLL	0
MLL_01989	CLL	male	56.8	CLL	0
MLL_02044	CLL	female	66.3	CLL	1				ENST00000269305.4:c.818G>A; ENSP00000269305.4:p.Arg273His
MLL_02101	CLL	male	81.3	CLL	0	ENST00000278616.4:c.5882A>G; ENSP00000278616.4:p.Tyr1961Cys			ENST00000269305.4:c.844C>G; ENSP00000269305.4:p.Arg282Gly; ENST00000269305.4:c.659A>G; ENSP00000269305.4:p.Tyr220Cys
MLL_02111	CLL	male	54	CLL	0
MLL_02112	CLL	male	52	CLL	0
MLL_02126	CLL	male	57.4	CLL	0			ENST00000301067.7:c.2409A>C; ENSP00000301067.7:p.Glu803Asp
MLL_02129	CLL	male	71.5	CLL	0				ENST00000269305.4:c.517G>A; ENSP00000269305.4:p.Val173Met
MLL_02155	CLL	male	40.8	CLL	0
MLL_02190	CLL	male	68.5	CLL	0	ENST00000278616.4:c.2T>C; ENSP00000278616.4:p.Met1?; ENST00000278616.4:c.3314_3325delinsAG; ENSP00000278616.4:p.Ser1105Ter; ENST00000278616.4:c.6100C>T; ENSP00000278616.4:p.Arg2034Ter;
MLL_02192	CLL	male	68.4	CLL	0
MLL_02213	CLL	male	45.2	CLL	0
MLL_02222	CLL	male	68.9	CLL	0		ENST00000382888.3:c.427G>C; ENSP00000372344.3:p.Gly143Arg
MLL_02266	CLL	male	82.4	CLL	0				ENST00000269305.4:c.524G>A; ENSP00000269305.4:p.Arg175His
MLL_02283	CLL	male	73.1	CLL	0	ENST00000278616.4:c.7940T>A; ENSP00000278616.4:p.Ile2647Asn		ENST00000301067.7:c.13780G>C; ENSP00000301067.7:p.Ala4594Pro
MLL_02326	CLL	male	65.3	CLL	0
MLL_02331	CLL	male	71.7	CLL	0	ENST00000278616.4:c.5723_5724del; ENSP00000278616.4:p.Thr1908AsnfsTer21; ENST00000278616.4:c.7615G>T; ENSP00000278616.4:p.Glu2539Ter
MLL_02337	CLL	male	75.9	CLL	0	ENST00000278616.4:c.2149C>T; ENSP00000278616.4:p.Arg717Trp
MLL_02363	CLL	female	67.4	CLL	0
MLL_02364	CLL	male	87.1	CLL	0
MLL_02375	CLL	male	65	CLL	0
MLL_02422	CLL	male	78.5	CLL	0				ENST00000269305.4:c.641A>G; ENSP00000269305.4:p.His214Arg
MLL_02428	CLL	male	40.3	CLL	0	ENST00000278616; c.4507C>T; p.Gln1503*
MLL_02442	CLL	female	69.6	CLL	0
MLL_02454	CLL	female	50	CLL	0
MLL_02466	CLL	male	61.4	CLL	0
MLL_02472	CLL	male	65.1	CLL	2	ENST00000278616.4:c.629dup; ENSP00000278616.4:p.Leu210PhefsTer44
MLL_02474	CLL	male	65.6	CLL	0
MLL_02478	CLL	male	48.1	CLL	0
MLL_02503	CLL	male	74.2	CLL	1	ENST00000278616.4:c.748C>T; ENSP00000278616.4:p.Arg250Ter			ENST00000269305.4:c.578A>G; ENSP00000269305.4:p.His193Arg
MLL_02512	CLL	male	62.2	CLL	0
MLL_02517	CLL	male	59.7	CLL	0	ENST00000278616.4:c.5979_5983del; ENSP00000278616.4:p.Ser1993ArgfsTer23	ENST00000382891.5:c.3541C>T; ENSP00000372347.5:p.Leu1181Phe
MLL_02519	CLL	male	67.5	CLL	0			ENST00000301067.7:c.2409A>C; ENSP00000301067.7:p.Glu803Asp
MLL_02553	CLL	female	73.6	CLL	0	ENST00000278616.4:c.902G>A; ENSP00000278616.4:p.Gly301Asp
MLL_02574	CLL	female	74.2	CLL	0
MLL_02616	CLL	male	68.7	CLL	0			ENST00000301067.7:c.4204C>G; ENSP00000301067.7:p.Gln1402Glu
MLL_02617	CLL	male	60.1	chronic lymphocytic leukemia/prolymphocytic leukemia	0
MLL_02619	CLL	male	57.5	CLL	0
MLL_02620	CLL	male	73.9	CLL	0				ENST00000269305; c.711G>A; p.Met237Ile
MLL_02621	CLL	female	71.7	CLL	0
MLL_02678	CLL	male	68	CLL	0
MLL_02679	CLL	male	59.2	CLL	0			ENST00000301067.7:c.7970C>T; ENSP00000301067.7:p.Ala2657Val
MLL_02691	CLL	female	66.7	CLL	0
MLL_02702	CLL	female	73.6	CLL	0
MLL_02726	CLL	male	65.9	CLL	1	ENST00000278616.4:c.4768C>T; ENSP00000278616.4:p.Leu1590Phe		ENST00000301067.7:c.3152T>G; ENSP00000301067.7:p.Val1051Gly
MLL_02797	CLL	male	84.5	CLL	0
MLL_02821	CLL	male	67.2	CLL	0	ENST00000278616.4:c.8196C>G; ENSP00000278616.4:p.Phe2732Leu
MLL_02866	CLL	male	66.5	CLL	0	ENST00000278616.4:c.965A>G; ENSP00000278616.4:p.Glu322Gly; ENST00000278616.4:c.1835T>C; ENSP00000278616.4:p.Leu612Pro; ENST00000278616.4:c.6988C>G; ENSP00000278616.4:p.Leu2330Val; ENST00000278616.4:c.8192T>C; ENSP00000278616.4:p.Val2731Ala
MLL_02917	CLL	male	29.6	CLL	0	ENST00000278616.4:c.5975A>C; ENSP00000278616.4:p.Lys1992Thr
MLL_02959	CLL	male	39.8	CLL	0			ENST00000301067.7:c.6323C>T; ENSP00000301067.7:p.Pro2108Leu
MLL_02987	CLL	male	65.7	CLL	0
MLL_03001	CLL	male	60	CLL	0			ENST00000301067.7:c.4068T>A; ENSP00000301067.7:p.Asp1356Glu
MLL_03010	CLL	male	67.9	CLL	0
MLL_03048	CLL	female	61.3	CLL	0			ENST00000301067.7:c.13457A>G; ENSP00000301067.7:p.Glu4486Gly
MLL_03070	CLL	male	49.1	CLL	0
MLL_03099	CLL	female	76.9	CLL	0
MLL_03108	CLL	male	48.5	CLL	0				ENST00000269305.4:c.799C>T; ENSP00000269305.4:p.Arg267Trp
MLL_03110	CLL	male	65.1	CLL	0
MLL_03145	CLL	male	74.5	CLL	0
MLL_03154	CLL	female	55.1	CLL	0
MLL_03160	CLL	female	69.9	CLL	0				ENST00000269305.4:c.1025G>C; ENSP00000269305.4:p.Arg342Pro
MLL_03192	CLL	male	66.3	CLL	0
MLL_03197	CLL	female	86.9	CLL	0	ENST00000278616.4:c.3756T>G; ENSP00000278616.4:p.Tyr1252Ter; ENST00000278616.4:c.8293G>A; ENSP00000278616.4:p.Gly2765Ser
MLL_03211	CLL	male	57.6	CLL	0
MLL_03239	CLL	male	60.4	CLL	0	ENST00000278616.4:c.1464G>A; ENSP00000278616.4:p.Trp488Ter; ENST00000278616.4:c.9022C>A; ENSP00000278616.4:p.Arg3008Ser
MLL_03297	CLL	female	81.9	CLL	0				ENST00000269305.4:c.341dup; ENSP00000269305.4:p.Leu114PhefsTer35
MLL_03321	CLL	male	70.1	CLL	0	ENST00000278616.4:c.6374A>G; ENSP00000278616.4:p.His2125Arg; ENST00000278616.4:c.8318C>T; ENSP00000278616.4:p.Thr2773Ile		ENST00000301067.7:c.2409A>C; ENSP00000301067.7:p.Glu803Asp
MLL_03357	CLL	male	86.1	CLL	0				ENST00000269305.4:c.412G>C; ENSP00000269305.4:p.Ala138Pro
MLL_03376	CLL	male	64.7	CLL	0
MLL_03396	CLL	male	59.2	CLL	0
MLL_03429	CLL	male	61.6	CLL	0			ENST00000301067.7:c.10027C>G; ENSP00000301067.7:p.Leu3343Val; ENST00000301067.7:c.2409A>C; ENSP00000301067.7:p.Glu803Asp
MLL_03475	CLL	male	49.2	CLL	0	ENST00000278616.4:c.248C>T; ENSP00000278616.4:p.Ser83Leu
MLL_03476	CLL	female	75.7	CLL	0				ENST00000269305.4:c.530C>T; ENSP00000269305.4:p.Pro177Leu; ENST00000269305.4:c.524G>A; ENSP00000269305.4:p.Arg175His
MLL_03517	CLL	male	64.1	CLL	0
MLL_03524	CLL	male	61.9	CLL	0
MLL_03672	CLL	male	55.2	CLL	0
MLL_03781	CLL	female	69.2	CLL	0
MLL_03786	CLL	male	64.5	CLL	0
MLL_03816	CLL	male	71.7	CLL	0				ENST00000269305; c.641A>G; p.His214Arg
MLL_03825	CLL	male	70	CLL	0
MLL_03947	CLL	male	46.7	CLL	0	ENST00000278616.4:c.649A>G; ENSP00000278616.4:p.Ile217Val			ENST00000269305; c.565_576del; p.Ala189_Gln192del
MLL_04025	CLL	female	65.9	CLL	0
MLL_04128	CLL	male	67.7	CLL	0
MLL_04134	CLL	male	62.6	CLL	0			ENST00000301067.7:c.6565T>G; ENSP00000301067.7:p.Phe2189Val
MLL_04177	CLL	male	54.6	CLL	0
MLL_04244	CLL	female	72.6	CLL	0
MLL_04313	CLL	male	51.8	CLL	0			ENST00000301067.7:c.6565T>G; ENSP00000301067.7:p.Phe2189Val	ENST00000269305.4:c.455C>T; ENSP00000269305.4:p.Pro152Leu
MLL_04442	CLL	female	71.6	CLL	0
MLL_04473	CLL	female	53	CLL	0
MLL_04481	CLL	female	46.6	CLL	0
MLL_04739	CLL	male	52.2	CLL	0				ENST00000269305.4:c.460G>A; ENSP00000269305.4:p.Gly154Ser
MLL_04828	CLL	male	69.5	CLL	0
MLL_04860	CLL	female	69.2	CLL	0			ENST00000301067; c.6109+1G>C; p.splice site mutation
MLL_04867	B-NHL	female	58.3	CLL	0
MLL_04941	CLL	male	62.7	CLL	0
MLL_05045	CLL	female	50.1	CLL	0				ENST00000269305.4:c.659A>G; ENSP00000269305.4:p.Tyr220Cys
MLL_05134	CLL	male	66.9	CLL	0
MLL_05367	CLL	male	77.9	CLL	0
MLL_05438	CLL	female	72.9	CLL	1
MLL_05545	CLL	female	79.1	CLL	0
MLL_06013	CLL	female	51.2	CLL	0
MLL_06264	CLL	male	42.9	CLL	0
MLL_06286	CLL	male	64.8	CLL	0
MLL_06443	CLL	female	56.7	CLL	0
MLL_06563	CLL	male	50.2	CLL	0
MLL_06992	CLL	male	40.1	CLL	0
MLL_07087	CLL	female	86.3	CLL	0
MLL_07207	CLL	male	93.9	CLL	0				ENST00000269305; c.560-1G>A; p.splice site mutation
MLL_07233	CLL	female	75.2	CLL	0
MLL_07451	CLL	female	51.2	CLL	0
MLL_07624	CLL	male	79.5	CLL	0
MLL_07691	CLL	male	42.1	CLL	0
MLL_07712	CLL	male	66.4	CLL	0
MLL_08137	CLL	male	61.4	CLL	0
MLL_08221	CLL	male	68.1	CLL	0
MLL_08280	CLL	male	56.4	CLL	0
MLL_08473	CLL	male	84.7	chronic lymphocytic leukemia/prolymphocytic leukemia, atypical CLL (WHO)	0	ENST00000278616.4:c.6541G>A; ENSP00000278616.4:p.Glu2181Lys; ENST00000278616.4:c.6920_6923del; ENSP00000278616.4:p.Leu2307ProfsTer2; ENST00000278616.4:c.6923C>G; ENSP00000278616.4:p.Ala2308Gly;
MLL_08485	CLL	male	64.2	CLL	0
MLL_09026	CLL	female	68.1	CLL	0
MLL_09301	CLL	male	81.9	CLL	0				ENST00000269305.4:c.827C>A; ENSP00000269305.4:p.Ala276Asp
MLL_09825	CLL	male	51.5	CLL	0	ENST00000278616.4:c.8161G>A; ENSP00000278616.4:p.Asp2721Asn
MLL_09831	CLL	female	66.4	CLL	0		ENST00000382888.3:c.1339G>A; ENSP00000372344.3:p.Glu447Lys
MLL_09840	CLL	male	74	CLL	0	ENST00000278616.4:c.6061T>A; ENSP00000278616.4:p.Cys2021Ser; ENST00000278616.4:c.7794_7801del; ENSP00000278616.4:p.Thr2599CysfsTer3			ENST00000269305.4:c.662_667del; ENSP00000269305.4:p.Glu221_Pro223delinsAla
MLL_09855	CLL	male	53.1	chronic lymphocytic leukemia/prolymphocytic leukemia	0
MLL_09870	CLL	female	47.3	CLL	0	ENST00000278616.4:c.115A>G; ENSP00000278616.4:p.Thr39Ala
MLL_09900	CLL	male	61.6	CLL	0
MLL_09903	CLL	male	67	CLL	0			ENST00000301067.7:c.6565T>G; ENSP00000301067.7:p.Phe2189Val
MLL_09904	CLL	male	78.7	CLL	0	ENST00000278616.4:c.602_605del; ENSP00000278616.4:p.Gln201LeufsTer4
MLL_09905	CLL	male	70.8	CLL	0
MLL_09907	CLL	female	61.2	CLL	1
MLL_09922	CLL	female	71.2	CLL	0
MLL_09926	CLL	male	55	chronic lymphocytic leukemia/prolymphocytic leukemia	0	ENST00000278616.4:c.803_804del; ENSP00000278616.4:p.Gln268ProfsTer2
MLL_09939	MDS	male	71.3	MDS RCMD (WHO)	0
MLL_09941	MDS	male	76.3	MDS RCMD (WHO)	0
MLL_09942	MDS	male	68.3	mds with refractory anemia (WHO)	0
MLL_09946	MDS	female	78.7	MDS RCMD (WHO 2008)	0
MLL_09948	MDS	male	56.7	MDS RCMD (WHO 2008)	0
MLL_09949	MDS	female	75	MDS RARS (WHO)	0			ENST00000301067.7:c.1463C>T; ENSP00000301067.7:p.Pro488Leu
MLL_09950	MDS	male	56.2	MDS RARS (WHO)	0	ENST00000278616.4:c.3004G>C; ENSP00000278616.4:p.Gly1002Arg
MLL_09951	MDS	male	76.9	MDS RCMD-RS (WHO 2001)	0
MLL_09954	MDS	male	70.9	MDS RAEB-2 (WHO)	0
MLL_09978	MC	male	56.4	mastocytosis	0
MLL_09983	MC	female	59.9	mastocytosis	0
MLL_09984	MC	female	56.7	mastocytosis	1
MLL_09986	MC	male	54.4	mastocytosis	0
MLL_09989	MC	male	48.5	mastocytosis	0
MLL_09998	MC	female	15.3	mastocytosis	0
MLL_10002	MC	male	52.9	mastocytosis	0
MLL_10017	MC	male	57.9	mastocytosis	0	ENST00000278616.4:c.5630T>C; ENSP00000278616.4:p.Phe1877Ser
MLL_10019	MC	male	53.7	mastocytosis	0		ENST00000382888.3:c.1060T>C; ENSP00000372344.3:p.Tyr354His	ENST00000301067.7:c.7603C>T; ENSP00000301067.7:p.Arg2535Cys
MLL_10022	MC	female	61.3	mastocytosis	0
MLL_10023	MC	male	44.6	mastocytosis	0			ENST00000301067.7:c.1940C>G; ENSP00000301067.7:p.Pro647Arg
MLL_10028	MC	male	38.3	mastocytosis	0			ENST00000301067.7:c.14171A>G; ENSP00000301067.7:p.His4724Arg
MLL_10034	MC	female	81.1	mastocytosis	0
MLL_10035	MC	male	63.4	mastocytosis	0
MLL_10038	MC	male	70.2	systemic mastocytosis with associated clonal hematological non-mast cell lineage disease (SM-AHNMD)	0
MLL_10040	MC	male	72.2	systemic mastocytosis with associated clonal hematological non-mast cell lineage disease (SM-AHNMD)	0
MLL_10042	MC	male	44.9	mastocytosis	0
MLL_10043	MC	female	41.4	systemic mastocytosis with associated clonal hematological non-mast cell lineage disease (SM-AHNMD)	0			ENST00000301067.7:c.3595C>G; ENSP00000301067.7:p.Leu1199Val
MLL_10045	MC	male	59.3	mastocytosis	0
MLL_10048	MC	female	45.5	mastocytosis	0
MLL_10051	MC	female	64.7	mastocytosis	0
MLL_10052	MC	male	61.3	mastocytosis	0
MLL_10056	MC	male	48.5	mastocytosis	0
MLL_10061	MC	male	43.5	mastocytosis	0
MLL_10063	MC	male	78.3	mastocytosis	2
MLL_10068	MC	female	59.7	mastocytosis	0
MLL_10079	MC	male	73	systemic mastocytosis with associated clonal hematological non-mast cell lineage disease (SM-AHNMD)	0	ENST00000278616.4:c.7919C>T; ENSP00000278616.4:p.Thr2640Ile		ENST00000301067.7:c.6019G>C; ENSP00000301067.7:p.Glu2007Gln
MLL_10089	MC	male	44.6	mastocytosis	0			ENST00000301067.7:c.7829T>C; ENSP00000301067.7:p.Leu2610Pro
MLL_10090	MC	female	74.1	mastocytosis	0
MLL_10091	MC	male	56.7	mastocytosis	0
MLL_10093	MC	female	63.5	systemic mastocytosis with associated clonal hematological non-mast cell lineage disease (SM-AHNMD)	0				ENST00000269305.4:c.158G>A; ENSP00000269305.4:p.Trp53Ter
MLL_10096	MC	female	43.3	mastocytosis	0
MLL_10097	MC	female	83	systemic mastocytosis with associated clonal hematological non-mast cell lineage disease (SM-AHNMD)	0
MLL_10099	MC	male	45	systemic mastocytosis with associated clonal hematological non-mast cell lineage disease (SM-AHNMD)	1	ENST00000278616.4:c.5975A>C; ENSP00000278616.4:p.Lys1992Thr
MLL_10101	MC	female	21.6	systemic mastocytosis	0
MLL_10102	MC	female	42.9	mastocytosis	0
MLL_10108	MC	male	55.1	mastocytosis	0
MLL_10109	MC	female	54.4	mastocytosis	0
MLL_10113	MDS	male	76.4	MDS RCMD (WHO 2008)	0
MLL_10114	MDS	male	54.7	MDS RCMD (WHO 2008)	0
MLL_10160	MPN	male	67.8	Osteomyelofibrosis	0			ENST00000301067.7:c.2409A>C; ENSP00000301067.7:p.Glu803Asp
MLL_10161	MPN	male	75.7	Osteomyelofibrosis	0
MLL_10162	MPN	female	68.8	Osteomyelofibrosis	0
MLL_10165	MPN	male	47.9	Osteomyelofibrosis	0		ENST00000382891.5:c.2077G>A; ENSP00000372347.5:p.Ala693Thr		ENST00000269305.4:c.578A>C; ENSP00000269305.4:p.His193Pro
MLL_10166	MPN	male	69.9	Osteomyelofibrosis	1
MLL_10167	MPN	male	30	Osteomyelofibrosis	0
MLL_10168	MPN	female	64	Osteomyelofibrosis	0	ENST00000278616.4:c.5630T>C; ENSP00000278616.4:p.Phe1877Ser
MLL_10169	MPN	male	70.3	Osteomyelofibrosis	0
MLL_10170	MPN	female	55.2	Osteomyelofibrosis	0
MLL_10172	MPN	female	63.1	Osteomyelofibrosis	0
MLL_10174	MPN	male	60.6	primary myelofibrosis, PMF (WHO)	0
MLL_10177	MPN	male	51.3	primary myelofibrosis, PMF (WHO)	0	ENST00000278616.4:c.8895G>C; ENSP00000278616.4:p.Leu2965Phe
MLL_10178	MPN	male	27.5	primary myelofibrosis, PMF (WHO)	0
MLL_10179	MDS	male	75.1	primary myelofibrosis, PMF (WHO)	0			ENST00000301067.7:c.2409A>C; ENSP00000301067.7:p.Glu803Asp
MLL_10181	MPN	male	73.3	primary myelofibrosis, PMF (WHO)	0			ENST00000301067.7:c.2409A>C; ENSP00000301067.7:p.Glu803Asp	ENST00000269305.4:c.818G>A; ENSP00000269305.4:p.Arg273His
MLL_10182	MPN	male	71.1	primary myelofibrosis, PMF (WHO)	0
MLL_10185	MC	male	76.4	primary myelofibrosis, PMF (WHO)	0
MLL_10188	MPN	male	62	primary myelofibrosis, PMF (WHO)	0
MLL_10189	MPN	male	73.4	primary myelofibrosis, PMF (WHO)	0
MLL_10190	MPN	male	29.9	primary myelofibrosis, PMF (WHO)	0
MLL_10192	MPN	male	74.6	primary myelofibrosis, PMF (WHO)	0	ENST00000278616.4:c.2453T>C; ENSP00000278616.4:p.Ile818Thr
MLL_10198	MPN	male	62.4	primary myelofibrosis, PMF (WHO)	0
MLL_10199	MPN	male	61.4	primary myelofibrosis, PMF (WHO)	0
MLL_10200	MPN	male	59.9	primary myelofibrosis, PMF (WHO)	0				ENST00000269305; c.376-2A>G; p.splice site mutation
MLL_10201	MPN	male	77.8	primary myelofibrosis, PMF (WHO)	1				ENST00000269305.4:c.659A>G; ENSP00000269305.4:p.Tyr220Cys
MLL_10203	MPN	male	76.6	primary myelofibrosis, PMF (WHO)	0
MLL_10204	MPN	male	58.8	primary myelofibrosis, PMF (WHO)	0
MLL_10211	MPN	male	63.3	primary myelofibrosis, PMF (WHO)	0
MLL_10212	MPN	male	77.5	primary myelofibrosis, PMF (WHO)	0			ENST00000301067.7:c.6595T>G; ENSP00000301067.7:p.Tyr2199Asp; ENST00000301067.7:c.2409A>C; ENSP00000301067.7:p.Glu803Asp
MLL_10214	MPN	female	75.8	primary myelofibrosis, PMF (WHO)	0
MLL_10215	MPN	female	73.1	primary myelofibrosis, PMF (WHO)	0
MLL_10216	MPN	female	73.5	primary myelofibrosis, PMF (WHO)	0
MLL_10218	MPN	female	71.2	primary myelofibrosis, PMF (WHO)	0
MLL_10223	MPN	female	64.7	primary myelofibrosis, PMF (WHO)	0
MLL_10227	MPN	male	77.8	primary myelofibrosis, PMF (WHO)	1			ENST00000301067.7:c.6565T>G; ENSP00000301067.7:p.Phe2189Val
MLL_10230	MPN	female	62.3	primary myelofibrosis, PMF (WHO)	1
MLL_10334	MDS	female	68.7	MDS RAEB-1 (WHO)	0
MLL_10337	MDS	male	75.9	MDS RAEB-1 (WHO)	0
MLL_10339	MDS	female	80.8	MDS RAEB-2 (WHO)	0
MLL_10341	MDS	male	72.1	MDS with refractory anemia, refractory cytopenia with unilinear dysplasia, RCUD (WHO)	0
MLL_10342	MDS	male	69.7	MDS RCMD (WHO 2008)	0
MLL_10343	MDS	female	72.8	MDS RAEB-1 (WHO)	0
MLL_10382	MPAL	male	70.5	biphenotypic acute leukemia	0
MLL_10419	AML	female	75.2	AML M2 (FAB-classification)	0		ENST00000382888.3:c.2087C>T; ENSP00000372344.3:p.Pro696Leu
MLL_10429	AML	female	51	AML M4 (FAB-classification)	0			ENST00000301067.7:c.2777C>T; ENSP00000301067.7:p.Ser926Leu
MLL_10507	AML	female	84	AML M1 (FAB-classification)	0
MLL_10583	AML	male	83.6	AML M5a	0
MLL_10590	AML	male	75	AML M1	0
MLL_10592	AML	female	75.9	AML M4	0
MLL_10593	AML	female	68.9	AML M4	0
MLL_10596	AML	male	83.2	AML M4	1
MLL_10599	AML	male	71.8	AML M5a	0
MLL_10604	AML	male	80.8	AML M6	0
MLL_10611	AML	female	65.5	AML M2 (FAB-classification)	0
MLL_10624	AML	female	59.5	AML M4 (FAB-classification)	0			ENST00000301067.7:c.6836G>A; ENSP00000301067.7:p.Gly2279Glu
MLL_10628	AML	male	75.9	AML M5a (FAB-classification)	0
MLL_10630	AML	male	78.3	AML M2 (FAB-classification)	0			ENST00000301067.7:c.3392C>T; ENSP00000301067.7:p.Pro1131Leu
MLL_10632	AML	female	64.1	AML M4 (FAB-classification)	0			ENST00000301067.7:c.2062C>T; ENSP00000301067.7:p.Arg688Cys
MLL_10634	AML	female	58.7	AML M1 (FAB-classification)	0
MLL_10641	AML	male	21.5	AML M4 (FAB-classification)	0			ENST00000301067.7:c.2409A>C; ENSP00000301067.7:p.Glu803Asp
MLL_10642	AML	male	64.5	s-AML following MDS	0
MLL_10651	MPAL	male	59.4	Akute leukemia with mixed phenotype, T/myeloid (WHO)	0
MLL_10653	AML	male	79.6	s-AML following MDS	1			ENST00000301067.7:c.2587C>T; ENSP00000301067.7:p.Arg863Trp
MLL_10655	AML	male	82.2	s-AML following MDS	0
MLL_10660	AML	female	56.1	AML M4 (FAB-classification)	0
MLL_10661	AML	female	67.5	AML M6 (FAB-classification)	0
MLL_10663	AML	female	52.2	AML M6 (FAB-classification)	0
MLL_10694	MDS	male	27.6	mds with refractory anemia (WHO)	0			ENST00000301067.7:c.6565T>G; ENSP00000301067.7:p.Phe2189Val
MLL_10698	MDS	female	40	mds with refractory anemia (WHO)	0
MLL_10702	MDS	male	65.7	mds with refractory anemia (WHO)	1
MLL_10707	MDS	female	60.8	MDS RAEB-1 (WHO)	0		ENST00000382888.3:c.1279G>A; ENSP00000372344.3:p.Ala427Thr
MLL_10711	MDS	male	63.7	MDS RAEB-2 (WHO)	0
MLL_10712	MDS	female	67.6	MDS RCMD-RS (WHO)	0
MLL_10713	MDS	male	31.9	MDS RAEB-2 (WHO)	0
MLL_10716	MDS	female	75.7	MDS RCMD-RS (WHO)	0				ENST00000269305.4:c.541C>T; ENSP00000269305.4:p.Arg181Cys
MLL_10720	MDS	female	69.1	mds with refractory anemia (WHO)	0
MLL_10721	MDS	female	72.7	MDS RCMD-RS (WHO)	0
MLL_10722	MDS	male	67.5	MDS RCMD-RS (WHO)	0
MLL_10724	MDS	male	77	MDS RAEB-1 (WHO)	0				ENST00000269305.4:c.815T>G; ENSP00000269305.4:p.Val272Gly
MLL_10731	MDS	female	79.1	MDS RAEB-1 (WHO)	0				ENST00000269305.4:c.659A>G; ENSP00000269305.4:p.Tyr220Cys
MLL_10732	MDS	female	67.2	MDS RCMD (WHO)	0
MLL_10733	MDS	male	84.9	MDS RCMD-RS (WHO)	0
MLL_10734	MDS	male	60	MDS RCMD-RS (WHO)	0			ENST00000301067.7:c.14903C>T; ENSP00000301067.7:p.Pro4968Leu
MLL_107355	AML	female	60.4	AML with maturation according to WHO 2017	0
MLL_10736	MDS	male	79.5	MDS RAEB-2 (WHO)	0
MLL_10737	MDS	female	66.5	MDS RCMD-RS (WHO)	0
MLL_10740	MDS	male	63.6	MDS RCMD-RS (WHO)	0
MLL_10741	MDS	female	54.5	MDS	0	ENST00000278616.4:c.5761_5762+1del; ENST00000278616.4:c.6115G>A; ENSP00000278616.4:p.Glu2039Lys
MLL_10742	MDS	male	80.8	MDS RCMD (WHO)	0			ENST00000301067.7:c.9971G>T; ENSP00000301067.7:p.Gly3324Val
MLL_10743	MDS	female	64.8	MDS RCMD (WHO)	0
MLL_10747	MDS	female	79.2	MDS, 5q-syndrome (WHO)	0	ENST00000278616.4:c.7320G>T; ENSP00000278616.4:p.Lys2440Asn
MLL_10748	MDS	male	71.3	MDS RARS (WHO)	0
MLL_10749	MDS	male	65.6	MDS RAEB-1 (WHO)	0
MLL_10750	MDS	female	76.8	MDS RAEB-2 (WHO)	0			ENST00000301067.7:c.5596C>G; ENSP00000301067.7:p.Pro1866Ala
MLL_10752	MDS	female	53.5	MDS RAEB-1 (WHO)	0	ENST00000278616.4:c.7328G>A; ENSP00000278616.4:p.Arg2443Gln
MLL_10753	MDS	female	84.6	MDS RCMD-RS (WHO)	0
MLL_10755	MDS	female	88	MDS RAEB-1 (WHO)	0
MLL_10756	MDS	female	82.2	MDS RAEB-1 (WHO)	0
MLL_10757	MDS	male	65.8	MDS RARS (WHO)	0			ENST00000301067.7:c.10228A>G; ENSP00000301067.7:p.Thr3410Ala
MLL_10759	MDS	female	73.7	MDS RAEB-1 (WHO)	0
MLL_10760	MDS	male	77.8	MDS RCMD (WHO)	0
MLL_10762	MDS	male	66.7	MDS RCMD (WHO)	0
MLL_10763	MDS	male	74.6	MDS RCMD-RS (WHO)	0
MLL_10766	MDS	male	81.2	MDS	0				ENST00000269305.4:c.672G>T; ENSP00000269305.4:p.Glu224Asp; ENST00000269305.4:c.659A>G; ENSP00000269305.4:p.Tyr220Cys
MLL_10768	MDS	male	77.7	MDS RAEB-2 (WHO)	0
MLL_10769	MDS	male	81	MDS RCMD-RS (WHO)	1
MLL_10771	MDS	male	77.8	MDS RCMD-RS (WHO)	0
MLL_10773	MDS	male	54.9	MDS RAEB-2 (WHO)	0
MLL_10774	MDS	female	61.3	MDS RAEB-2 (WHO)	0
MLL_10775	MDS	male	61	MDS RCMD-RS (WHO)	0
MLL_10776	MDS	male	71.7	MDS RAEB-2 (WHO)	0			ENST00000301067.7:c.2490A>C; ENSP00000301067.7:p.Glu830Asp
MLL_10777	MDS	male	71.5	MDS RARS (WHO)	0
MLL_10780	MDS	male	79.6	MDS RARS (WHO)	0
MLL_10783	MDS	male	69.4	MDS RCMD-RS (WHO)	0
MLL_10784	MDS	female	71.7	MDS RAEB-2 (WHO)	0
MLL_10785	MDS	male	81	MDS RARS (WHO)	0
MLL_10786	MDS	female	52	MDS RAEB-2 (WHO)	0
MLL_10787	MDS	male	75.1	MDS RCMD-RS (WHO)	0
MLL_10788	MDS	female	76.3	MDS RCMD-RS (WHO)	0	ENST00000278616.4:c.7194C>A; ENSP00000278616.4:p.Tyr2398Ter
MLL_10789	MDS	male	59.9	MDS RCMD-RS (WHO)	0
MLL_10792	MDS	female	73.7	MDS RAEB-2 (WHO)	0				ENST00000269305.4:c.837del; ENSP00000269305.4:p.Arg280GlufsTer65; ENST00000269305.4:c.835G>C; ENSP00000269305.4:p.Gly279Arg
MLL_107939	HCL	female	77.4	mature B-cell neoplasia	0
MLL_10794	MDS	female	68.6	MDS RAEB-2 (WHO)	0
MLL_10795	MDS	male	76.8	MDS RCMD-RS (WHO)	0
MLL_10797	MDS	male	68.4	MDS RAEB-1 (WHO)	0
MLL_10798	MDS	male	64.2	MDS RAEB-2 (WHO)	0
MLL_107989	PPBL	male	45.5	persistent polyclonal B-cell lymphocytosis (PPBL)	0
MLL_10800	MDS	male	67.1	MDS RCMD (WHO)	0
MLL_10801	MDS	female	31.9	MDS RAEB-1 (WHO)	0
MLL_10803	MDS	female	76.7	MDS RCMD (WHO)	0
MLL_10806	MDS	female	77.8	MDS RARS (according to WHO 2008)	0
MLL_10807	MDS	female	84.2	MDS RCMD (WHO)	0
MLL_10810	MDS	male	66.5	MDS RCMD-RS (WHO)	0
MLL_10811	MDS	female	77.2	MDS RCMD-RS (WHO)	0	ENST00000278616.4:c.4005A>T; ENSP00000278616.4:p.Leu1335Phe
MLL_10814	MDS	male	76	MDS RCMD-RS (WHO)	0			ENST00000301067.7:c.16498C>T; ENSP00000301067.7:p.Arg5500Trp
MLL_10815	MDS	female	69.9	MDS RCMD-RS (WHO)	0
MLL_10816	MDS	male	67	MDS RAEB-1 (WHO)	0
MLL_10818	MDS	male	77	MDS RAEB-1 (WHO)	1
MLL_10822	MDS	female	73.1	MDS RAEB-1 (WHO)	0
MLL_10825	MDS	female	48.7	MDS RAEB-2 (WHO)	0
MLL_10826	MDS	male	77.3	MDS RCMD-RS (WHO)	0
MLL_10827	MDS	male	73.8	MDS RAEB-1 (WHO)	0
MLL_10828	MDS	male	80.8	MDS RAEB-1 (WHO)	0
MLL_10830	MDS	female	74.9	MDS RCMD (WHO)	0
MLL_10832	MDS	male	67.6	MDS RAEB-1 (WHO)	1
MLL_10833	MDS	female	67.5	MDS RAEB-2 (WHO)	0
MLL_10836	MDS	female	76.4	MDS with refractory anemia, refractory cytopenia with unilinear dysplasia, RCUD (WHO)	0
MLL_10839	MDS	male	72.2	MDS RCMD-RS (WHO)	0
MLL_10840	MDS	male	63.1	MDS RCMD (WHO)	0
MLL_10841	MDS	female	84.2	MDS RCMD-RS (WHO)	0
MLL_10842	MDS	female	80.5	MDS RAEB-1 (WHO)	0
MLL_108420	AML	female	60	AML without maturation (WHO 2017)	0
MLL_10843	MDS	female	74.4	MDS RCMD (WHO)	0
MLL_10844	MDS/MPN-RS-T	female	75.9	MDS RARS-T	0
MLL_10846	MDS	male	61.2	MDS RCMD (WHO)	0			ENST00000301067.7:c.2409A>C; ENSP00000301067.7:p.Glu803Asp
MLL_10848	MDS	female	73.2	MDS RCMD (WHO)	0
MLL_10853	MDS	male	76.9	mds with refractory anemia (WHO)	0
MLL_108531	BCP-ALL	female	72.6	*** unspecified ***	0
MLL_10854	MDS	male	72.1	MDS RAEB-1 (WHO)	0
MLL_108546	AUL	male	82.3	Akute leukemia	0
MLL_108547	PPBL	female	41.9	persistent polyclonal B-cell lymphocytosis (PPBL)	0
MLL_108548	PPBL	female	61	persistent polyclonal B-cell lymphocytosis (PPBL)	0
MLL_10855	MDS	female	56.4	MDS RAEB-1 (WHO)	0
MLL_10856	MDS	male	80.7	MDS RAEB-1 (WHO)	0
MLL_10857	MDS	male	40.9	MDS RAEB-1 (WHO)	2
MLL_10860	MDS	male	66.7	MDS RCMD-RS (WHO)	0
MLL_10861	MDS	male	61.3	MDS RAEB-2 (WHO)	0				ENST00000269305.4:c.734G>A; ENSP00000269305.4:p.Gly245Asp; ENST00000269305.4:c.524G>A; ENSP00000269305.4:p.Arg175His
MLL_10863	MDS	male	81.2	MDS RCMD-RS (WHO)	0
MLL_10864	MDS	female	59.8	MDS RAEB-1 (WHO)	0
MLL_10865	MDS	female	44.6	MDS RAEB-1 (WHO)	0
MLL_10867	MDS	male	72.5	MDS RAEB-2 (WHO)	0
MLL_10868	MDS	female	77.9	mds with refractory anemia (WHO)	0
MLL_108699	AML	male	83.4	AML without maturation (WHO 2017)	0
MLL_108705	AML	female	53.9	AML with myelodysplasia-related changes (WHO 2017)	0
MLL_10871	MDS	male	74.3	MDS RCMD (WHO)	0
MLL_10872	MDS	male	56.4	MDS RCMD (WHO)	0
MLL_10873	MDS	male	83.8	MDS RAEB-2 (WHO)	0
MLL_10874	MDS	male	68.6	MDS RCMD (WHO)	0			ENST00000301067.7:c.6565T>G; ENSP00000301067.7:p.Phe2189Val
MLL_10875	MDS	male	70.6	MDS RAEB-1 (WHO)	0
MLL_10876	MDS	male	67.9	MDS RCMD (WHO)	0
MLL_10877	MDS	male	51.8	MDS RCMD (WHO)	0			ENST00000301067.7:c.2409A>C; ENSP00000301067.7:p.Glu803Asp
MLL_10879	MDS	male	64.1	MDS RAEB-1 (WHO)	0				ENST00000269305.4:c.773A>G; ENSP00000269305.4:p.Glu258Gly
MLL_10880	MDS/MPN-RS-T	male	72	MDS RARS-T	0
MLL_10881	MDS	male	72.9	MDS RARS (WHO)	0				ENST00000269305.4:c.324_333del; ENSP00000269305.4:p.Phe109AlafsTer11
MLL_10882	MDS	male	85.3	MDS RAEB-1 (WHO)	0
MLL_108827	AML	male	46.4	AML with maturation (WHO 2017)	0			ENST00000301067.7:c.4065A>T; ENSP00000301067.7:p.Glu1355Asp
MLL_10884	MDS	female	58.8	MDS RCMD (WHO)	0
MLL_10886	MDS	male	59.1	MDS RAEB-1 (WHO)	0
MLL_10888	MDS	male	81.6	MDS RAEB-2 (WHO)	0			ENST00000301067.7:c.3392C>T; ENSP00000301067.7:p.Pro1131Leu	ENST00000269305.4:c.527G>A; ENSP00000269305.4:p.Cys176Tyr
MLL_108897	MDS	female	76.1	MDS-EB-2 (WHO 2017)	0
MLL_10890	MDS	male	74.2	MDS RCMD (WHO)	0
MLL_10891	MDS	female	70.9	MDS RCMD-RS (WHO)	0
MLL_10899	MDS	male	70.5	MDS RCMD-RS (WHO)	0
MLL_10901	MDS	female	71	MDS RAEB-1 (WHO)	0
MLL_10902	MDS	male	75.7	MDS RAEB-2 (WHO)	0
MLL_10903	MDS	male	72.3	MDS RCMD-RS (WHO)	0			ENST00000301067.7:c.6811C>T; ENSP00000301067.7:p.Pro2271Ser
MLL_10908	MDS	male	35.7	mds with refractory anemia (WHO)	0
MLL_10909	MDS	male	63.6	MDS RCMD-RS (WHO)	0
MLL_10910	MDS	female	63.7	MDS RCMD (WHO)	0
MLL_10911	MDS	male	68.4	MDS RAEB-1 (WHO)	0
MLL_10912	MDS	male	65.6	MDS RAEB-1 (WHO)	0		ENST00000382892.2:c.1697C>T; ENSP00000372348.2:p.Thr566Met
MLL_10913	MDS	male	68.5	MDS RCMD (WHO)	0
MLL_10916	MDS	male	75	MDS RAEB-1 (WHO)	1			ENST00000301067.7:c.16214G>A; ENSP00000301067.7:p.Arg5405His
MLL_10917	MDS	female	75.4	MDS RARS (WHO)	0
MLL_10918	MDS	male	80.1	MDS, 5q-syndrome (WHO)	0			ENST00000301067.7:c.13138C>A; ENSP00000301067.7:p.Pro4380Thr
MLL_10920	MDS	male	73.4	MDS RAEB-2 (WHO)	0				ENST00000269305.4:c.776A>T; ENSP00000269305.4:p.Asp259Val
MLL_10921	MDS	male	82.2	MDS RAEB-1 (WHO)	0				ENST00000269305.4:c.466C>T; ENSP00000269305.4:p.Arg156Cys
MLL_10927	MDS	female	79.2	MDS RCMD-RS (WHO)	0
MLL_10928	MDS	male	69.4	MDS RARS (WHO)	0
MLL_10930	MDS	female	76.1	MDS RAEB-1 (WHO)	0
MLL_10931	MDS	male	60.4	MDS RAEB-1 (WHO)	0
MLL_10932	MDS	male	76.8	MDS RCMD (WHO)	0
MLL_10934	MDS	male	76.3	MDS RAEB-1 (WHO)	1
MLL_10936	MDS	male	69.4	MDS RCMD-RS (WHO)	0
MLL_10937	MDS	male	55.4	MDS RAEB-1 (WHO)	0
MLL_10938	MDS	male	61.8	MDS RAEB-2 (WHO)	0
MLL_10939	MDS	male	70.4	MDS RARS (WHO)	0				ENST00000269305.4:c.637C>G; ENSP00000269305.4:p.Arg213Gly
MLL_10940	MDS	male	75.5	mds with refractory anemia (WHO)	0
MLL_10942	MDS	male	55.7	MDS RAEB-2 (WHO)	0
MLL_10943	MDS	female	71.9	MDS RAEB-1 (WHO)	0
MLL_10946	MM	female	76.2	MDS RCMD (WHO)	0
MLL_10948	MDS	male	68.3	MDS RAEB-1 (WHO)	0
MLL_10949	MDS	female	76.4	MDS RCMD-RS (WHO)	0
MLL_10951	MDS	female	82.1	MDS RAEB-1 (WHO)	0
MLL_10953	MDS	male	72.6	MDS RARS (WHO)	0
MLL_10955	MDS	male	78.6	MDS RAEB-1 (WHO)	0
MLL_109558	AML	male	53.1	AML with maturation (WHO 2017)	0
MLL_10956	MDS	female	77	MDS/MPN RARS-T (WHO)	0
MLL_10957	MDS	female	70	MDS RAEB-2 (WHO)	0
MLL_10959	MDS	male	81.1	mds with refractory anemia (WHO)	0
MLL_109609	AML	female	77	AML without maturation (WHO 2017)	0	ENST00000278616.4:c.7621C>G; ENSP00000278616.4:p.Leu2541Val
MLL_109624	AML	female	75.4	AML with myelodysplasia-related changes (WHO 2017)	0
MLL_109637	AML	male	63.7	AML without maturation (WHO 2017)	0
MLL_10967	MDS	male	81	MDS RAEB-1 (WHO)	0
MLL_10969	MDS	male	75.6	MDS RCMD (WHO)	1	ENST00000278616.4:c.7919C>T; ENSP00000278616.4:p.Thr2640Ile
MLL_10971	MDS	male	77.1	MDS RAEB-2 (WHO)	0
MLL_10972	MDS	male	69.5	MDS RCMD (WHO)	0				ENST00000269305.4:c.743G>A; ENSP00000269305.4:p.Arg248Gln
MLL_10973	MDS	male	73.5	MDS RCMD-RS (WHO)	0
MLL_10974	MDS	female	74.7	MDS, 5q-syndrome (WHO)	0
MLL_10975	MDS	male	23.3	MDS RCMD (WHO)	0
MLL_10977	MDS	male	86.6	MDS RCMD-RS (WHO)	0
MLL_10978	MDS/MPN-RS-T	female	63.1	MDS RARS-T	0			ENST00000301067.7:c.16535A>C; ENSP00000301067.7:p.Tyr5512Ser
MLL_10981	MDS	female	38.8	MDS, 5q-syndrome (WHO)	0
MLL_10985	MDS	male	70.9	MDS RCMD (WHO)	0
MLL_10987	MDS	male	83.8	MDS RCMD (WHO)	0				ENST00000269305.4:c.742C>T; ENSP00000269305.4:p.Arg248Trp
MLL_10988	MDS	female	70.8	MDS RAEB-1 (WHO)	0
MLL_10994	MDS	female	77.2	mds with refractory anemia (WHO)	0
MLL_10997	MDS	male	74.9	MDS RAEB-1 (WHO)	0
MLL_10998	MDS	male	70.6	MDS RAEB-1 (WHO)	0
MLL_10999	MDS	male	80.2	MDS RCMD (WHO)	0				ENST00000269305.4:c.422G>A; ENSP00000269305.4:p.Cys141Tyr
MLL_11000	MDS	male	68.9	MDS RAEB-1 (WHO)	0
MLL_11003	MDS	female	71.4	MDS RAEB-2 (WHO)	0				ENST00000269305.4:c.736A>G; ENSP00000269305.4:p.Met246Val; ENST00000269305.4:c.434T>G; ENSP00000269305.4:p.Leu145Arg
MLL_11004	MDS	male	78.4	MDS RCMD-RS (WHO 2001)	0
MLL_11005	MDS	female	44.2	MDS RCMD (WHO)	0
MLL_11006	MDS	male	68.6	MDS RCMD-RS (WHO 2001)	0
MLL_11007	MDS	male	73.1	MDS RCMD (WHO)	0
MLL_11010	MDS	male	78.1	MDS RCMD-RS (WHO 2001)	0
MLL_11011	MDS	male	80	MDS RAEB-2 (WHO)	0
MLL_11012	MDS	male	62.7	MDS RARS (WHO)	0
MLL_11016	MDS	female	73.7	MDS RARS (WHO)	0
MLL_11017	MDS	female	70.7	MDS RAEB-2 (WHO)	0
MLL_11018	MDS	female	74.7	MDS RAEB-1 (WHO)	0
MLL_11019	MDS	male	70.4	MDS RCMD-RS (WHO 2001)	0
MLL_11020	MDS	female	56.9	MDS RCMD (WHO)	0
MLL_11021	MDS	male	77.6	MDS RCMD (WHO)	0
MLL_11023	MDS	female	79.2	MDS, 5q-syndrome (WHO)	0
MLL_11025	MDS	female	81.8	MDS RAEB-2 (WHO)	0
MLL_11026	MDS	male	57.1	MDS RAEB-1 (WHO)	0
MLL_11028	MDS	male	78.1	MDS RAEB-1 (WHO)	0
MLL_11031	MDS	female	74.7	MDS RAEB-1 (WHO)	0
MLL_11032	MDS	female	71.7	MDS RAEB-2 (WHO)	0
MLL_11037	MDS	female	79.7	MDS RAEB-2 (WHO)	0
MLL_11038	MDS	male	73.9	MDS RCMD (WHO)	0
MLL_11039	MDS	female	68.3	MDS RCMD (WHO)	0			ENST00000301067.7:c.8015T>G; ENSP00000301067.7:p.Leu2672Arg
MLL_11041	MDS	female	71.8	MDS RCMD-RS (WHO 2001)	0
MLL_11042	MDS	male	71.7	MDS RARS (WHO)	0			ENST00000301067.7:c.16535A>G; ENSP00000301067.7:p.Tyr5512Cys
MLL_11043	MDS	female	79.5	MDS RCMD-RS (WHO 2001)	0
MLL_11044	MDS	male	63.7	MDS RAEB-1 (WHO)	0
MLL_11045	MDS	male	67.4	MDS RCMD (WHO)	0
MLL_11046	MDS	male	67.5	MDS RAEB-1 (WHO)	0			ENST00000301067.7:c.2409A>C; ENSP00000301067.7:p.Glu803Asp
MLL_11049	MDS	male	62.5	MDS RAEB-1 (WHO)	0
MLL_11051	MDS	male	79.8	MDS RCMD (WHO)	1
MLL_11052	MDS	female	64.6	MDS RARS (WHO)	0				ENST00000269305.4:c.818G>A; ENSP00000269305.4:p.Arg273His
MLL_11053	MDS	male	74.8	MDS RCMD (WHO)	0
MLL_11054	MDS	male	75	MDS RAEB-2 (WHO)	0	ENST00000278616.4:c.5825C>T; ENSP00000278616.4:p.Ala1942Val
MLL_11056	MDS	female	59.5	MDS RCMD (WHO)	0
MLL_11058	MDS	male	72	MDS RAEB-2 (WHO)	0
MLL_11060	MDS	male	69.3	MDS RCMD-RS (WHO 2001)	0			ENST00000301067.7:c.10469C>T; ENSP00000301067.7:p.Pro3490Leu; ENST00000301067.7:c.8579G>A; ENSP00000301067.7:p.Arg2860His
MLL_11061	MDS	male	71.9	MDS RCMD-RS (WHO 2001)	0			ENST00000301067.7:c.4591C>T; ENSP00000301067.7:p.His1531Tyr
MLL_11062	MDS	female	68.5	MDS RCMD-RS (WHO 2001)	0
MLL_11063	MDS	female	54.6	MDS with refractory anemia, refractory cytopenia with unilinear dysplasia, RCUD (WHO)	0
MLL_11064	MDS	male	76.9	MDS RCMD (WHO)	0
MLL_11065	MDS	female	68.5	MDS RAEB-1 (WHO)	0	ENST00000278616.4:c.6100C>T; ENSP00000278616.4:p.Arg2034Ter
MLL_11066	MDS	male	64.8	MDS RAEB-2 (WHO)	0				ENST00000269305.4:c.422G>A; ENSP00000269305.4:p.Cys141Tyr
MLL_11067	MDS	male	72.7	MDS RAEB-2 (WHO)	0
MLL_11068	MDS	male	72.5	MDS RAEB-1 (WHO)	0
MLL_11069	MDS	male	83	MDS RCMD (WHO)	0
MLL_11070	MDS	female	67.3	MDS	0
MLL_11071	MDS	female	69.7	MDS, 5q-syndrome (WHO)	0
MLL_11072	MDS	female	68.3	MDS, 5q-syndrome (WHO)	0	ENST00000278616.4:c.2149C>T; ENSP00000278616.4:p.Arg717Trp
MLL_11073	MDS	male	87.4	MDS RARS-T (WHO)	0
MLL_11074	MDS	female	65.8	MDS RCMD (WHO)	0
MLL_11075	MDS	male	60.5	MDS RAEB-1 (WHO)	0
MLL_11076	MDS	male	71.6	MDS RAEB-1 (WHO)	0
MLL_11077	MDS	female	73.6	MDS RAEB-2 (WHO)	1
MLL_11078	MDS	female	76.8	MDS RCMD (WHO)	0
MLL_11080	MDS	male	75.6	MDS RAEB-1 (WHO)	0
MLL_11082	MDS	female	65.1	MDS RAEB-2 (WHO)	0
MLL_11083	MDS	female	58.7	MDS RCMD-RS (WHO 2001)	0		ENST00000382892.2:c.809C>A; ENSP00000372348.2:p.Ala270Asp
MLL_11086	MDS	male	82.5	MDS RCMD (WHO)	0
MLL_11087	MDS	female	42.3	MDS RCMD (WHO)	0
MLL_11089	MDS	male	65.2	MDS RCMD (WHO)	0
MLL_11091	MDS	female	73.5	MDS RAEB-1 (WHO)	0
MLL_11092	MDS	male	62.3	MDS RAEB-2 (WHO)	0
MLL_11093	MDS	male	77.7	MDS RCMD (WHO)	0
MLL_11094	MDS	male	78.4	MDS RCMD (WHO)	0
MLL_11096	MDS	female	79.5	MDS RCMD-RS (WHO 2001)	0
MLL_11098	MDS	female	64.2	MDS RAEB-1 (WHO)	0
MLL_11099	MDS	male	79.8	MDS RCMD-RS (WHO 2001)	0
MLL_11102	MDS	male	83.9	MDS RAEB-1 (WHO)	0
MLL_11107	MDS	female	74.4	MDS RAEB-2 (WHO)	0
MLL_11108	MDS	male	75.2	MDS RAEB-2 (WHO)	0
MLL_11109	MDS	male	78	MDS RCMD-RS (WHO 2001)	0
MLL_11111	MDS	female	85.5	MDS, 5q-syndrome (WHO)	0
MLL_11112	MDS	male	74.2	MDS RCMD (WHO 2008)	0
MLL_11114	MDS	female	80.9	MDS RCMD (WHO 2008)	0			ENST00000301067.7:c.4571G>A; ENSP00000301067.7:p.Arg1524His
MLL_11115	MDS	male	80.7	MDS RAEB-1 (WHO)	0				ENST00000269305.4:c.776A>T; ENSP00000269305.4:p.Asp259Val
MLL_11116	MDS	male	76.1	MDS RARS (WHO)	0				ENST00000269305.4:c.517G>T; ENSP00000269305.4:p.Val173Leu
MLL_11119	MDS	female	85.8	MDS RAEB-1 (WHO)	0
MLL_11121	MDS	female	73.8	MDS RAEB-2 (WHO)	0
MLL_11123	MDS	male	63.5	MDS RCMD-RS (WHO 2001)	0
MLL_11125	MDS	male	85.6	MDS RCMD (WHO 2008)	0
MLL_11126	MDS	female	77.4	MDS RAEB-1 (WHO)	0
MLL_11128	MDS	male	69.8	MDS RAEB-2 (WHO)	0			ENST00000301067.7:c.6470G>T; ENSP00000301067.7:p.Gly2157Val; ENST00000301067.7:c.5386C>T; ENSP00000301067.7:p.Arg1796Trp	ENST00000269305.4:c.469G>T; ENSP00000269305.4:p.Val157Phe
MLL_11129	MDS	female	63.5	MDS RCMD-RS (WHO 2001)	0
MLL_11130	MDS	male	42.3	MDS RAEB-2 (WHO)	0
MLL_11132	MDS	male	68.8	MDS RAEB-2 (WHO)	0
MLL_11133	MDS	female	65.7	MDS RAEB-1 (WHO)	0
MLL_11134	MDS	female	61.3	MDS RCMD-RS (WHO 2001)	0	ENST00000278616.4:c.8171A>G; ENSP00000278616.4:p.Gln2724Arg
MLL_11139	MDS	male	72.6	MDS RCMD (WHO 2008)	0
MLL_11142	MDS	male	84.1	MDS RCMD (WHO 2008)	0
MLL_11143	MDS	female	75.6	MDS RAEB-1 (WHO)	0
MLL_11146	MDS	female	72.3	MDS RCMD (WHO 2008)	0			ENST00000301067.7:c.7283G>A; ENSP00000301067.7:p.Arg2428Gln
MLL_11148	MDS	female	76.6	MDS RARS (WHO)	0
MLL_11149	MDS	male	75.8	MDS RCMD (WHO 2008)	0
MLL_11154	MDS	male	78	MDS RCMD (WHO 2008)	0
MLL_11155	MDS	female	59.4	MDS RAEB-1 (WHO)	0
MLL_11156	MDS	male	77.2	MDS, 5q-syndrome (WHO)	0
MLL_11157	MDS	male	78.4	MDS RCMD-RS (WHO 2001)	0
MLL_11159	MDS	female	82.5	MDS with refractory anemia, refractory cytopenia with unilinear dysplasia, RCUD (WHO)	0			ENST00000301067.7:c.7108C>T; ENSP00000301067.7:p.Arg2370Cys
MLL_11160	MDS	female	72.3	MDS RCMD (WHO 2008)	1
MLL_11162	MDS	male	76.3	MDS RCMD-RS (WHO 2001)	0
MLL_11163	MDS	male	73.8	MDS RCMD-RS (WHO 2001)	0
MLL_11168	MDS	female	74.9	MDS, 5q-syndrome (WHO)	0
MLL_11170	MDS	female	90.8	MDS RAEB-2 (WHO)	0
MLL_11171	MDS	male	72.7	MDS RCMD-RS (WHO 2001)	0
MLL_11172	MDS	female	75.4	MDS RAEB-1 (WHO)	0
MLL_11174	MDS	male	85.2	MDS RAEB-2 (WHO)	0
MLL_11175	MDS	female	67.5	MDS RAEB-2 (WHO)	0			ENST00000301067.7:c.10433G>A; ENSP00000301067.7:p.Ser3478Asn
MLL_11178	MDS	male	71.8	MDS RAEB-1 (WHO)	0
MLL_11179	MDS	male	82.6	MDS with refractory anemia, refractory cytopenia with unilinear dysplasia, RCUD (WHO)	0
MLL_11180	MDS	female	79.5	MDS RCMD (WHO 2008)	0	ENST00000278616.4:c.6056A>G; ENSP00000278616.4:p.Tyr2019Cys; ENST00000278616.4:c.8494C>T; ENSP00000278616.4:p.Arg2832Cys
MLL_11182	MDS	male	69.4	MDS RCMD-RS (WHO 2001)	0			ENST00000301067.7:c.3392C>T; ENSP00000301067.7:p.Pro1131Leu
MLL_11183	MDS	male	63.7	MDS RAEB-2 (WHO)	0				ENST00000269305.4:c.713G>A; ENSP00000269305.4:p.Cys238Tyr; ENST00000269305.4:c.701A>G; ENSP00000269305.4:p.Tyr234Cys
MLL_11184	MDS	female	77.1	MDS RCMD-RS (WHO 2001)	0
MLL_11185	MDS	female	64.2	MDS RAEB-1 (WHO)	0	ENST00000278616; c.2466+1G>A; p.splice site mutation
MLL_11186	MDS	male	68.4	MDS RAEB-2 (WHO)	0
MLL_11190	MDS	female	89.1	MDS RAEB-2 (WHO)	0
MLL_11191	MDS	male	75.2	MDS RAEB-2 (WHO)	0
MLL_11192	MDS	male	69.1	MDS RCMD-RS (WHO 2001)	0
MLL_11193	MDS	female	60.8	MDS RCMD (WHO 2008)	0
MLL_11194	MDS	female	67.6	MDS RCMD-RS (WHO 2001)	0
MLL_11195	MDS	male	70.8	MDS RCMD (WHO 2008)	0
MLL_11196	MDS	male	47.6	MDS RAEB-2 (WHO)	1
MLL_11198	MDS	male	69.3	MDS, 5q-syndrome (WHO)	0
MLL_11199	MDS	male	74.9	MDS RAEB-1 (WHO)	0
MLL_11200	MDS	male	83.3	MDS RCMD (WHO 2008)	0				ENST00000269305.4:c.1009C>A; ENSP00000269305.4:p.Arg337Ser; ENST00000269305.4:c.988del; ENSP00000269305.4:p.Leu330PhefsTer15
MLL_11202	MDS	female	55.1	MDS RCMD (WHO 2008)	0
MLL_11203	MDS	male	77.9	MDS RCMD-RS (WHO 2001)	0
MLL_11204	MDS	female	73.6	MDS RAEB-2 (WHO)	0
MLL_11206	MDS	female	81.5	MDS RCMD (WHO 2008)	0
MLL_11207	MDS	male	78.2	MDS RAEB-1 (WHO)	0
MLL_11209	MDS	male	78.9	MDS RCMD (WHO 2008)	0
MLL_11210	MDS	female	78.5	MDS, 5q-syndrome (WHO)	0
MLL_11212	MDS	female	81.8	MDS/MPN RARS-T (WHO)	0
MLL_11214	MDS	male	79.3	MDS RCMD (WHO 2008)	0
MLL_11216	MDS	male	58.9	MDS RAEB-2 (WHO)	0
MLL_11218	MDS	female	74.6	MDS RAEB-1 (WHO)	0				ENST00000269305.4:c.523C>T; ENSP00000269305.4:p.Arg175Cys
MLL_11219	MDS	male	69.6	MDS RCMD (WHO 2008)	0
MLL_11221	MDS	male	75.9	MDS RAEB-1 (WHO)	0
MLL_11222	MDS	female	65.4	MDS RAEB-1 (WHO)	0
MLL_11224	MDS	female	48.7	MDS RCMD (WHO 2008)	1
MLL_11225	MDS	male	47	MDS RAEB-2 (WHO)	0
MLL_11226	MDS	male	66.8	MDS, 5q-syndrome (WHO)	0
MLL_11227	MDS	female	72.6	MDS, 5q-syndrome (WHO)	0	ENST00000278616.4:c.5975A>C; ENSP00000278616.4:p.Lys1992Thr
MLL_11229	MDS	female	55.9	MDS RCMD (WHO 2008)	0
MLL_11232	MDS	male	74.8	MDS RAEB-2 (WHO)	0
MLL_11233	MDS	female	79.5	MDS RAEB-2 (WHO)	0
MLL_11234	MDS	male	73.5	MDS RCMD-RS (WHO 2001)	0			ENST00000301067.7:c.13433G>A; ENSP00000301067.7:p.Arg4478Gln
MLL_11236	MDS	male	77.5	MDS RCMD-RS (WHO 2001)	0				ENST00000269305; c.383del; p.Pro128Leufs*42
MLL_11237	MDS	male	70.2	MDS RCMD (WHO 2008)	0			ENST00000301067.7:c.2409A>C; ENSP00000301067.7:p.Glu803Asp
MLL_11238	MDS	male	73.3	MDS RARS (WHO)	0
MLL_11239	MDS	female	68.8	MDS RAEB-1 (WHO)	0
MLL_11240	MDS	female	79.1	MDS RCMD (WHO 2008)	0
MLL_11241	MDS	male	71.9	MDS RCMD (WHO 2008)	0
MLL_11243	MDS	female	85.9	MDS RCMD-RS (WHO 2001)	0
MLL_11245	MDS	female	82.1	MDS, 5q-syndrome (WHO)	0
MLL_11246	MDS	male	67.4	MDS RAEB-1 (WHO)	0
MLL_11249	MDS	male	68.4	MDS RARS (WHO)	1
MLL_11252	MDS	male	68.1	MDS RCMD (WHO 2008)	0	ENST00000278616.4:c.7919C>T; ENSP00000278616.4:p.Thr2640Ile
MLL_11253	MDS	female	70.2	MDS RCMD (WHO 2008)	0			ENST00000301067.7:c.2990C>T; ENSP00000301067.7:p.Pro997Leu
MLL_11256	MDS	male	80.6	MDS RAEB-2 (WHO)	0	ENST00000278616.4:c.1837G>T; ENSP00000278616.4:p.Val613Leu
MLL_11260	MDS	female	75	MDS RCMD (WHO 2008)	0
MLL_11263	MDS	male	51.3	MDS/MPN RARS-T (WHO)	0			ENST00000301067.7:c.2409A>C; ENSP00000301067.7:p.Glu803Asp
MLL_11264	MDS	male	78.6	MDS RARS (WHO)	0
MLL_11266	MDS	male	41.8	MDS RAEB-2 (WHO)	0
MLL_11270	MDS	male	68.2	MDS RAEB-1 (WHO)	0
MLL_11271	MDS	male	89.3	MDS RCMD-RS (WHO 2001)	0
MLL_11272	MDS	female	77.6	MDS, 5q-syndrome (WHO)	0	ENST00000278616.4:c.6257A>T; ENSP00000278616.4:p.Tyr2086Phe
MLL_11273	MDS	male	75.3	MDS RARS (WHO)	0
MLL_11276	MDS	female	38.6	MDS RCMD (WHO 2008)	1
MLL_11277	MDS	male	79.5	MDS RCMD (WHO 2008)	0
MLL_11278	MDS	male	57.9	MDS RARS (WHO)	0
MLL_11279	MDS	female	72	MDS RAEB-1 (WHO)	0
MLL_11280	MDS	male	74.2	MDS RAEB-1 (WHO)	0
MLL_11282	MDS	male	76.4	MDS RARS (WHO)	0	ENST00000278616.4:c.7788G>T; ENSP00000278616.4:p.Glu2596Asp
MLL_11283	MDS	female	74.3	MDS RCMD (WHO 2008)	0			ENST00000301067.7:c.7633C>G; ENSP00000301067.7:p.Pro2545Ala
MLL_11284	MDS	male	68.1	MDS RAEB-1 (WHO)	0
MLL_11285	MDS	female	76.2	MDS RARS (WHO)	0
MLL_11286	MDS	male	77.6	MDS RARS (WHO)	0
MLL_11287	MDS	male	64.3	MDS RAEB-2 (WHO)	0
MLL_11288	MDS	male	77.1	MDS with refractory anemia, refractory cytopenia with unilinear dysplasia, RCUD (WHO)	0
MLL_11291	MDS	male	59	MDS with refractory anemia, refractory cytopenia with unilinear dysplasia, RCUD (WHO)	0
MLL_11292	MDS/MPN-RS-T	female	58.1	MDS RARS-T (WHO)	1	ENST00000278616.4:c.8264A>C; ENSP00000278616.4:p.Tyr2755Ser
MLL_11293	MDS	male	74.3	MDS RCMD (WHO 2008)	0
MLL_11294	MDS	female	54.3	MDS RAEB-2 (WHO)	0
MLL_11295	MDS	male	51.4	MDS RAEB-1 (WHO)	1
MLL_11296	MDS	female	80.3	MDS RCMD (WHO 2008)	0
MLL_11302	MDS	female	75.9	MDS RAEB-2 (WHO)	0			ENST00000301067.7:c.3737C>T; ENSP00000301067.7:p.Thr1246Met
MLL_11304	MDS	female	74.8	MDS RCMD (WHO 2008)	0
MLL_11305	MDS	male	70	MDS RARS (WHO)	0			ENST00000301067.7:c.8146C>T; ENSP00000301067.7:p.Pro2716Ser
MLL_11308	MDS	female	68.7	MDS, 5q-syndrome (WHO)	0				ENST00000269305.4:c.542G>A; ENSP00000269305.4:p.Arg181His
MLL_11309	MDS	male	68.7	MDS RCMD-RS (WHO 2001)	0
MLL_11310	MDS	female	72.7	MDS RAEB-1 (WHO)	0
MLL_11311	MDS	male	73.2	MDS RCMD (according to WHO 2008); MDS RCMD-RS (according to WHO 2001)	0
MLL_11312	MDS	female	67.2	MDS RAEB-2 (WHO)	0
MLL_11313	MDS	female	66.7	MDS RARS (WHO)	0
MLL_11314	MDS	male	81.8	MDS RAEB-1 (WHO)	0
MLL_11317	MDS/MPN-RS-T	female	79	MDS RARS-T (WHO)	0
MLL_11319	MDS	female	59	MDS RAEB-2 (WHO)	0			ENST00000301067.7:c.1078T>A; ENSP00000301067.7:p.Ser360Thr	ENST00000269305.4:c.764T>A; ENSP00000269305.4:p.Ile255Asn
MLL_11322	MDS	male	74.3	MDS RAEB-2 (WHO)	0
MLL_11323	MDS	female	77.4	MDS RARS (WHO)	0	ENST00000278616.4:c.7494T>C; ENSP00000278616.4:p.Ser2498%3D
MLL_11324	MDS	male	81.3	MDS RAEB-2 (WHO)	0			ENST00000301067.7:c.8727_8730del; ENSP00000301067.7:p.Ser2910ArgfsTer32
MLL_11325	MDS	male	69.9	MDS RAEB-2 (WHO)	0
MLL_11327	MDS	male	69.1	MDS/MPN RARS-T (WHO)	0
MLL_11328	MDS	male	76.9	MDS RCMD (WHO 2008)	0
MLL_11329	MDS	female	80.9	MDS RCMD (WHO 2008)	0
MLL_11330	MDS	female	84.7	MDS, 5q-syndrome (WHO)	0
MLL_11331	MDS	male	66.9	MDS RAEB-2 (WHO)	0
MLL_11334	MDS	female	85.7	MDS RAEB-2 (WHO)	0
MLL_11335	MDS	male	78.6	MDS/MPN RARS-T (WHO)	0
MLL_11336	MDS	male	70.1	MDS RAEB-2 (WHO)	0	ENST00000278616.4:c.8428A>C; ENSP00000278616.4:p.Lys2810Gln
MLL_11337	MDS	male	76	MDS RAEB-2 (WHO)	0
MLL_11338	MDS	female	65.7	MDS RCMD-RS (WHO 2001)	0
MLL_11340	MDS	male	72.4	MDS, 5q-syndrome (WHO)	0
MLL_11341	MDS	male	78.2	MDS RCMD (WHO 2008)	0
MLL_113425	MLN_eo	male	59.5	myeloid and lymphatic neoplasia with eosinophilia, WHO	0
MLL_11343	MDS	male	58.8	MDS RAEB-1 (WHO)	0
MLL_11344	MDS	male	66.3	MDS RARS (WHO)	0
MLL_11347	MDS	male	78.7	MDS RAEB-2 (WHO)	1
MLL_11348	MDS	male	74.5	MDS RARS (WHO)	0
MLL_11351	MDS	male	71.8	MDS RARS (WHO)	0
MLL_11352	MDS	male	80.3	MDS RAEB-2 (WHO)	0
MLL_11354	MDS	male	77.7	MDS RAEB-2 (WHO)	0
MLL_11355	MDS	male	74.1	MDS with refractory anemia, refractory cytopenia with unilinear dysplasia, RCUD (WHO)	0
MLL_11356	MDS	male	66.4	MDS RCMD (WHO 2008)	0
MLL_11358	MDS	male	66.5	MDS RAEB-1 (WHO)	0			ENST00000301067.7:c.2409A>C; ENSP00000301067.7:p.Glu803Asp
MLL_11359	MDS	male	54.6	MDS RCMD-RS (WHO 2001)	0
MLL_11361	MDS	female	52.8	MDS RCMD (WHO 2008)	0
MLL_11362	MDS	male	73.4	MDS RAEB-1 (WHO)	0
MLL_11363	MDS	male	75.9	MDS RAEB-1 (WHO)	0
MLL_11367	MDS	female	87.4	MDS RAEB-2 (WHO)	0
MLL_11368	MDS	female	74.9	MDS RCMD-RS (WHO 2001)	0
MLL_11369	MDS	female	85.3	MDS, 5q-syndrome (WHO)	0				ENST00000269305.4:c.659A>G; ENSP00000269305.4:p.Tyr220Cys
MLL_11370	MDS	male	86.8	MDS RAEB-1 (WHO)	0			ENST00000301067.7:c.2409A>C; ENSP00000301067.7:p.Glu803Asp
MLL_11372	MDS	male	64.3	MDS RAEB-2 (WHO)	0
MLL_11373	MDS	male	69.5	MDS RAEB-2 (WHO)	0	ENST00000278616; c.1802+1G>A; p.splice site mutation
MLL_11374	MDS	female	78.8	MDS RAEB-2 (WHO)	0
MLL_11375	MDS	male	74.2	MDS RAEB-1 (WHO)	1	ENST00000278616.4:c.425G>A; ENSP00000278616.4:p.Ser142Asn
MLL_11376	MDS	female	85.3	MDS RARS (WHO)	0
MLL_11377	MDS	female	75.8	MDS RCMD-RS (WHO 2001)	0
MLL_11379	MDS	male	77.6	MDS RCMD (WHO 2008)	0
MLL_11380	MDS	female	75.3	MDS, 5q-syndrome (WHO)	0	ENST00000278616.4:c.2150G>A; ENSP00000278616.4:p.Arg717Gln
MLL_11383	MDS	female	74.8	MDS RCMD-RS (WHO 2001)	0
MLL_11384	MDS	female	70	MDS, 5q-syndrome (WHO)	0	ENST00000278616.4:c.6114C>T; ENSP00000278616.4:p.His2038%3D
MLL_11386	MDS	male	85.8	MDS RAEB-2 (WHO)	0
MLL_11389	MDS	female	62.9	MDS RAEB-1 (WHO)	0
MLL_11390	MDS	male	53.9	MDS RAEB-2 (WHO)	0
MLL_11391	MDS	male	57.8	MDS RCMD-RS (WHO 2001)	0
MLL_11392	MDS	male	70.3	MDS RARS (WHO)	0
MLL_11393	MDS	female	63.2	MDS, 5q-syndrome (WHO)	0
MLL_11396	MDS	female	74.1	MDS RAEB-2 (WHO)	0
MLL_11397	MDS	male	81.2	MDS with refractory anemia, refractory cytopenia with unilinear dysplasia, RCUD (WHO)	0			ENST00000301067.7:c.3595C>G; ENSP00000301067.7:p.Leu1199Val
MLL_11398	MDS	female	76.6	MDS RAEB-2 (WHO)	0
MLL_11401	MDS	female	85.2	MDS/MPN RARS-T (WHO)	0
MLL_11403	MDS	female	72.5	MDS RAEB-2 (WHO)	0
MLL_11406	MDS	female	74.9	MDS RAEB-2 (WHO)	0
MLL_11408	MDS	female	80.2	MDS, 5q-syndrome (WHO)	0
MLL_11411	MDS	male	76.7	MDS RAEB-1 (WHO)	1
MLL_11412	MDS	male	85.9	MDS RAEB-1 (WHO)	0
MLL_11413	MDS	female	87.9	MDS RCMD-RS (WHO 2001)	0
MLL_11414	MDS	female	76.3	MDS RARS (WHO)	0
MLL_11418	MDS	male	72.6	MDS RCMD-RS (WHO 2001)	0
MLL_11419	MDS	male	71.7	MDS RAEB-1 (WHO)	0			ENST00000301067.7:c.1378C>A; ENSP00000301067.7:p.Pro460Thr
MLL_11423	MDS	female	62.4	MDS RAEB-1 (WHO)	0				ENST00000269305.4:c.832C>G; ENSP00000269305.4:p.Pro278Ala
MLL_11424	MDS	female	83.9	MDS, 5q-syndrome (WHO)	0
MLL_11425	MDS	female	84	MDS	0				ENST00000269305.4:c.721T>A; ENSP00000269305.4:p.Ser241Thr
MLL_11426	MDS	female	40.5	MDS with refractory anemia, refractory cytopenia with unilinear dysplasia, RCUD (WHO)	0
MLL_11427	MDS	male	81.8	MDS, 5q-syndrome (WHO)	0
MLL_11430	MDS	female	69.9	MDS RARS (WHO)	0				ENST00000269305.4:c.159G>A; ENSP00000269305.4:p.Trp53Ter
MLL_11431	MDS	female	70.4	MDS RARS (WHO)	0
MLL_11434	MDS	female	79.3	MDS RAEB-1 (WHO)	0			ENST00000301067.7:c.13262A>G; ENSP00000301067.7:p.Glu4421Gly
MLL_11435	MDS	female	46.4	MDS, 5q-syndrome (WHO)	0			ENST00000301067.7:c.12137G>A; ENSP00000301067.7:p.Gly4046Glu
MLL_11436	MDS	male	90.1	MDS RAEB-2 (WHO)	0
MLL_11437	MDS	male	85.3	MDS/MPN RARS-T (WHO)	0		ENST00000382892.2:c.1585A>C; ENSP00000372348.2:p.Thr529Pro
MLL_11438	MDS	male	76.8	MDS RAEB-2 (WHO)	0
MLL_11439	MDS	male	71.7	MDS RAEB-2 (WHO)	0			ENST00000301067.7:c.9222A>T; ENSP00000301067.7:p.Glu3074Asp
MLL_11440	MDS	male	53.2	MDS RCMD-RS (WHO 2001)	0
MLL_11441	MDS	male	61.1	MDS with refractory anemia, refractory cytopenia with unilinear dysplasia, RCUD (WHO)	0
MLL_11444	MDS	male	54.8	MDS with refractory anemia, refractory cytopenia with unilinear dysplasia, RCUD (WHO)	0
MLL_11448	MDS	male	69.8	MDS RCMD-RS (WHO 2001)	0
MLL_11449	MDS	male	79.1	MDS RCMD-RS (WHO 2001)	0
MLL_11451	MDS	female	62.5	MDS RCMD-RS (WHO 2001)	0
MLL_11457	MDS	female	86	MDS RCMD-RS (WHO 2001)	0
MLL_11458	MDS	female	68.3	MDS, 5q-syndrome (WHO)	0
MLL_11459	MDS	male	78.5	MDS RAEB-2 (WHO)	0			ENST00000301067.7:c.1486C>T; ENSP00000301067.7:p.Pro496Ser
MLL_11460	MDS/MPN-RS-T	female	44.5	MDS/MPN RARS-T (WHO)	0	ENST00000278616.4:c.5335dup; ENSP00000278616.4:p.Arg1779LysfsTer3
MLL_11462	MDS	male	77.4	MDS, 5q-syndrome (WHO)	0
MLL_11463	MDS/MPN-RS-T	female	84.3	MDS/MPN RARS-T (WHO)	0
MLL_11464	MDS	female	65	MDS RARS (WHO)	0
MLL_11465	MDS	male	83.1	MDS RAEB-2 (WHO)	0
MLL_11466	MDS	female	55.2	MDS RAEB-1 (WHO)	0
MLL_11467	MDS	female	69.1	MDS, 5q-syndrome (WHO)	0
MLL_11468	MDS	female	66.7	MDS RAEB-2 (WHO)	0
MLL_11469	MDS	male	90.4	MDS RAEB-2 (WHO)	0
MLL_11470	MDS/MPN-RS-T	male	74.7	MDS/MPN RARS-T (WHO)	0
MLL_11472	MDS	male	74.4	MDS RCMD-RS (WHO 2001)	0
MLL_11473	MDS	male	78.9	MDS RCMD-RS (WHO 2001)	0			ENST00000301067.7:c.2587C>T; ENSP00000301067.7:p.Arg863Trp
MLL_11474	MDS	male	71.9	MDS RCMD (WHO 2008)	0
MLL_11475	MDS	male	79	MDS RCMD-RS (WHO 2001)	0
MLL_11476	MDS	female	75.2	MDS RCMD-RS (WHO 2001)	0
MLL_11477	MDS	male	73.5	MDS RAEB-2 (WHO)	0
MLL_11480	MDS	male	49.8	MDS RCMD-RS (WHO 2001)	0
MLL_11481	MDS	female	72.7	MDS RCMD (WHO 2008)	0
MLL_11482	MDS	male	78.7	MDS RCMD-RS (WHO 2001)	0			ENST00000301067.7:c.5242G>C; ENSP00000301067.7:p.Gly1748Arg
MLL_11483	MDS	female	45.4	MDS RCMD (WHO 2008)	0
MLL_11485	MDS	male	70.8	MDS RAEB-2 (WHO)	0	ENST00000278616.4:c.2563A>T; ENSP00000278616.4:p.Met855Leu
MLL_11487	MDS	male	75.7	MDS RAEB-1 (WHO)	1
MLL_11488	MDS	male	59.6	MDS RAEB-1 (WHO)	0
MLL_11490	MDS	male	63.7	MDS RCMD-RS (WHO 2001)	0
MLL_11493	MDS	female	68.3	MDS RAEB-2 (WHO)	0
MLL_11498	MDS	female	33	MDS RCMD (WHO 2008)	0
MLL_11499	MDS	male	61.3	MDS RAEB-2 (WHO)	0
MLL_11500	MDS	female	62.2	MDS RCMD (WHO 2008)	0
MLL_11501	MDS	female	79.2	MDS RCMD (WHO 2008)	0
MLL_11502	MDS	female	61.2	MDS with refractory anemia, refractory cytopenia with unilinear dysplasia, RCUD (WHO)	0
MLL_11503	MDS	male	80.8	MDS RCMD-RS (WHO 2001)	0
MLL_11504	MDS	male	69.7	MDS RAEB-1 (WHO)	0
MLL_11506	MDS	female	65.4	MDS RCMD-RS (WHO 2001)	0
MLL_11507	MDS	female	72.9	MDS, 5q-syndrome (WHO)	1				ENST00000269305.4:c.524G>A; ENSP00000269305.4:p.Arg175His; ENST00000269305.4:c.319T>G; ENSP00000269305.4:p.Tyr107Asp
MLL_11509	MDS	female	74.2	MDS RAEB-1 (WHO)	0				ENST00000269305.4:c.376-7_376-1del;
MLL_11512	MDS	male	77.3	MDS, 5q-syndrome (WHO)	0				ENST00000269305.4:c.524G>A; ENSP00000269305.4:p.Arg175His
MLL_11513	MDS	male	78.9	MDS RCMD-RS (WHO 2001)	0				ENST00000269305.4:c.743G>A; ENSP00000269305.4:p.Arg248Gln; ENST00000269305.4:c.723del; ENSP00000269305.4:p.Cys242AlafsTer5
MLL_11515	MDS	female	73.4	MDS RAEB-1 (WHO)	0				ENST00000269305.4:c.734G>T; ENSP00000269305.4:p.Gly245Val; ENST00000269305.4:c.517G>A; ENSP00000269305.4:p.Val173Met
MLL_11517	MDS	male	83.8	MDS RCMD-RS (WHO 2001)	0
MLL_11519	MDS	male	81.4	MDS RAEB-2 (WHO)	0
MLL_11520	MDS	female	59.5	MDS RAEB-2 (WHO)	0
MLL_11521	MDS	female	83.4	MDS RAEB-2 (WHO)	0
MLL_11524	MDS	female	69.9	MDS RARS (WHO)	0
MLL_11525	MDS	female	59.1	MDS RCMD-RS (WHO 2001)	0
MLL_11526	MDS	male	75.4	MDS RCMD-RS (WHO 2001)	0
MLL_11527	MDS	female	71.8	MDS RARS (WHO)	0			ENST00000301067.7:c.12461G>A; ENSP00000301067.7:p.Gly4154Asp
MLL_11528	MDS	male	85.9	MDS RCMD-RS (WHO 2001)	0
MLL_11530	MDS	male	82.1	MDS RCMD-RS (WHO 2001)	0
MLL_11533	MDS	male	49.6	MDS RCMD (WHO 2008)	0
MLL_11534	MDS	male	67.4	MDS RAEB-1 (WHO)	0				ENST00000269305.4:c.548C>G; ENSP00000269305.4:p.Ser183Ter
MLL_11535	MDS	female	70.5	MDS RCMD-RS (WHO 2001)	0			ENST00000301067.7:c.10966C>T; ENSP00000301067.7:p.Arg3656Cys
MLL_11536	MDS	male	64.1	MDS RAEB-1 (WHO)	0			ENST00000301067.7:c.8510T>C; ENSP00000301067.7:p.Phe2837Ser
MLL_11538	MDS/MPN-RS-T	male	73.8	MDS/MPN RARS-T (WHO)	0				ENST00000269305.4:c.712T>G; ENSP00000269305.4:p.Cys238Gly
MLL_11539	MDS	male	73.7	MDS RAEB-2 (WHO)	0
MLL_11541	MDS	male	77	MDS RARS (WHO)	0
MLL_11542	MDS/MPN-RS-T	male	83.1	MDS/MPN RARS-T (WHO)	0
MLL_11543	MDS	female	84.5	MDS RARS (WHO)	0
MLL_11544	MDS	male	52.8	MDS RARS (WHO)	0
MLL_11545	MDS	male	56.3	MDS RARS (WHO)	0	ENST00000278616.4:c.917_919del; ENSP00000278616.4:p.Thr306del; ENST00000278616.4:c.7457G>A; ENSP00000278616.4:p.Arg2486Gln
MLL_11546	MDS	male	47.7	MDS RARS (WHO)	0			ENST00000301067.7:c.3070T>C; ENSP00000301067.7:p.Cys1024Arg	ENST00000269305.4:c.734G>A; ENSP00000269305.4:p.Gly245Asp
MLL_11547	MDS	female	73.2	MDS RARS (WHO)	0
MLL_11550	MDS	female	77.2	MDS, 5q-syndrome (WHO)	0
MLL_11551	MDS	male	79.1	MDS/MPN RARS-T (WHO)	0
MLL_11553	MDS	female	85.6	MDS RARS (WHO)	0
MLL_11554	MDS	female	74.9	MDS RCMD-RS (WHO 2001)	0			ENST00000301067.7:c.3566G>A; ENSP00000301067.7:p.Arg1189His
MLL_11555	MDS	male	63.2	MDS RCMD-RS (WHO 2001)	0
MLL_11556	MDS	female	80.4	MDS RCMD-RS (WHO 2001)	0				ENST00000269305.4:c.757A>C; ENSP00000269305.4:p.Thr253Pro
MLL_11558	MDS	male	77.5	MDS RCMD-RS (WHO 2001)	0
MLL_11559	MDS	male	74.5	MDS RAEB-2 (WHO)	0			ENST00000301067.7:c.14080_14086dup; ENSP00000301067.7:p.Asp4696GlyfsTer3	ENST00000269305.4:c.646G>A; ENSP00000269305.4:p.Val216Met
MLL_11560	MDS	male	88.3	MDS RCMD-RS (WHO 2001)	0
MLL_11561	MDS	male	72.5	MDS RAEB-2 (WHO)	0
MLL_11562	MDS	male	70.2	MDS RCMD-RS (WHO 2001)	0
MLL_11564	MDS	female	77.9	MDS RAEB-2 (WHO)	0
MLL_11565	MDS	female	75.5	MDS RCMD-RS (WHO 2001)	0
MLL_11566	MDS	male	59.1	MDS RAEB-2 (WHO)	0
MLL_11567	MDS	male	42.5	MDS RAEB-1 (WHO)	0
MLL_11570	MDS	male	74.5	MDS RCMD-RS (WHO 2001)	0
MLL_11571	MDS	male	61	MDS with refractory anemia, refractory cytopenia with unilinear dysplasia, RCUD (WHO)	0	ENST00000278616.4:c.8919G>C; ENSP00000278616.4:p.Arg2973Ser
MLL_11572	MDS	female	70.7	MDS RCMD-RS (WHO 2001)	0	ENST00000278616.4:c.2771G>A; ENSP00000278616.4:p.Arg924Gln
MLL_11573	MDS	male	61.6	MDS, 5q-syndrome (WHO)	0
MLL_11574	MDS	male	67.3	MDS RCMD-RS (WHO 2001)	0
MLL_11575	MDS	male	70.3	MDS RCMD-RS (WHO 2001)	0	ENST00000278616.4:c.2476A>C; ENSP00000278616.4:p.Ile826Leu
MLL_11577	MDS	female	78.3	MDS, 5q-syndrome (WHO)	0
MLL_11578	MDS	female	58.6	MDS, 5q-syndrome (WHO)	0
MLL_11579	aCML	female	76.4	MDS RAEB-1 (WHO)	0
MLL_11596	MDS	male	93.1	MDS, 5q-syndrome (WHO)	0				ENST00000269305.4:c.742C>T; ENSP00000269305.4:p.Arg248Trp
MLL_11598	MDS	male	75.4	MDS RAEB-1 (WHO)	0	ENST00000278616.4:c.2941C>G; ENSP00000278616.4:p.Arg981Gly
MLL_11600	MDS	female	75.1	MDS, 5q-syndrome (WHO)	0	ENST00000278616.4:c.1564_1565del; ENSP00000278616.4:p.Glu522IlefsTer43			ENST00000269305.4:c.329G>T; ENSP00000269305.4:p.Arg110Leu
MLL_11608	MDS	female	80.7	MDS, 5q-syndrome (WHO)	0				ENST00000269305.4:c.745A>T; ENSP00000269305.4:p.Arg249Trp
MLL_11638	MDS	female	86.5	MDS, 5q-syndrome (WHO)	0				ENST00000269305.4:c.578A>T; ENSP00000269305.4:p.His193Leu
MLL_11645	MDS	female	86.5	MDS, 5q-syndrome (WHO)	0
MLL_11646	MDS	female	78.4	MDS, 5q-syndrome (WHO)	0	ENST00000278616.4:c.1379C>G; ENSP00000278616.4:p.Thr460Arg			ENST00000269305.4:c.734G>A; ENSP00000269305.4:p.Gly245Asp
MLL_11659	MDS	female	78.1	MDS, 5q-syndrome (WHO)	0				ENST00000269305.4:c.473G>A; ENSP00000269305.4:p.Arg158His
MLL_11667	MDS	male	75.3	MDS, 5q-syndrome (WHO)	0				ENST00000269305.4:c.818G>A; ENSP00000269305.4:p.Arg273His
MLL_11672	MDS	male	78.4	MDS, 5q-syndrome (WHO)	0			ENST00000301067.7:c.9443A>G; ENSP00000301067.7:p.Asn3148Ser
MLL_11700	MDS	male	71.9	MDS, 5q-syndrome (WHO)	0				ENST00000269305.4:c.844C>T; ENSP00000269305.4:p.Arg282Trp
MLL_11851	AML	male	45.8	AML	0
MLL_11874	AML	female	58.9	AML M2 (FAB-classification)	0
MLL_11882	AML	female	53.7	AML M1 (FAB-classification)	0
MLL_11887	AML	male	51.6	AML M1 (FAB-classification)	0
MLL_11890	AML	female	61.5	AML M2 (FAB-classification)	1
MLL_11901	AML	male	69.7	AML M1 (FAB-classification)	0
MLL_11906	AML	male	70.5	AML M0 ( FAB-classification)	0				ENST00000269305.4:c.997del; ENSP00000269305.4:p.Arg333ValfsTer12; ENST00000269305.4:c.743G>A; ENSP00000269305.4:p.Arg248Gln
MLL_11923	AML	female	68.3	AML M1 (FAB-classification)	0
MLL_11928	AML	female	65.8	AML M1 (FAB-classification)	0
MLL_11946	AML	male	19.7	biphenotypic acute leukemia	0
MLL_11954	AML	male	85.2	AML M1 (FAB-classification)	0
MLL_11966	AML	male	70.8	AML	0
MLL_11985	MPAL	female	66.7	biphenotypic acute leukemia	0			ENST00000301067.7:c.6836G>A; ENSP00000301067.7:p.Gly2279Glu	ENST00000269305.4:c.140del; ENSP00000269305.4:p.Pro47ArgfsTer76
MLL_11987	MPAL	female	33	Akute leukemia with mixed phenotype, T/myeloid (WHO)	0		ENST00000382888.3:c.467C>G; ENSP00000372344.3:p.Ser156Cys
MLL_11988	MPAL	male	62.9	biphenotypic acute leukemia	0
MLL_11989	MPAL	female	78.3	biphenotypic acute leukemia	0
MLL_11991	MPAL	male	51.9	biphenotypic acute leukemia	0			ENST00000301067.7:c.14701C>G; ENSP00000301067.7:p.Leu4901Val
MLL_11993	CML	male	30.7	CML	0
MLL_11994	CML	male	69.7	CML	0
MLL_11995	CML	female	42.7	CML	0
MLL_12000	CML	female	51.9	CML	0
MLL_12001	CML	male	48.2	Chronic myeloid leukemia in cytomorphological acceleration (WHO)	0
MLL_12002	CML	male	29.1	CML	0
MLL_12003	CML	female	76.9	CML	0
MLL_12004	CML	female	15.7	CML	0
MLL_12005	CML	female	59.8	CML	0
MLL_12006	CML	female	71.3	Chronic myeloid leukemia in cytomorphological acceleration (WHO)	0
MLL_12007	CML	male	57.2	CML	0
MLL_12014	CML	male	35.8	CML	0
MLL_12126	BCP-ALL	male	66.4	ALL	0			ENST00000301067.7:c.14470G>A; ENSP00000301067.7:p.Ala4824Thr	ENST00000269305.4:c.743G>A; ENSP00000269305.4:p.Arg248Gln
MLL_12257	BCP-ALL	female	37.4	ALL	0				ENST00000269305.4:c.818_819insGTCCAGCTTTGAGGTGCG; ENSP00000269305.4:p.Arg273_Val274insSerSerPheGluValArg
MLL_12265	BCP-ALL	female	50.6	Pro-B-ALL	0				ENST00000269305.4:c.846_847insGGG; ENSP00000269305.4:p.Arg282_Arg283insGly
MLL_12276	BCP-ALL	male	73.3	Pro-B-ALL	0				ENST00000269305.4:c.380C>T; ENSP00000269305.4:p.Ser127Phe
MLL_12277	HGBL	male	59.9	ALL	0				ENST00000269305.4:c.857A>T; ENSP00000269305.4:p.Glu286Val
MLL_12280	BCP-ALL	female	68.8	c-ALL	0				ENST00000269305.4:c.701A>C; ENSP00000269305.4:p.Tyr234Ser
MLL_12281	BCP-ALL	male	72.1	ALL	0				ENST00000269305.4:c.1155del; ENSP00000269305.4:p.Phe385LeufsTer37; ENST00000269305.4:c.701A>G; ENSP00000269305.4:p.Tyr234Cys
MLL_12284	BCP-ALL	female	63.5	Pro-B-ALL	0				ENST00000269305.4:c.710T>A; ENSP00000269305.4:p.Met237Lys
MLL_12286	BCP-ALL	female	51.5	ALL	0				ENST00000269305.4:c.701A>G; ENSP00000269305.4:p.Tyr234Cys
MLL_12287	BCP-ALL	male	77.6	c-ALL	0				ENST00000269305.4:c.398T>A; ENSP00000269305.4:p.Met133Lys
MLL_12292	BCP-ALL	female	29.5	c-ALL	0				ENST00000269305; c.919+1G>T;
MLL_12298	T-ALL	male	60.2	cortical T-ALL	0				ENST00000269305.4:c.743G>A; ENSP00000269305.4:p.Arg248Gln; ENST00000269305.4:c.529_546del; ENSP00000269305.4:p.Pro177_Cys182del
MLL_12299	HGBL	female	25.9	ALL	0				ENST00000269305.4:c.869_873dup; ENSP00000269305.4:p.Lys292AlafsTer55; ENST00000269305.4:c.524G>A; ENSP00000269305.4:p.Arg175His
MLL_12302	BCP-ALL	female	78.1	c-ALL	0				ENST00000269305.4:c.428T>G; ENSP00000269305.4:p.Val143Gly
MLL_12310	HGBL	male	67.7	mature B-ALL (L3 according to FAB classification, Burkitt-Lymphoma/Leukemia according to WHO)	0				ENST00000269305.4:c.584T>A; ENSP00000269305.4:p.Ile195Asn
MLL_12311	BCP-ALL	male	71.8	c-ALL	0				ENST00000269305.4:c.721T>G; ENSP00000269305.4:p.Ser241Ala
MLL_123119	CMML	female	50.7	CMML-1 (WHO 2017)	0		ENST00000382888.3:c.1339G>A; ENSP00000372344.3:p.Glu447Lys
MLL_12317	HGBL	male	77.6	mature B-ALL (L3 according to FAB classification, Burkitt-Lymphoma/Leukemia according to WHO)	0			ENST00000301067.7:c.7283G>A; ENSP00000301067.7:p.Arg2428Gln	ENST00000269305.4:c.731G>C; ENSP00000269305.4:p.Gly244Ala
MLL_12326	BCP-ALL	female	73.2	c-ALL	0				ENST00000269305.4:c.818G>A; ENSP00000269305.4:p.Arg273His
MLL_12327	HGBL	female	76.7	mature B-ALL (L3 according to FAB classification, Burkitt-Lymphoma/Leukemia according to WHO)	0				ENST00000269305; c.396G>C; p.Lys132Asn
MLL_12330	HGBL	female	75	mature B-ALL (L3 according to FAB classification, Burkitt-Lymphoma/Leukemia according to WHO)	0				ENST00000269305.4:c.810T>A; ENSP00000269305.4:p.Phe270Leu; ENST00000269305.4:c.159G>A; ENSP00000269305.4:p.Trp53Ter
MLL_12331	BCP-ALL	male	84.4	ALL	0				ENST00000269305.4:c.583A>T; ENSP00000269305.4:p.Ile195Phe
MLL_12333	BCP-ALL	female	74.2	Pro-B-ALL	0				ENST00000269305.4:c.403T>C; ENSP00000269305.4:p.Cys135Arg
MLL_12336	HGBL	male	39.7	mature B-ALL (L3 according to FAB classification, Burkitt-Lymphoma/Leukemia according to WHO)	0				ENST00000269305.4:c.659A>G; ENSP00000269305.4:p.Tyr220Cys
MLL_12343	BCP-ALL	male	77.9	c-ALL	0				ENST00000269305.4:c.850A>C; ENSP00000269305.4:p.Thr284Pro
MLL_12347	BCP-ALL	female	67.5	c-ALL	0				ENST00000269305.4:c.524G>A; ENSP00000269305.4:p.Arg175His
MLL_12350	HGBL	male	37	mature B-ALL (L3 according to FAB classification, Burkitt-Lymphoma/Leukemia according to WHO)	0				ENST00000269305.4:c.818G>A; ENSP00000269305.4:p.Arg273His
MLL_12356	BCP-ALL	male	38.8	Pro-B-ALL	1				ENST00000269305.4:c.716del; ENSP00000269305.4:p.Asn239ThrfsTer8
MLL_12358	BCP-ALL	female	60.6	c-ALL	0				ENST00000269305.4:c.526T>C; ENSP00000269305.4:p.Cys176Arg
MLL_12366	BCP-ALL	male	24.9	c-ALL	0			ENST00000301067.7:c.8102_8103dup; ENSP00000301067.7:p.Gln2702GlyfsTer32	ENST00000269305.4:c.742C>T; ENSP00000269305.4:p.Arg248Trp
MLL_12367	BCP-ALL	male	74.9	ALL	0			ENST00000301067.7:c.7031G>A; ENSP00000301067.7:p.Gly2344Asp	ENST00000269305.4:c.607G>C; ENSP00000269305.4:p.Val203Leu; ENST00000269305.4:c.400T>C; ENSP00000269305.4:p.Phe134Leu
MLL_12375	BCP-ALL	female	85.9	Pro-B-ALL	0				ENST00000269305.4:c.659A>G; ENSP00000269305.4:p.Tyr220Cys
MLL_12376	BCP-ALL	female	75.4	c-ALL	0				ENST00000269305.4:c.587G>C; ENSP00000269305.4:p.Arg196Pro
MLL_12378	BCP-ALL	male	62.3	c-ALL	0				ENST00000269305; c.557_559+1delATGG; p. splice site mutation
MLL_12380	BCP-ALL	female	68.4	Pro-B-ALL	0	ENST00000278616.4:c.902G>A; ENSP00000278616.4:p.Gly301Asp			ENST00000269305.4:c.824G>T; ENSP00000269305.4:p.Cys275Phe
MLL_12383	BCP-ALL	female	79.8	ALL	0				ENST00000269305.4:c.641A>G; ENSP00000269305.4:p.His214Arg
MLL_12395	BCP-ALL	female	56.7	Pro-B-ALL	0				ENST00000269305; c.782+2T>G; p.splice site mutation
MLL_12399	BCP-ALL	female	56.9	c-ALL	0				ENST00000269305.4:c.591_601del; ENSP00000269305.4:p.Glu198AlafsTer7
MLL_12401	vHCL	male	50.6	hairy cell leukemia variant	0	ENST00000278616.4:c.3772C>T; ENSP00000278616.4:p.His1258Tyr
MLL_12402	MZL	male	75.7	*** unspecified ***	0
MLL_12404	vHCL	male	82	hairy cell leukemia variant	0				ENST00000269305.4:c.818G>A; ENSP00000269305.4:p.Arg273His
MLL_12406	MPAL	male	77.5	MPN in blast crisis	0
MLL_12407	vHCL	male	79.8	hairy cell leukemia variant	0				ENST00000269305.4:c.626_627del; ENSP00000269305.4:p.Arg209LysfsTer6
MLL_12410	vHCL	female	55.2	hairy cell leukemia variant	0			ENST00000301067; c.4419-1G>A; p.splice site mutation
MLL_12412	MZL	female	78.4	marginal zone lymphoma	4				ENST00000269305.4:c.511G>T; ENSP00000269305.4:p.Glu171Ter
MLL_12413	MZL	female	54.6	marginal zone lymphoma	0
MLL_12414	MZL	female	72	marginal zone lymphoma	0
MLL_12418	vHCL	female	89.8	hairy cell leukemia variant (cytomorphologically, WHO)	0	ENST00000278616.4:c.6062G>A; ENSP00000278616.4:p.Cys2021Tyr		ENST00000301067.7:c.9655G>A; ENSP00000301067.7:p.Ala3219Thr
MLL_12419	MDS/MPN-RS-T	female	80.1	MDS/MPN RARS-T (WHO)	0
MLL_12421	MPAL	male	75.5	Akute leukemia with mixed phenotype, B/myeloid (WHO)	0			ENST00000301067.7:c.14540G>A; ENSP00000301067.7:p.Gly4847Asp
MLL_12422	MDS/MPN-RS-T	male	55.2	MDS/MPN RARS-T (WHO)	0
MLL_12423	MDS/MPN-RS-T	female	75.4	MDS/MPN RARS-T (WHO)	0
MLL_12424	HGBL	female	67.9	mature B-ALL (L3 according to FAB classification, Burkitt-Lymphoma/Leukemia according to WHO)	0
MLL_12425	HGBL	male	72.5	mature B-ALL (L3 according to FAB classification, Burkitt-Lymphoma/Leukemia according to WHO)	0
MLL_12426	HGBL	male	30.3	Burkitt lymphoma	0				ENST00000269305.4:c.527G>T; ENSP00000269305.4:p.Cys176Phe
MLL_12427	B-NHL	female	56.1	Burkitt lymphoma	0
MLL_12428	B-NHL	female	67.4	Burkitt lymphoma	0				ENST00000269305.4:c.845G>C; ENSP00000269305.4:p.Arg282Pro
MLL_12431	HGBL	female	72.8	mature B-cell neoplasia	0
MLL_12434	HGBL	male	30.1	mature B-cell neoplasia	0				ENST00000269305.4:c.542G>A; ENSP00000269305.4:p.Arg181His
MLL_12435	MPAL	male	72.1	Akute leukemia with mixed phenotype, B/myeloid (WHO)	0				ENST00000269305.4:c.818G>A; ENSP00000269305.4:p.Arg273His
MLL_12436	MPAL	male	40.2	Akute leukemia with mixed phenotype, B/myeloid (WHO)	0
MLL_124368	MC	female	72.3	systemic mastocytosis with associated hemolytic neoplasia (SM-AHN)	0
MLL_12437	MPAL	male	65.8	s-AML following MPN	0				ENST00000269305.4:c.332T>G; ENSP00000269305.4:p.Leu111Arg
MLL_12440	MDS/MPN-RS-T	male	71.4	MDS/MPN RARS-T (WHO)	0
MLL_12442	MPAL	female	49	Akute leukemia with mixed phenotype, B/myeloid (WHO)	0			ENST00000301067.7:c.11422G>T; ENSP00000301067.7:p.Ala3808Ser
MLL_12443	MDS/MPN-RS-T	female	73.8	MDS/MPN RARS-T (WHO)	0
MLL_12447	MLN_eo	male	50.5	myeloid neoplasia with PDGFRA rearrangement	0		ENST00000382892.2:c.359G>A; ENSP00000372348.2:p.Gly120Asp
MLL_12448	MPAL	female	78.3	Akute leukemia with mixed phenotype, B/myeloid (WHO)	0
MLL_12449	MLN_eo	male	74.3	MPN (myeloproliferative neoplasia, WHO)	0
MLL_12450	MLN_eo	male	53.9	Hypereosinophilic syndrome (HES)/chronic eosinophic leukemia (CEL) (cytomorphologically, WHO)	0
MLL_12451	BCP-ALL	male	52.8	c-ALL	0			ENST00000301067.7:c.12549G>T; ENSP00000301067.7:p.Gln4183His
MLL_12452	MLN_eo	male	61.4	AML M2 (FAB-classification)	0
MLL_12453	MLN_eo	male	50.8	MPN (myeloproliferative neoplasia, WHO)	0
MLL_12454	vHCL	female	81.5	hairy cell leukemia variant	0	ENST00000278616.4:c.994T>A; ENSP00000278616.4:p.Tyr332Asn
MLL_12455	MLN_eo	male	23.9	Hypereosinophilic syndrome (HES)/chronic eosinophic leukemia (CEL) (cytomorphologically, WHO)	0			ENST00000301067.7:c.1882C>T; ENSP00000301067.7:p.Pro628Ser
MLL_12456	MLN_eo	female	52.5	myeloid neoplasia with FGFR1 rearrangement (WHO 2008)	0
MLL_12457	MLN_eo	female	69.3	AML M4 (FAB-classification)	0
MLL_124581	NK	male	80.1	*** unspecified ***	0	ENST00000278616.4:c.7223C>T; ENSP00000278616.4:p.Ser2408Leu	ENST00000382892.2:c.296G>A; ENSP00000372348.2:p.Arg99His
MLL_12459	MLN_eo	male	51.8	Hypereosinophilic syndrome (HES)/chronic eosinophic leukemia (CEL) (cytomorphologically, WHO)	0			ENST00000301067.7:c.8312G>A; ENSP00000301067.7:p.Arg2771Gln
MLL_12460	MPAL	male	18.6	Akute leukemia with mixed phenotype, B/myeloid (WHO)	0
MLL_12461	MLN_eo	male	70.7	MDS/MPN, unclassifiable (WHO)	0
MLL_12463	MLN_eo	male	53.6	MPN (myeloproliferative neoplasia, WHO)	0
MLL_12464	MLN_eo	male	51	Hypereosinophilic syndrome (HES)/chronic eosinophic leukemia (CEL) (cytomorphologically, WHO 2008)	2
MLL_12465	MPAL	female	58.7	Akute leukemia with mixed phenotype, B/myeloid (WHO)	0				ENST00000269305.4:c.536A>G; ENSP00000269305.4:p.His179Arg
MLL_12466	MLN_eo	male	49.1	MPN	0
MLL_12467	MPN	female	71.9	MPN (myeloproliferative neoplasia, WHO)	0	ENST00000278616.4:c.2932T>C; ENSP00000278616.4:p.Ser978Pro
MLL_12468	MPN	male	72.8	MPN (myeloproliferative neoplasia, WHO)	0
MLL_124685	MM	male	66.6	multiple myeloma	0
MLL_124686	MM	female	64.4	multiple myeloma	0		ENST00000382888.3:c.2039C>T; ENSP00000372344.3:p.Ser680Leu
MLL_124687	MM	male	59.2	multiple myeloma	0	ENST00000278616.4:c.5471T>G; ENSP00000278616.4:p.Leu1824Arg
MLL_124688	MM	female	57.2	plasma cell neoplasia	9
MLL_124689	MM	male	68.9	plasma cell neoplasie	0			ENST00000301067.7:c.6523G>A; ENSP00000301067.7:p.Asp2175Asn
MLL_12469	MLN_eo	male	68.3	myeloid neoplasia with FGFR1 rearrangement (WHO 2008)	0
MLL_124690	MM	male	78.6	plasma cell neoplasie	0
MLL_124691	MM	female	76.5	plasma cell neoplasie	0
MLL_12470	MLN_eo	female	56.4	myeloid and lymphatic neoplasia with eosinophilia, WHO	0
MLL_12471	MLN_eo	male	33.4	myeloid and lymphatic neoplasia with eosinophilia, WHO	0
MLL_12472	MLN_eo	female	68.9	MPN	0
MLL_12473	MLN_eo	male	57	MDS/MPS overlap	0
MLL_12474	MLN_eo	male	50.6	MPS	0
MLL_12475	MLN_eo	male	76	Hypereosinophilic syndrome (HES)/chronic eosinophic leukemia (CEL)	0
MLL_124781	CMML	male	61.8	CMML-0 (WHO 2017)	0
MLL_12490	MPN	female	67.5	Polycythemia vera (WHO)	0
MLL_12491	MC	male	77.9	systemic mastocytosis with associated clonal hematological non-mast cell lineage disease (SM-AHNMD)	0
MLL_12492	MC	female	53.2	systemic mastocytosis with associated clonal hematological non-mast cell lineage disease (SM-AHNMD)	0			ENST00000301067.7:c.2232_2258dup; ENSP00000301067.7:p.Arg755_Pro763dup
MLL_12493	MLN_eo	male	23.9	Hypereosinophilic syndrome (HES)/chronic eosinophic leukemia (CEL) (cytomorphologically, WHO)	0	ENST00000278616.4:c.2159G>A; ENSP00000278616.4:p.Arg720His
MLL_12494	MLN_eo	male	52.4	myeloid and lymphatic neoplasia with eosinophilia, WHO	0
MLL_12497	HGBL	male	11.3	mature B-ALL (L3 according to FAB classification, Burkitt-Lymphoma/Leukemia according to WHO)	0
MLL_12499	T-ALL	male	20.4	cortical T-ALL	0			ENST00000301067.7:c.10015C>G; ENSP00000301067.7:p.Leu3339Val; ENST00000301067.7:c.9385C>T; ENSP00000301067.7:p.Pro3129Ser
MLL_12500	T-ALL	female	20.8	cortical T-ALL	0			ENST00000301067.7:c.3392C>T; ENSP00000301067.7:p.Pro1131Leu
MLL_12501	MLN_eo	male	63.6	myeloid and lymphatic neoplasia with eosinophilia, WHO	0	ENST00000278616.4:c.6385T>C; ENSP00000278616.4:p.Tyr2129His
MLL_12502	CML	female	65.2	CML	0
MLL_12503	BCP-ALL	male	0.3	c-ALL	0
MLL_12504	BCP-ALL	female	85.3	c-ALL	0
MLL_12505	CML	female	79	CML	0
MLL_12506	CML	male	48.6	CML	0
MLL_12507	BCP-ALL	male	22.8	ALL	0
MLL_12508	CML	male	69.1	CML	0	ENST00000278616.4:c.4505G>T; ENSP00000278616.4:p.Cys1502Phe
MLL_12509	AUL	male	61.3	AUL	0
MLL_12510	CML	male	46.5	CML	0
MLL_12511	CML	male	50.4	Chronic myeloid leukemia in cytomorphological acceleration (WHO)	0			ENST00000301067.7:c.7559G>A; ENSP00000301067.7:p.Arg2520Gln
MLL_12512	T-ALL	male	46.9	cortical T-ALL	0
MLL_12513	BCP-ALL	female	40.5	c-ALL	0
MLL_12514	BCP-ALL	male	22.9	c-ALL	0			ENST00000301067.7:c.9018_9019insCTCC; ENSP00000301067.7:p.Glu3007LeufsTer17; ENST00000301067.7:c.7252C>T; ENSP00000301067.7:p.Gln2418Ter; ENST00000301067.7:c.2197C>T; ENSP00000301067.7:p.Gln733Ter
MLL_12515	CML	female	77.2	CML	0
MLL_12516	BCP-ALL	female	34.4	c-ALL	0		ENST00000382888.3:c.2069C>G; ENSP00000372344.3:p.Pro690Arg
MLL_12517	BCP-ALL	male	53.6	c-ALL	0
MLL_12518	CML	male	66.9	CML	0
MLL_12519	T-ALL	male	30.5	Pre-T-ALL	0
MLL_12520	BCP-ALL	male	58.5	c-ALL	0		ENST00000382888.3:c.1339G>A; ENSP00000372344.3:p.Glu447Lys
MLL_12521	CML	male	77.5	CML	0
MLL_12522	BCP-ALL	male	26.9	c-ALL	0
MLL_12523	MC	male	43.5	mastocytosis	0
MLL_12524	CML	male	36	CML	0
MLL_12525	BCP-ALL	female	71.8	c-ALL	0
MLL_12526	AUL	female	82.9	Akute leukemia	0
MLL_12527	BCP-ALL	male	37.2	c-ALL	1
MLL_12528	BCP-ALL	female	85.1	c-ALL	0
MLL_12529	CML	female	85.1	CML	0	ENST00000278616.4:c.8327T>C; ENSP00000278616.4:p.Ile2776Thr		ENST00000301067.7:c.3161C>T; ENSP00000301067.7:p.Pro1054Leu
MLL_12530	CML	female	48.8	CML	0
MLL_12531	BCP-ALL	male	67.5	c-ALL	0		ENST00000382892.2:c.85G>A; ENSP00000372348.2:p.Gly29Ser
MLL_12534	AUL	female	68.7	MPN in acceleration	0
MLL_125346	CMML	male	76	CMML-0 (WHO 2017)	0
MLL_12535	BCP-ALL	female	29.1	c-ALL	0
MLL_12537	AML	male	73.8	AML	0
MLL_12538	BCP-ALL	male	56.8	c-ALL	0
MLL_12539	BCP-ALL	female	82.9	c-ALL	0
MLL_12541	BCP-ALL	female	77.5	c-ALL	0
MLL_12542	BCP-ALL	female	65.7	c-ALL	0
MLL_12543	CML	female	40.5	CML	0
MLL_12544	BCP-ALL	female	50.8	c-ALL	0
MLL_12545	CML	female	60.8	CML	0
MLL_12548	T-ALL	female	16.8	Pre-T-ALL	0
MLL_12549	BCP-ALL	male	53.6	c-ALL	0
MLL_125522	MM	male	54.7	multiple myeloma	0				ENST00000269305.4:c.916C>T; ENSP00000269305.4:p.Arg306Ter
MLL_125523	MM	male	69.3	multiple myeloma	0
MLL_125524	MM	male	61.5	plasma cell neoplasie	0		ENST00000382888.3:c.1377G>T; ENSP00000372344.3:p.Glu459Asp		ENST00000269305.4:c.527G>A; ENSP00000269305.4:p.Cys176Tyr
MLL_125525	MM	female	80.7	multiple myeloma	0
MLL_125526	MM	male	57.3	plasma cell neoplasia	5
MLL_125527	MM	male	64.3	plasma cell neoplasie	0
MLL_125528	MM	male	89.6	multiple myeloma	0
MLL_12556	BCP-ALL	female	30.5	c-ALL	1
MLL_12557	CML	female	63	CML	0
MLL_12558	CML	female	62.9	CML	0
MLL_12559	T-ALL	male	24.2	Pro-T-ALL	0
MLL_12560	CML	male	64.9	CML	0
MLL_12561	T-ALL	female	40.1	mature T-ALL	0
MLL_12562	CML	male	38.2	CML	0
MLL_12563	CML	female	65.8	CML	0
MLL_125697	CMML	male	81.6	CMML-0 (WHO 2017)	0	ENST00000278616.4:c.8983C>A; ENSP00000278616.4:p.Leu2995Ile
MLL_12570	AML	female	47.8	MDS/AML-borderline according to cytomorphology	0
MLL_12581	AML	male	51.3	AML M2 (FAB-classification)	0
MLL_125840	AML	male	66.8	AML with maturation (WHO 2017)	1	ENST00000278616.4:c.6919C>T; ENSP00000278616.4:p.Leu2307Phe
MLL_12591	MPAL	male	49.7	AML M1 (FAB-classification)	0
MLL_12592	AML	female	21	AML M2 (FAB-classification)	0
MLL_12594	AML	male	29.9	AML	1
MLL_125979	aCML	female	81.6	atypical CML (WHO 2017)	0		ENST00000382888.3:c.2068C>T; ENSP00000372344.3:p.Pro690Ser
MLL_126031	CMML	male	79.8	CMML-2 (WHO 2017)	0
MLL_126120	AML	female	76.9	AML with maturation (WHO 2017)	0
MLL_126228	AML	male	56.6	AML with maturation (WHO 2017)	0
MLL_126266	CMML	male	81.8	CMML-0 (WHO 2017)	0
MLL_126285	MM	male	68.7	plasma cell neoplasie	0	ENST00000278616.4:c.5999G>A; ENSP00000278616.4:p.Ser2000Asn
MLL_126286	MM	male	47.5	plasma cell neoplasie	0
MLL_126287	MM	male	78.9	plasma cell neoplasie	0
MLL_126288	MM	female	50.1	plasma cell neoplasie	0
MLL_126289	MM	male	75.3	plasma cell neoplasie	0			ENST00000301067.7:c.11309G>C; ENSP00000301067.7:p.Gly3770Ala
MLL_126370	NK	female	68.5	*** unspecified ***	0
MLL_126371	NK	male	75.6	*** unspecified ***	0
MLL_126372	NK	female	71.3	*** unspecified ***	0				ENST00000269305.4:c.216del; ENSP00000269305.4:p.Val73TrpfsTer50; ENST00000269305.4:c.214C>G; ENSP00000269305.4:p.Pro72Ala
MLL_126373	NK	male	80.8	T-cell lymphoma	0
MLL_126375	T-NHL	female	79.9	T-prolymphocytic leukemia (WHO)	0
MLL_126376	NK	male	72.9	T-Large granular lymphocytic leukemia (WHO)	0
MLL_126377	NK	female	73.1	*** unspecified ***	0	ENST00000278616; c.2942G>A; p.Arg981His
MLL_126378	NK	male	35.8	*** unspecified ***	0
MLL_126381	NK	female	57.7	*** unspecified ***	0
MLL_126382	NK	male	65.8	T-NHL	0
MLL_126383	NK	male	67.9	T/NK/LGL Leukemia (WHO 2017)	0
MLL_126384	NK	female	41.6	possible lymphoma (cytomorphologically)	1
MLL_126385	NK	female	63.1	lymphoma	0
MLL_126386	NK	male	75.6	T-NHL	0
MLL_126387	NK	male	60.6	NK-cell neoplasia	0
MLL_126388	NK	male	77.9	*** unspecified ***	0			ENST00000301067.7:c.5129C>A; ENSP00000301067.7:p.Thr1710Lys
MLL_126389	NK	female	73.3	*** unspecified ***	0
MLL_126390	NK	female	51.9	*** unspecified ***	0
MLL_126391	NK	male	68.2	*** unspecified ***	0			ENST00000301067.7:c.12889T>C; ENSP00000301067.7:p.Ser4297Pro
MLL_126392	NK	male	66.9	mature B-cell neoplasia	0
MLL_126393	NK	female	54.7	*** unspecified ***	0
MLL_126394	NK	male	56.3	T-NHL	0
MLL_126395	NK	female	61.8	NHL	0
MLL_126396	NK	female	83.2	mature NK-cell neoplasia	0
MLL_126479	NK	male	78	*** unspecified ***	0
MLL_12648	BCP-ALL	female	66.7	Pro-B-ALL	0	ENST00000278616.4:c.6343G>A; ENSP00000278616.4:p.Val2115Ile
MLL_126480	NK	female	69.7	*** unspecified ***	0				ENST00000269305.4:c.688A>G; ENSP00000269305.4:p.Thr230Ala
MLL_12649	BCP-ALL	male	31.1	c-ALL	0
MLL_12651	BCP-ALL	male	67.3	c-ALL	0
MLL_126513	MDS/MPN-RS-T	female	64.4	MDS/MPN-RS-T (WHO 2017)	0
MLL_12652	BCP-ALL	male	58.7	Pro-B-ALL	0			ENST00000301067.7:c.15870del; ENSP00000301067.7:p.Glu5291ArgfsTer6
MLL_12653	BCP-ALL	male	52.5	Pro-B-ALL	0			ENST00000301067.7:c.12700A>G; ENSP00000301067.7:p.Ser4234Gly; ENST00000301067.7:c.12698_12699insCGGG; ENSP00000301067.7:p.Gln4233HisfsTer102
MLL_12654	BCP-ALL	male	43.3	c-ALL	0
MLL_12655	BCP-ALL	female	40.9	c-ALL	0
MLL_126553	NK	female	55.3	T-Large granular lymphocytic leukemia (WHO)	0
MLL_126554	NK	female	66.6	possible lymphoma (cytomorphologically)	0
MLL_126555	NK	male	82.9	NK-cell leukemia, aggressive (WHO)	0
MLL_126556	NK	male	89.7	T-cell lymphoma	0
MLL_126557	T-NHL	male	73.8	mature T-cell neoplasia	0			ENST00000301067.7:c.5112del; ENSP00000301067.7:p.Lys1705AsnfsTer17
MLL_126558	NK	male	73.4	reactive changes	0
MLL_126559	NK	female	86.7	*** unspecified ***	0				ENST00000269305; c.491A>C; p.Lys164Thr
MLL_12656	BCP-ALL	female	58.2	c-ALL	0
MLL_126562	NK	female	59	*** unspecified ***	0
MLL_126565	NK	female	86	*** unspecified ***	0
MLL_126566	NK	male	78.1	*** unspecified ***	0			ENST00000301067.7:c.971G>A; ENSP00000301067.7:p.Arg324Gln
MLL_126568	NK	male	79.2	*** unspecified ***	0
MLL_126569	NK	male	70.3	*** unspecified ***	0
MLL_12657	BCP-ALL	female	66.1	Pro-B-ALL	0	ENST00000278616.4:c.3899A>G; ENSP00000278616.4:p.Tyr1300Cys
MLL_126570	NK	male	69.8	*** unspecified ***	0
MLL_126571	NK	male	68.7	*** unspecified ***	0
MLL_126572	MDS	male	69.3	MDS-EB-2 (WHO 2017)	0
MLL_126573	NK	male	58.1	NHL	0
MLL_126575	MM	female	37.8	multiple myeloma	0				ENST00000269305.4:c.916C>T; ENSP00000269305.4:p.Arg306Ter
MLL_12658	BCP-ALL	female	57.9	c-ALL	0
MLL_12659	BCP-ALL	male	20.6	c-ALL	0
MLL_12660	BCP-ALL	male	44.9	ALL	1
MLL_12661	BCP-ALL	male	63	c-ALL	0
MLL_12662	BCP-ALL	male	70.4	c-ALL	0			ENST00000301067.7:c.2409A>C; ENSP00000301067.7:p.Glu803Asp
MLL_12663	BCP-ALL	male	69.9	c-ALL	0
MLL_12664	BCP-ALL	male	18.7	c-ALL	0			ENST00000301067.7:c.12578C>T; ENSP00000301067.7:p.Thr4193Met
MLL_12665	BCP-ALL	male	92.5	ALL	0
MLL_126658	NK	male	68.9	possible lymphoma (cytomorphologically)	0
MLL_126660	MM	male	69.6	multiple myeloma	0
MLL_126661	MM	male	70.8	multiple myeloma	0			ENST00000301067.7:c.11330T>C; ENSP00000301067.7:p.Met3777Thr	ENST00000269305; c.395A>G; p.Lys132Arg
MLL_126662	MM	male	60.4	*** unspecified ***	0
MLL_126663	MM	female	64.9	multiple myeloma	0				ENST00000269305; c.395A>C; p.Lys132Thr
MLL_127187	aCML	male	60.7	atypical CML (WHO 2008)	0
MLL_12766	T-ALL	male	25.2	T-ALL	0
MLL_127762	AML	male	75.7	s-AML following MDS/MPN	0			ENST00000301067.7:c.2263C>T; ENSP00000301067.7:p.Arg755Trp
MLL_127763	AML	male	84	AML M4 (FAB-classification)	0
MLL_127771	AML	male	83.3	s-AML following MDS	0
MLL_127772	PNH	female	25.2	PNH	0
MLL_127774	AML	male	47.5	s-AML following MPN	0
MLL_127776	AML	female	62.5	therapy induced AML M4	0
MLL_127777	AML	male	72.9	therapy induced AML, without maturation	0
MLL_127778	MM	male	57.7	multiple myeloma	0		ENST00000382888.3:c.875G>A; ENSP00000372344.3:p.Arg292Gln	ENST00000301067.7:c.6811C>T; ENSP00000301067.7:p.Pro2271Ser
MLL_127779	AML	male	70.4	s-AML following MDS	0
MLL_127780	AML	female	63.4	AML M4 (FAB-classification)	0
MLL_127783	AML	male	82.3	AML	0
MLL_127786	AML	female	77.6	AML M0 ( FAB-classification)	0				ENST00000269305.4:c.537T>G; ENSP00000269305.4:p.His179Gln; ENST00000269305.4:c.245del; ENSP00000269305.4:p.Pro82ArgfsTer41
MLL_127790	PPBL	male	46.7	lymphocytosis of unclear origin	0
MLL_127857	AML	female	38.9	therapy induced AML, with myelo-monocytic differentiation	0
MLL_127929	AML	female	64.6	therapy induced AML M4	0
MLL_127930	AML	female	65.7	therapy induced AML M4	0			ENST00000301067.7:c.8369A>T; ENSP00000301067.7:p.Gln2790Leu
MLL_127931	MM	male	60.4	plasma cell neoplasie	0
MLL_127932	MM	female	67.2	plasma cell neoplasie	0
MLL_127935	MM	male	80.3	multiple myeloma	0
MLL_127936	AML	female	42.3	therapy induced AML M1	2
MLL_127937	AML	female	69.8	s-AML following MDS	0
MLL_127939	AML	female	57.9	therapy induced AML M4	0
MLL_128199	MC	male	92.7	systemic mastocytosis with associated hemolytic neoplasia (SM-AHN)	0
MLL_128420	BPDCN	male	81.5	AML, minimally differentiated (WHO 2017)	0
MLL_128437	MM	female	66.5	multiple myeloma	0			ENST00000301067.7:c.4520G>C; ENSP00000301067.7:p.Cys1507Ser	ENST00000269305.4:c.888_913del; ENSP00000269305.4:p.His296GlnfsTer32
MLL_128438	MM	female	73.1	plasma cell neoplasie	0
MLL_128439	MM	male	80.5	multiple myeloma	0	ENST00000278616.4:c.2689T>A; ENSP00000278616.4:p.Phe897Ile			ENST00000269305; c.993+1G>T; p.splice site mutation
MLL_128440	MM	female	81.8	plasma cell neoplasie	0			ENST00000301067.7:c.7001G>A; ENSP00000301067.7:p.Arg2334Gln
MLL_128493	T-ALL	male	31.7	mature T-ALL	0
MLL_128496	T-ALL	female	78.3	T-ALL	0
MLL_128544	MDS/MPN-RS-T	female	69.3	MDS/MPN-RS-T (WHO 2017)	0
MLL_128702	T-ALL	male	18.9	Pre-T-ALL	0
MLL_128982	MC	male	80.3	systemic mastocytosis with associated hematological neoplasm (SM-AHN)	0
MLL_129175	MM	male	56.2	plasma cell neoplasie	0	ENST00000278616.4:c.1703G>T; ENSP00000278616.4:p.Arg568Ile
MLL_129176	MDS	male	76.9	MDS-EB-2 (WHO 2017)	0	ENST00000278616.4:c.5882A>G; ENSP00000278616.4:p.Tyr1961Cys
MLL_129177	MM	female	74.9	plasma cell neoplasia	1
MLL_129178	MM	male	45.7	multiple myeloma	0
MLL_129179	MM	female	56.9	multiple myeloma	2
MLL_129180	MM	male	67.6	multiple myeloma	0
MLL_129181	MM	female	63.5	multiple myeloma	0
MLL_129348	MDS/MPN-RS-T	male	68.5	MDS/MPN-RS-T (WHO 2017)	0
MLL_129384	MM	female	73.4	plasma cell neoplasie	0
MLL_129385	MM	male	64.5	*** unspecified ***	0	ENST00000278616.4:c.8672G>A; ENSP00000278616.4:p.Gly2891Asp
MLL_129739	MM	male	63	plasma cell neoplasie	0
MLL_129740	MM	male	80.8	plasma cell neoplasia	1			ENST00000301067.7:c.2062C>T; ENSP00000301067.7:p.Arg688Cys	ENST00000269305.4:c.842A>T; ENSP00000269305.4:p.Asp281Val; ENST00000269305.4:c.455C>T; ENSP00000269305.4:p.Pro152Leu
MLL_129741	MM	male	59.4	multiple myeloma	0
MLL_129860	CMML	male	73.3	CMML-2 (WHO 2017)	0
MLL_129976	MM	female	62.5	multiple myeloma	0	ENST00000278616.4:c.2941C>T; ENSP00000278616.4:p.Arg981Cys
MLL_129977	MM	male	52.2	plasma cell neoplasie	0
MLL_129978	PNH	female	51.9	PNH	0
MLL_129979	PNH	female	85.6	PNH	0
MLL_129980	MM	male	51.9	plasma cell neoplasie	0
MLL_13001	MPAL	male	43.6	Akute leukemia with mixed phenotype, T/myeloid (WHO)	0
MLL_13008	CML	female	82.4	CML	0
MLL_130100	CMML	female	87.2	CMML-0 (WHO 2017)	0
MLL_13017	CML	female	55.3	CML	0	ENST00000278616.4:c.928A>G; ENSP00000278616.4:p.Ser310Gly
MLL_13022	CML	male	81.4	CML	0
MLL_130235	PNH	female	22.2	PNH	0
MLL_13024	CML	female	76.9	CML	0
MLL_130255	CMML	male	67.1	CMML-2 (WHO 2017)	0
MLL_130263	CMML	female	78.5	CMML-0 (WHO 2017)	0
MLL_130320	MM	male	61.3	plasma cell neoplasie	0
MLL_130321	PNH	female	26.4	PNH	1
MLL_130322	PPBL	female	50	no signs of lymphoma	0
MLL_130323	MM	female	64.8	multiple myeloma	1
MLL_130782	BCP-ALL	male	71	c-ALL	0
MLL_131636	aCML	male	77.9	atypical CML (WHO 2017)	0
MLL_131759	CMML	male	73.6	CMML-0 (WHO 2017)	0
MLL_131854	MM	male	70.6	multiple myeloma	0
MLL_131855	MM	male	66.8	plasma cell neoplasie	0				ENST00000269305.4:c.749C>T; ENSP00000269305.4:p.Pro250Leu
MLL_131856	MM	male	69.5	plasma cell neoplasie	0
MLL_131857	MM	female	76.2	plasma cell neoplasie	0
MLL_131935	MDS/MPN-RS-T	male	77.8	MDS/MPN-RS-T (WHO 2017)	0
MLL_132004	MDS/MPN-RS-T	female	62	MDS/MPN-RS-T (WHO 2017)	0
MLL_132064	NK	male	89	*** unspecified ***	0
MLL_132340	T-NHL	male	55.6	mature T-cell neoplasia	0
MLL_132341	MM	male	82.6	plasma cell neoplasia	0
MLL_132342	MM	male	69.5	multiple myeloma	0
MLL_13267	AML	male	18.9	AML	0
MLL_132718	MM	female	46.8	multiple myeloma	0
MLL_132719	MM	male	46	multiple myeloma	0
MLL_132720	MM	male	57.9	multiple myeloma	0
MLL_13281	AML	male	47	AML M2 (FAB-classification)	0
MLL_132839	MC	female	66.2	systemic mastocytosis with associated hemolytic neoplasia (SM-AHN)	0
MLL_132986	CMML	male	85.4	CMML-1 (WHO 2017)	0
MLL_13336	BCP-ALL	male	38.8	c-ALL	0			ENST00000301067.7:c.5998C>T; ENSP00000301067.7:p.Gln2000Ter; ENST00000301067.7:c.3950dup; ENSP00000301067.7:p.Ala1318SerfsTer7
MLL_13337	BCP-ALL	female	70.8	c-ALL	0
MLL_13338	BCP-ALL	female	59.4	c-ALL	0
MLL_13340	BCP-ALL	male	38.7	c-ALL	0			ENST00000301067.7:c.7282C>T; ENSP00000301067.7:p.Arg2428Trp; ENST00000301067.7:c.7136C>G; ENSP00000301067.7:p.Ala2379Gly
MLL_13341	BCP-ALL	female	42.7	c-ALL	0			ENST00000301067.7:c.1686del; ENSP00000301067.7:p.Thr563LeufsTer367
MLL_13342	BCP-ALL	female	52.1	ALL	0
MLL_13344	BCP-ALL	female	66	c-ALL	0
MLL_13345	BCP-ALL	male	88.1	c-ALL	0			ENST00000301067.7:c.8292del; ENSP00000301067.7:p.Ser2765ProfsTer22
MLL_133450	MM	male	75.6	multiple myeloma	1
MLL_133451	MM	female	81.7	plasma cell neoplasie	0
MLL_133452	MM	male	57.2	multiple myeloma	0	ENST00000278616.4:c.3478G>C; ENSP00000278616.4:p.Val1160Leu
MLL_133453	MM	male	51.9	plasma cell neoplasia	2
MLL_133454	MM	female	61.3	multiple myeloma	0
MLL_133455	MM	female	78.7	multiple myeloma	0
MLL_13346	BCP-ALL	female	32.8	c-ALL	0			ENST00000301067.7:c.493_494insCCGGG; ENSP00000301067.7:p.Phe165SerfsTer45; ENST00000301067.7:c.493T>C; ENSP00000301067.7:p.Phe165Leu
MLL_13347	BCP-ALL	female	62.6	Pro-B-ALL	0				ENST00000269305; c.993+2T>G; p.splice site mutation
MLL_13348	BCP-ALL	female	59.4	c-ALL	0
MLL_13350	BCP-ALL	female	69.3	c-ALL	0			ENST00000301067.7:c.8998del; ENSP00000301067.7:p.His3000ThrfsTer4; ENST00000301067.7:c.4474C>T; ENSP00000301067.7:p.Gln1492Ter
MLL_13351	BCP-ALL	male	39.1	c-ALL	0
MLL_13352	BCP-ALL	female	70.8	c-ALL	0			ENST00000301067.7:c.1396C>T; ENSP00000301067.7:p.Arg466Cys
MLL_13353	BCP-ALL	male	18.7	c-ALL	0
MLL_13354	BCP-ALL	male	69.9	c-ALL	0
MLL_13355	BCP-ALL	female	61.6	c-ALL	0
MLL_13356	BCP-ALL	female	27.1	c-ALL	0
MLL_13357	BCP-ALL	male	20.7	c-ALL	0			ENST00000301067.7:c.10144A>G; ENSP00000301067.7:p.Met3382Val
MLL_13358	BCP-ALL	female	47.4	c-ALL	0
MLL_13359	BCP-ALL	female	62.4	c-ALL	0
MLL_13360	BCP-ALL	female	28.3	Pro-B-ALL	0
MLL_13361	BCP-ALL	male	38.3	c-ALL	0
MLL_13363	BCP-ALL	male	72.4	c-ALL	0
MLL_13364	BCP-ALL	male	52.6	Pro-B-ALL	0			ENST00000301067.7:c.4579_4580insCCCTTACC; ENSP00000301067.7:p.Glu1527AlafsTer38
MLL_13365	BCP-ALL	female	59.7	c-ALL	0			ENST00000301067.7:c.5991_5992del; ENSP00000301067.7:p.Tyr1998Ter
MLL_13366	BCP-ALL	female	41.4	c-ALL	1
MLL_133663	T-NHL	female	70.8	mature T-cell neoplasia	0
MLL_13367	BCP-ALL	male	31.9	c-ALL	0			ENST00000301067.7:c.10270A>G; ENSP00000301067.7:p.Ile3424Val; ENST00000301067.7:c.8058_8059insGGGGC; ENSP00000301067.7:p.Arg2687GlyfsTer6
MLL_133678	BPDCN	male	74.1	blastic plasmacytoid dendritic cell neoplasia	0		ENST00000382888.3:c.1339G>A; ENSP00000372344.3:p.Glu447Lys
MLL_13369	BCP-ALL	female	20.8	Pro-B-ALL	0
MLL_13370	BCP-ALL	male	61.1	c-ALL	0
MLL_13371	BCP-ALL	female	70.8	c-ALL	0
MLL_13372	BCP-ALL	male	20.3	c-ALL	0
MLL_13373	BCP-ALL	female	45.2	c-ALL	0
MLL_13374	BCP-ALL	female	76.6	c-ALL	0
MLL_133749	HCL	male	60.9	hairy cell leukemia	0
MLL_13375	BCP-ALL	male	20.3	c-ALL	0				ENST00000269305.4:c.844_845insAGTCTGGGGG; ENSP00000269305.4:p.Arg282GlnfsTer27; ENST00000269305.4:c.818G>A; ENSP00000269305.4:p.Arg273His
MLL_133750	MM	male	80.9	multiple myeloma	0
MLL_133751	MM	female	71.3	multiple myeloma	0				ENST00000269305.4:c.638G>C; ENSP00000269305.4:p.Arg213Pro
MLL_13376	BCP-ALL	female	67.9	c-ALL	0	ENST00000278616.4:c.1792A>G; ENSP00000278616.4:p.Ile598Val
MLL_13377	BCP-ALL	male	58.7	Pro-B-ALL	0
MLL_13378	BCP-ALL	male	32.9	c-ALL	0
MLL_13379	BCP-ALL	male	21.2	c-ALL	0
MLL_13380	BCP-ALL	female	67.5	c-ALL	0
MLL_13381	BCP-ALL	male	41.7	ALL	0
MLL_13382	BCP-ALL	female	40.2	Pro-B-ALL	0
MLL_13383	BCP-ALL	male	60.6	ALL	0
MLL_13384	BCP-ALL	female	75.4	Pro-B-ALL	0
MLL_13385	BCP-ALL	male	27.5	c-ALL	0
MLL_13386	BCP-ALL	male	72.4	c-ALL	0
MLL_13387	BCP-ALL	male	75.6	c-ALL	0
MLL_13388	BCP-ALL	male	60.2	Pre-B-ALL	0
MLL_13389	BCP-ALL	male	34	c-ALL	0
MLL_13390	BCP-ALL	male	62.9	ALL	0
MLL_13391	BCP-ALL	female	29.1	ALL	1	ENST00000278616.4:c.5632_5635del; ENSP00000278616.4:p.Ser1878LysfsTer38; ENST00000278616.4:c.5635C>A; ENSP00000278616.4:p.Gln1879Lys			ENST00000269305.4:c.541C>T; ENSP00000269305.4:p.Arg181Cys
MLL_13392	BCP-ALL	male	56.4	ALL	0
MLL_13393	BCP-ALL	male	49.4	c-ALL	0
MLL_13394	BCP-ALL	female	39.6	c-ALL	0		ENST00000382891.5:c.3448A>G; ENSP00000372347.5:p.Thr1150Ala
MLL_13395	BCP-ALL	male	57.8	Pro-B-ALL	0
MLL_13396	BCP-ALL	male	23.2	Pro-B-ALL	0
MLL_13397	BCP-ALL	male	79.1	c-ALL	0			ENST00000301067.7:c.15119A>G; ENSP00000301067.7:p.Asp5040Gly; ENST00000301067.7:c.4512_4515del; ENSP00000301067.7:p.Val1505ProfsTer10
MLL_13398	BCP-ALL	male	20.8	ALL	0			ENST00000301067.7:c.16005dup; ENSP00000301067.7:p.Thr5336HisfsTer9
MLL_13399	BCP-ALL	female	18.7	c-ALL	0
MLL_13400	BCP-ALL	male	51.2	Pro-B-ALL	0
MLL_13401	BCP-ALL	female	70.4	ALL	0				ENST00000269305.4:c.916C>T; ENSP00000269305.4:p.Arg306Ter
MLL_13402	BCP-ALL	male	21.8	c-ALL	0
MLL_13403	BCP-ALL	female	53.6	ALL	0			ENST00000301067.7:c.10668C>G; ENSP00000301067.7:p.Phe3556Leu	ENST00000269305.4:c.217G>A; ENSP00000269305.4:p.Val73Met
MLL_13404	BCP-ALL	male	71.8	Pro-B-ALL	0				ENST00000269305.4:c.659A>G; ENSP00000269305.4:p.Tyr220Cys
MLL_13405	BCP-ALL	male	20	c-ALL	0	ENST00000278616.4:c.7840C>A; ENSP00000278616.4:p.Pro2614Thr		ENST00000301067.7:c.6420C>G; ENSP00000301067.7:p.Asp2140Glu
MLL_13406	BCP-ALL	male	72.8	c-ALL	0
MLL_13407	BCP-ALL	male	18.9	ALL	0
MLL_13408	BCP-ALL	female	21.7	ALL	0	ENST00000278616.4:c.7313C>T; ENSP00000278616.4:p.Thr2438Ile		ENST00000301067.7:c.1940C>A; ENSP00000301067.7:p.Pro647Gln
MLL_13409	BCP-ALL	male	76.8	ALL	0				ENST00000269305.4:c.455del; ENSP00000269305.4:p.Pro152ArgfsTer18; ENST00000269305.4:c.282_291del; ENSP00000269305.4:p.Ser95LeufsTer25
MLL_13410	BCP-ALL	male	61.4	ALL	0
MLL_13411	BCP-ALL	male	33.5	c-ALL	0
MLL_13412	BCP-ALL	male	22.2	ALL	0
MLL_13413	BCP-ALL	male	85.9	Pro-B-ALL	0			ENST00000301067.7:c.1677_1703del; ENSP00000301067.7:p.Glu560_Glu568del	ENST00000269305.4:c.851_852dup; ENSP00000269305.4:p.Glu285GlnfsTer61
MLL_13414	MLN_eo	male	35.5	Hypereosinophilic syndrome (HES)/chronic eosinophic leukemia (CEL)	0
MLL_13415	BCP-ALL	male	8.9	c-ALL	0		ENST00000382888.3:c.1339G>A; ENSP00000372344.3:p.Glu447Lys
MLL_134150	AUL	male	81.8	Akute leukemia	0
MLL_13416	CML	female	64	CML	0
MLL_13417	BCP-ALL	male	5.8	c-ALL	0
MLL_13418	BCP-ALL	male	29.4	Pro-B-ALL	0
MLL_13419	MPN	female	58.4	Hypereosinophilic syndrome (HES)/chronic eosinophic leukemia (CEL)	0
MLL_13420	BCP-ALL	male	8.8	c-ALL	0
MLL_13421	MPN	female	68.5	MPS	0			ENST00000301067.7:c.14496G>T; ENSP00000301067.7:p.Lys4832Asn
MLL_13422	MPN	male	72.8	MPS	0
MLL_134221	MDS	female	69.5	MDS	0
MLL_13423	CML	female	75.5	CML, Ph-negative, BCR-ABL-positive	0
MLL_13424	BCP-ALL	male	1.3	c-ALL	0		ENST00000382888.3:c.1339G>A; ENSP00000372344.3:p.Glu447Lys		ENST00000269305.4:c.847C>T; ENSP00000269305.4:p.Arg283Cys
MLL_13426	MPAL	female	79.1	T-ALL	0
MLL_13429	MLN_eo	male	55.6	Hypereosinophilic syndrome (HES)/chronic eosinophic leukemia (CEL)	0
MLL_13435	MLN_eo	male	34.8	Hypereosinophilic syndrome (HES)/chronic eosinophic leukemia (CEL) (cytomorphologically, WHO)	0			ENST00000301067.7:c.13346T>C; ENSP00000301067.7:p.Leu4449Pro
MLL_13438	MLN_eo	male	19.7	Hypereosinophilic syndrome (HES)/chronic eosinophic leukemia (CEL) (cytomorphologically, WHO)	0
MLL_13439	MLN_eo	male	46.3	MPN (myeloproliferative neoplasia, WHO)	0
MLL_13444	MLN_eo	male	41.7	*** unspecified ***	0
MLL_13445	MLN_eo	male	64.3	Hypereosinophilic syndrome (HES)/chronic eosinophic leukemia (CEL) (cytomorphologically, WHO 2008)	0
MLL_13446	MLN_eo	male	48.9	MPN (myeloproliferative neoplasia, WHO)	0
MLL_13451	MLN_eo	male	70.8	*** unspecified ***	0
MLL_13454	MLN_eo	male	49.7	myeloid neoplasia with PDGFRA rearrangement (WHO 2008)	0
MLL_134762	MCL	male	73.6	mantle cell lymphoma	34
MLL_134763	MM	male	75.9	multiple myeloma	0			ENST00000301067.7:c.11309G>C; ENSP00000301067.7:p.Gly3770Ala
MLL_134764	MZL	male	66.4	mature B-cell neoplasia	0
MLL_134765	LPL	male	67.1	lymphoplasmocytic lymphoma (WHO)	0
MLL_134766	FL	male	54.8	Follicular lymphoma	0			ENST00000301067.7:c.13450C>T; ENSP00000301067.7:p.Arg4484Ter
MLL_134767	HCL	male	64.8	hairy cell leukemia	0
MLL_134768	MM	male	40	plasma cell neoplasie	0
MLL_134849	T-ALL	male	45	cortical T-ALL	0
MLL_134854	T-ALL	female	34.5	cortical T-ALL	0
MLL_134903	MC	male	73.9	systemic mastocytosis with associated hemolytic neoplasia (SM-AHN)	0
MLL_135107	MM	male	61.9	plasma cell neoplasie	0
MLL_135901	CMML	male	72.5	CMML-2 (WHO 2017)	0
MLL_135994	MDS/MPN-RS-T	male	79.2	MDS/MPN-RS-T (WHO 2017)	0
MLL_136064	AUL	female	81.2	AUL	0			ENST00000301067.7:c.15787G>A; ENSP00000301067.7:p.Val5263Met
MLL_136171	NK	male	70.9	*** unspecified ***	0
MLL_136285	T-NHL	female	58.4	mature T-cell neoplasia	0
MLL_136395	AUL	male	76.4	Akute leukemia	0	ENST00000278616.4:c.5761A>T; ENSP00000278616.4:p.Arg1921Ter
MLL_136512	T-ALL	female	59.3	cortical T-ALL	1
MLL_136513	T-ALL	male	36.8	mature T-ALL	0
MLL_136514	T-ALL	male	43.5	cortical T-ALL	0
MLL_136515	T-ALL	male	61.3	ETP-ALL	0
MLL_136516	T-ALL	female	81.1	mature T-ALL	0				ENST00000269305.4:c.421T>C; ENSP00000269305.4:p.Cys141Arg
MLL_136517	T-ALL	male	44.4	cortical T-ALL	0
MLL_136518	T-ALL	female	31.4	mature T-ALL	0
MLL_136519	T-ALL	male	81.5	ETP-ALL	0
MLL_136520	T-ALL	male	43.4	mature T-ALL	0	ENST00000278616.4:c.5956A>G; ENSP00000278616.4:p.Ile1986Val
MLL_136521	T-ALL	female	80.7	Pro-T-ALL	0	ENST00000278616.4:c.292A>C; ENSP00000278616.4:p.Ser98Arg
MLL_136522	MM	female	68.4	multiple myeloma	0
MLL_136523	T-ALL	male	33.9	cortical T-ALL	0
MLL_136524	T-ALL	male	74.4	cortical T-ALL	0
MLL_136525	MGUS	female	49	MGUS (cytomorphologically, WHO)	0			ENST00000301067.7:c.11003C>A; ENSP00000301067.7:p.Pro3668His
MLL_136526	MGUS	male	69.1	MGUS (cytomorphologically, WHO 2016)	7
MLL_136527	T-ALL	female	24.8	Pre-T-ALL	0
MLL_136528	MGUS	male	60.7	MGUS (cytomorphologically, WHO 2017)	0	ENST00000278616.4:c.2159G>A; ENSP00000278616.4:p.Arg720His
MLL_136529	T-ALL	male	56.6	ETP-ALL	0
MLL_136530	T-ALL	male	45.4	cortical T-ALL	0	ENST00000278616.4:c.3016A>G; ENSP00000278616.4:p.Met1006Val
MLL_136531	T-ALL	female	56.5	T-ALL	0
MLL_136532	T-ALL	female	78.4	Pro-T-ALL	0				ENST00000269305.4:c.772G>A; ENSP00000269305.4:p.Glu258Lys; ENST00000269305.4:c.530C>A; ENSP00000269305.4:p.Pro177His
MLL_136533	T-ALL	male	18	cortical T-ALL	0	ENST00000278616.4:c.7162C>T; ENSP00000278616.4:p.Leu2388Phe
MLL_136534	T-ALL	male	18.9	cortical T-ALL	0
MLL_136535	MCL	male	71	mantle cell lymphoma	0
MLL_136536	T-NHL	male	79.5	mature T-cell neoplasia	0
MLL_136537	T-ALL	male	51.1	cortical T-ALL	0			ENST00000301067.7:c.13198G>C; ENSP00000301067.7:p.Asp4400His
MLL_136587	CMML	male	72.1	CMML-2 (WHO 2017)	0			ENST00000301067.7:c.2409A>C; ENSP00000301067.7:p.Glu803Asp
MLL_136610	MGUS	male	50.2	MGUS (cytomorphologically, WHO 2017)	0
MLL_136611	MGUS	male	56.6	MGUS (cytomorphologically, WHO 2017)	4
MLL_136612	MGUS	male	60.5	MGUS (cytomorphologically, WHO 2017)	0
MLL_136613	BCP-ALL	male	40.5	c-ALL	0
MLL_136614	HCL	male	51.5	hairy cell leukemia	0
MLL_136615	B-NHL	male	79.4	mature B-cell neoplasia	0			ENST00000301067.7:c.4843C>T; ENSP00000301067.7:p.Arg1615Ter
MLL_136616	BCP-ALL	female	55.9	c-ALL	0	ENST00000278616.4:c.3430T>G; ENSP00000278616.4:p.Leu1144Val
MLL_136617	AML	male	79.4	s-AML following MDS/MPN	0
MLL_136618	T-ALL	male	19.5	T-ALL	0
MLL_136619	T-ALL	female	54.9	ETP-ALL	0	ENST00000278616.4:c.8734A>G; ENSP00000278616.4:p.Arg2912Gly
MLL_136620	MM	male	76.6	multiple myeloma	0				ENST00000269305.4:c.715A>G; ENSP00000269305.4:p.Asn239Asp
MLL_136621	MM	male	67.5	multiple myeloma	0	ENST00000278616.4:c.6919C>T; ENSP00000278616.4:p.Leu2307Phe			ENST00000269305.4:c.527G>T; ENSP00000269305.4:p.Cys176Phe
MLL_136651	MC	female	73.7	systemic mastocytosis with associated hemolytic neoplasia (SM-AHN)	0
MLL_136851	MGUS	male	47.6	MGUS (cytomorphologically, WHO 2017)	0
MLL_136852	MM	male	74.1	multiple myeloma	15
MLL_136853	PPBL	female	68.5	polyclonal B-cell lymphozytosis	0
MLL_136854	HGBL	female	76.9	possible lymphoma (cytomorphologically)	0
MLL_136855	B-NHL	female	81	lymphoma	7				ENST00000269305.4:c.578A>T; ENSP00000269305.4:p.His193Leu
MLL_136856	MM	male	81.8	plasma cell neoplasie	0
MLL_136857	MM	male	78.4	plasma cell neoplasia	4
MLL_136858	MM	male	58.3	multiple myeloma	0
MLL_13705	BPDCN	male	73.2	blastic plasmacytoid dendritic cell neoplasia (WHO 2016)	0
MLL_137079	BCP-ALL	male	62.3	c-ALL	0
MLL_137080	BCP-ALL	female	73.5	ALL	0
MLL_137081	BCP-ALL	male	21	c-ALL	0			ENST00000301067.7:c.14710C>T; ENSP00000301067.7:p.Arg4904Ter; ENST00000301067.7:c.2409A>C; ENSP00000301067.7:p.Glu803Asp
MLL_137082	BCP-ALL	female	68.3	Pro-B-ALL	0
MLL_137091	BCP-ALL	female	76.1	c-ALL	0
MLL_137092	BCP-ALL	male	73.4	ALL	0	ENST00000278616.4:c.462A>C; ENSP00000278616.4:p.Lys154Asn
MLL_137093	BCP-ALL	male	50.1	c-ALL	0	ENST00000278616.4:c.6114C>G; ENSP00000278616.4:p.His2038Gln
MLL_137094	BCP-ALL	female	54.4	c-ALL	0
MLL_137095	BCP-ALL	female	69.1	Pro-B-ALL	0
MLL_137096	BCP-ALL	male	82.1	Pro-B-ALL	0				ENST00000269305.4:c.742C>G; ENSP00000269305.4:p.Arg248Gly
MLL_137097	BCP-ALL	male	71.7	c-ALL	0
MLL_137098	BCP-ALL	male	52.3	ALL	0				ENST00000269305; c.376-1G>A; p.splice site mutation
MLL_137099	BCP-ALL	female	54	Pro-B-ALL	0
MLL_137100	BCP-ALL	male	60.8	c-ALL	0
MLL_137101	BCP-ALL	male	18.2	c-ALL	0
MLL_137102	HCL	male	36.8	hairy cell leukemia	0
MLL_137103	MM	female	66.2	multiple myeloma	8
MLL_137104	MM	female	79.5	multiple myeloma	0			ENST00000301067.7:c.1792C>T; ENSP00000301067.7:p.Arg598Cys
MLL_137105	BCP-ALL	female	67.6	c-ALL	0
MLL_137106	BCP-ALL	male	70.6	ALL	0
MLL_137107	BCP-ALL	male	80.5	ALL	0				ENST00000269305.4:c.818G>A; ENSP00000269305.4:p.Arg273His
MLL_137108	BCP-ALL	male	62.1	c-ALL	0			ENST00000301067.7:c.1793G>A; ENSP00000301067.7:p.Arg598His
MLL_137109	BCP-ALL	female	76.5	ALL	0
MLL_137110	BCP-ALL	male	53.7	c-ALL	0
MLL_137111	BCP-ALL	female	85.4	Pro-B-ALL	0			ENST00000301067.7:c.3911G>A; ENSP00000301067.7:p.Arg1304His
MLL_137112	BCP-ALL	female	75.7	c-ALL	0
MLL_137113	BCP-ALL	female	20.7	c-ALL	0
MLL_137114	BCP-ALL	male	52.9	ALL	0
MLL_137115	BCP-ALL	female	69.8	c-ALL	0
MLL_137116	BCP-ALL	female	57.4	c-ALL	0
MLL_137117	BCP-ALL	female	48.4	Pro-B-ALL	0
MLL_137118	MGUS	male	69.8	MGUS (cytomorphologically, WHO 2017)	0
MLL_137119	BCP-ALL	female	38.9	c-ALL	0
MLL_137120	BCP-ALL	male	33.5	c-ALL	0
MLL_137121	BCP-ALL	male	26.9	c-ALL	0
MLL_137260	AUL	male	85.7	Akute leukemia	0			ENST00000301067.7:c.2657dup; ENSP00000301067.7:p.Gly887TrpfsTer16
MLL_137261	BCP-ALL	female	80.7	c-ALL	0
MLL_137262	BCP-ALL	female	17.4	c-ALL	0
MLL_137263	vHCL	male	79.8	hairy cell leukemia variant	0				ENST00000269305.4:c.823T>C; ENSP00000269305.4:p.Cys275Arg; ENST00000269305.4:c.535C>G; ENSP00000269305.4:p.His179Asp
MLL_13740	AML	male	45.1	AML M1	0
MLL_13742	AML	female	22	AML M1	0
MLL_13752	AML	female	56.4	AML M2	0
MLL_13769	AML	male	69.5	AML M2 (FAB-classification)	0
MLL_13776	AML	male	77.6	AML M1 (FAB-classification)	0
MLL_13790	AML	female	26.5	AML M2 (FAB-classification)	0
MLL_13793	AML	male	62.6	AML M2 (FAB-classification)	0
MLL_13794	AML	female	70.8	AML M1 (FAB-classification)	0
MLL_13796	AML	female	56.6	AML M2 (FAB-classification)	0
MLL_13797	AML	female	80.7	AML M2 (FAB-classification)	0
MLL_13798	AML	male	70.5	AML M2 (FAB-classification)	0
MLL_13799	AML	female	38.4	AML M2 (FAB-classification)	0
MLL_13800	AML	female	52.1	AML M2 (FAB-classification)	0
MLL_13801	AML	female	69.3	AML M1 (FAB-classification)	0
MLL_13802	AML	female	37.9	AML M2 (FAB-classification)	0	ENST00000278616.4:c.8071C>T; ENSP00000278616.4:p.Arg2691Cys
MLL_13803	AML	male	39.7	AML	0
MLL_13804	AML	female	72.6	s-AML following MDS	0	ENST00000278616.4:c.4768C>T; ENSP00000278616.4:p.Leu1590Phe		ENST00000301067.7:c.15223G>A; ENSP00000301067.7:p.Gly5075Arg
MLL_13806	AML	male	59.7	AML M2 (FAB-classification)	0
MLL_13807	AML	male	62.5	AML M2 (FAB-classification)	0			ENST00000301067.7:c.15223G>A; ENSP00000301067.7:p.Gly5075Arg
MLL_13810	AML	female	67.8	AML M2 (FAB-classification)	0
MLL_13811	AML	female	58.8	AML M1 (FAB-classification)	0
MLL_13813	AML	female	59.5	AML M2 (FAB-classification)	0
MLL_13814	AML	male	54.4	AML M2 (FAB-classification)	0			ENST00000301067.7:c.15686G>A; ENSP00000301067.7:p.Arg5229His
MLL_13815	AML	female	48.4	AML M2 (FAB-classification)	0
MLL_13816	AML	female	72.8	AML M2 (FAB-classification)	0
MLL_13819	AML	male	68.3	AML M2 (FAB-classification)	0	ENST00000278616.4:c.7463G>A; ENSP00000278616.4:p.Cys2488Tyr
MLL_13821	AML	male	62.3	AML M2 (FAB-classification)	0
MLL_13822	AML	male	30.2	AML M1 (FAB-classification)	0
MLL_13823	AML	female	56	therapy induced AML M2	0
MLL_13824	AML	female	41.8	AML M1 (FAB-classification)	0
MLL_13826	AML	male	62.9	AML M1 (FAB-classification)	0
MLL_13829	MC	male	82.4	systemic mastocytosis with associated clonal hematological non-mast cell lineage disease (SM-AHNMD)	0
MLL_13830	MPN	male	66.7	chronic eosinophilic leukemia-not otherwise specified (WHO 2008)	0
MLL_13897	CML	male	76.2	CML	0
MLL_13898	CML	male	72	CML	0
MLL_13899	MPN	female	66.2	chronic neutrophilic leukemia (WHO)	0
MLL_13900	MPN	male	55.4	MPN (myeloproliferative neoplasia, WHO)	0
MLL_13901	BCP-ALL	male	3.8	c-ALL	0
MLL_13902	MPN	male	68.2	MDS/MPN, U possible	1	ENST00000278616.4:c.4768C>T; ENSP00000278616.4:p.Leu1590Phe
MLL_13903	MPN	female	75.1	erythrocythemia (cytomorphologically, WHO)	0
MLL_13904	BCP-ALL	female	4.5	c-ALL	0
MLL_13905	MPN	male	75.2	chronic neutrophilic leukemia (WHO)	0
MLL_13906	T-ALL	male	21.7	cortical T-ALL	0
MLL_13972	T-ALL	male	29.6	cortical T-ALL	0
MLL_13973	MPN	male	79.7	Polycythemia vera (WHO)	0
MLL_13974	MPN	male	75.8	chronic neutrophilic leukemia (WHO)	0		ENST00000382888.3:c.2064G>C; ENSP00000372344.3:p.Lys688Asn
MLL_13975	BCP-ALL	male	66.7	c-ALL	0
MLL_13976	CML	male	35.1	CML	0
MLL_13977	BCP-ALL	female	3.9	ALL	0
MLL_13978	T-ALL	male	25.3	cortical T-ALL	0
MLL_13979	MPN	female	60.6	erythrocythemia (cytomorphologically, WHO)	0
MLL_13980	AUL	female	73.8	AUL	0
MLL_13981	MPN	male	78.9	MPN (myeloproliferative neoplasia, WHO)	0	ENST00000278616.4:c.4120C>T; ENSP00000278616.4:p.Pro1374Ser
MLL_13982	MPN	female	68.4	MPN (myeloproliferative neoplasia, WHO)	0
MLL_13983	AUL	female	80.4	AML M0 ( FAB-classification)	0
MLL_13984	AUL	female	60.1	AUL	0
MLL_13985	BCP-ALL	female	58.4	c-ALL	0
MLL_14115	MPN	male	67.1	Polycythemia vera (WHO)	0	ENST00000278616.4:c.1010G>A; ENSP00000278616.4:p.Arg337His
MLL_14131	MDS/MPN-RS-T	male	90.9	MDS/MPN-RS-T (WHO 2016)	1
MLL_14217	MPN	male	71.8	MPN (myeloproliferative neoplasia, WHO)	0
MLL_14218	MLN_eo	male	58.4	idiopathic hypereosinophilia/idiopathic hypereosinophilic syndrome (WHO)	0
MLL_14219	T-ALL	female	70.8	cortical T-ALL	0
MLL_14220	MPN	male	37.4	MPN (myeloproliferative neoplasia, WHO)	0
MLL_14221	MPN	male	65.8	MPN (myeloproliferative neoplasia, WHO)	0
MLL_14313	CML	male	28.3	CML	0
MLL_14314	BCP-ALL	female	44.6	Pro-B-ALL	0
MLL_14315	T-ALL	female	38	cortical T-ALL	0
MLL_14316	CML	female	42.5	CML	1
MLL_14318	CML	female	74.3	CML	0
MLL_14319	MPN	female	54.3	Hypereosinophilic syndrome (HES)/chronic eosinophic leukemia (CEL) (cytomorphologically, WHO)	1
MLL_14320	CML	male	36.2	CML	0
MLL_14321	T-ALL	male	37.2	cortical T-ALL	0
MLL_14322	CML	female	73.5	CML	0
MLL_14323	CML	female	67.4	CML	0
MLL_14324	MPN	male	80.7	Hypereosinophilic syndrome (HES)/chronic eosinophic leukemia (CEL) (cytomorphologically, WHO)	0
MLL_14437	CML	male	56.7	CML	0
MLL_14438	CML	female	75.5	Chronic myeloid leukemia in cytomorphological acceleration (WHO)	0
MLL_14440	MPN	male	87.6	MPN possible	0
MLL_14441	CML	male	42.4	CML	0
MLL_14442	MC	male	76.1	MDS/MPN, unclassifiable (WHO)	0			ENST00000301067.7:c.15694A>G; ENSP00000301067.7:p.Ile5232Val
MLL_14443	MC	female	86.2	systemic mastocytosis with associated clonal hematological non-mast cell lineage disease (SM-AHNMD)	0	ENST00000278616.4:c.7816A>G; ENSP00000278616.4:p.Ile2606Val
MLL_14444	MC	male	57.8	systemic mastocytosis with associated clonal hematological non-mast cell lineage disease (SM-AHNMD)	1
MLL_14445	MPN	female	60.8	MPN (myeloproliferative neoplasia, WHO)	0
MLL_14447	CML	male	41.3	CML	0
MLL_14448	MLN_eo	female	82.2	myeloid neoplasia with PDGFRA rearrangement (WHO 2008)	0
MLL_14449	MPN	male	70.6	erythrocythemia (cytomorphologically, WHO)	0
MLL_14450	MPN	male	51.7	MPN (myeloproliferative neoplasia, WHO)	0
MLL_14451	MPN	female	74.2	erythrocythemia (cytomorphologically, WHO)	0
MLL_14452	MC	female	54.9	mastocytosis	0
MLL_14453	HGBL	female	60.2	double hit lymphoma	0			ENST00000301067.7:c.9586C>A; ENSP00000301067.7:p.Leu3196Met; ENST00000301067.7:c.4270_4272del; ENSP00000301067.7:p.Cys1424del	ENST00000269305; r.783_919del; p.Gly262Thrfs*29
MLL_14461	HGBL	female	59.7	double hit lymphoma	0			ENST00000301067.7:c.15142C>T; ENSP00000301067.7:p.Arg5048Cys
MLL_14465	HGBL	male	61.1	Triple hit lymphoma	0			ENST00000301067.7:c.3773_3782del; ENSP00000301067.7:p.Arg1258LeufsTer69
MLL_14469	HGBL	male	69.6	double hit lymphoma	0			ENST00000301067.7:c.8488C>T; ENSP00000301067.7:p.Arg2830Ter; ENST00000301067.7:c.7411C>T; ENSP00000301067.7:p.Arg2471Ter	ENST00000269305.4:c.581T>G; ENSP00000269305.4:p.Leu194Arg
MLL_14470	HGBL	female	68.6	quadruple hit lymphoma	9			ENST00000301067.7:c.9265dup; ENSP00000301067.7:p.Val3089GlyfsTer9
MLL_14475	HGBL	female	81.5	quadruple hit lymphoma	14
MLL_14476	HGBL	male	73.1	double hit lymphoma	0		ENST00000382888.3:c.596C>T; ENSP00000372344.3:p.Ala199Val
MLL_14479	HGBL	male	57.2	double hit lymphoma	0	ENST00000278616.4:c.2494C>T; ENSP00000278616.4:p.Arg832Cys			ENST00000269305.4:c.596G>A; ENSP00000269305.4:p.Gly199Glu
MLL_14480	HGBL	female	67.4	double hit lymphoma	0
MLL_14485	HGBL	female	71.6	double hit lymphoma	0			ENST00000301067; c.177-1G>T; p.splice site mutation
MLL_14492	HGBL	female	72.4	double hit lymphoma	0			ENST00000301067.7:c.4420T>G; ENSP00000301067.7:p.Cys1474Gly	ENST00000269305.4:c.880G>T; ENSP00000269305.4:p.Glu294Ter
MLL_14493	HGBL	female	76.1	Triple hit lymphoma	0			ENST00000301067.7:c.6259C>T; ENSP00000301067.7:p.Gln2087Ter; ENST00000301067.7:c.569del; ENSP00000301067.7:p.Pro190HisfsTer18
MLL_14501	HGBL	male	61.5	mature B-cell neoplasia	0
MLL_14511	BCP-ALL	male	66.4	c-ALL	0	ENST00000278616.4:c.7187C>G; ENSP00000278616.4:p.Thr2396Ser		ENST00000301067.7:c.4190G>C; ENSP00000301067.7:p.Cys1397Ser
MLL_14626	CLL	male	70.7	CLL	0			ENST00000301067.7:c.7571C>T; ENSP00000301067.7:p.Thr2524Met	ENST00000269305.4:c.572_574del; ENSP00000269305.4:p.Pro191del
MLL_14653	AML	female	68.2	AML M5b	0
MLL_14655	AML	male	72.9	AML M2 (FAB-classification)	0
MLL_14661	AML	male	71.7	AML M1 (FAB-classification)	0
MLL_14666	AML	female	86.6	AML M2 (FAB-classification)	0
MLL_14742	AML	female	83.5	AML M4	0
MLL_14743	BCP-ALL	male	18.9	ALL	0
MLL_14744	T-ALL	male	73.5	Pre-T-ALL	0
MLL_14745	CML	male	43.8	CML	0			ENST00000301067.7:c.1157A>G; ENSP00000301067.7:p.Asp386Gly
MLL_14747	AML	male	69.4	AML M6a (WHO)	0	ENST00000278616.4:c.6411C>G; ENSP00000278616.4:p.Asp2137Glu			ENST00000269305.4:c.584T>C; ENSP00000269305.4:p.Ile195Thr; ENST00000269305.4:c.404G>A; ENSP00000269305.4:p.Cys135Tyr
MLL_14748	AML	female	66.5	AML M1	0			ENST00000301067.7:c.3865_3866insC; ENSP00000301067.7:p.Gly1289AlafsTer36
MLL_14749	AML	male	75.1	AML M2	0
MLL_14750	AML	female	49.3	AML M4	0
MLL_14751	AML	male	43.1	AML M4	0
MLL_14752	AML	female	67.4	AML M2	0
MLL_14753	MPN	male	85.1	Polycythemia vera (WHO)	0
MLL_14754	CML	male	35.6	CML	0
MLL_14755	T-ALL	female	66.9	mature T-ALL	0			ENST00000301067.7:c.15640C>T; ENSP00000301067.7:p.Arg5214Cys
MLL_14756	CML	male	63.6	CML	0
MLL_14757	T-ALL	male	41.2	cortical T-ALL	0
MLL_14758	MC	female	72.8	lymphoplasmocytic lymphoma (WHO)	0
MLL_14838	CLL	female	66.9	CLL	0
MLL_14871	MPN	male	51.9	MPN (myeloproliferative neoplasia, WHO)	0
MLL_14872	MPN	male	55.9	Hypereosinophilic syndrome (HES)/chronic eosinophic leukemia (CEL) (cytomorphologically, WHO)	0
MLL_14873	MPN	female	80.7	MPN (myeloproliferative neoplasia, WHO)	0
MLL_14874	MPN	female	78.8	Hypereosinophilic syndrome (HES)/chronic eosinophic leukemia (CEL) (cytomorphologically, WHO)	0
MLL_14877	CML	male	41.7	CML	0
MLL_14878	CML	male	80.5	CML	0
MLL_14879	AUL	male	68.9	AUL	0
MLL_14880	MPN	male	64.5	Hypereosinophilic syndrome (HES)/chronic eosinophic leukemia (CEL) (cytomorphologically, WHO 2008)	0
MLL_14881	AUL	female	69.8	AUL	0
MLL_14882	MPN	male	59.4	MPS	0
MLL_14883	BCP-ALL	female	89.5	Pro-B-ALL	0
MLL_14885	BCP-ALL	female	51.6	c-ALL	0
MLL_14886	CML	male	52.1	CML	0
MLL_14887	CML	female	63.1	CML	0
MLL_14888	BCP-ALL	male	48.9	ALL	0			ENST00000301067.7:c.4853T>C; ENSP00000301067.7:p.Leu1618Pro
MLL_15018	AML	female	63.7	AML M2 (FAB-classification)	0
MLL_15028	AML	male	75.7	AML M4	0
MLL_15029	AML	male	52.5	AML M0	0
MLL_15030	AML	female	60.8	AML M3 (FAB-classification)	0
MLL_15031	AML	female	85.9	AML M1	0
MLL_15032	AML	female	79.2	AML M2	0
MLL_15033	BCP-ALL	male	62.6	ALL	0
MLL_15057	MZL	female	65.3	mature B-cell neoplasia	0	ENST00000278616; c.517A>G; p.Arg173Gly
MLL_15184	AML	male	67.8	s-AML following MDS	0
MLL_15185	AML	male	77.4	s-AML following MDS	0
MLL_15199	AML	male	73.8	s-AML following MDS	0
MLL_15213	AML	female	76.6	s-AML following MDS	0
MLL_15280	MLN_eo	male	51.2	MPN (myeloproliferative neoplasia, WHO)	0
MLL_153029	BCP-ALL	male	47.8	Pro-B-ALL	0			ENST00000301067.7:c.13780del; ENSP00000301067.7:p.Ala4594ProfsTer23; ENST00000301067.7:c.2350G>T; ENSP00000301067.7:p.Glu784Ter
MLL_153030	AUL	male	70	Akute leukemia	0
MLL_153031	BCP-ALL	male	20	c-ALL	0			ENST00000301067.7:c.13045C>G; ENSP00000301067.7:p.Pro4349Ala
MLL_153032	BCP-ALL	male	18.7	c-ALL	0
MLL_153037	HCL	female	81	mature B-cell neoplasia	0
MLL_153038	BCP-ALL	female	32	Pro-B-ALL	0
MLL_153049	BCP-ALL	male	29.2	c-ALL	0
MLL_153056	CMML	female	55.7	CMML-1 (WHO 2017)	0
MLL_153205	NK	male	17.2	T/NK/LGL Leukemia (WHO 2017)	0
MLL_153206	NK	male	21.2	T/NK/LGL Leukemia (WHO 2017)	0	ENST00000278616.4:c.6995T>C; ENSP00000278616.4:p.Leu2332Pro
MLL_153207	NK	male	47.2	T/NK/LGL Leukemia (WHO 2017)	0		ENST00000382892.2:c.863G>A; ENSP00000372348.2:p.Gly288Glu
MLL_153208	NK	female	51.2	T/NK/LGL Leukemia (WHO 2017)	0	ENST00000278616.4:c.4329C>A; ENSP00000278616.4:p.His1443Gln
MLL_153209	NK	female	52.2	T/NK/LGL Leukemia (WHO 2017)	0
MLL_153210	NK	female	71.2	T/NK/LGL Leukemia (WHO 2017)	1				ENST00000269305.4:c.743G>A; ENSP00000269305.4:p.Arg248Gln; ENST00000269305.4:c.404G>A; ENSP00000269305.4:p.Cys135Tyr
MLL_153211	NK	female	54.2	T/NK/LGL Leukemia (WHO 2017)	0			ENST00000301067.7:c.6572C>T; ENSP00000301067.7:p.Thr2191Met
MLL_153212	NK	male	54.2	T/NK/LGL Leukemia (WHO 2017)	0
MLL_153213	NK	female	55.2	T/NK/LGL Leukemia (WHO 2017)	0			ENST00000301067.7:c.12626del; ENSP00000301067.7:p.Pro4209HisfsTer6
MLL_153214	NK	male	63.2	T/NK/LGL Leukemia (WHO 2017)	0
MLL_153215	NK	male	64.2	T/NK/LGL Leukemia (WHO 2017)	2				ENST00000269305.4:c.799C>T; ENSP00000269305.4:p.Arg267Trp
MLL_153216	NK	male	64.2	T/NK/LGL Leukemia (WHO 2017)	1
MLL_153217	NK	female	65.2	T/NK/LGL Leukemia (WHO 2017)	0			ENST00000301067.7:c.2250_2276del; ENSP00000301067.7:p.Arg755_Pro763del
MLL_153218	NK	male	66.2	T/NK/LGL Leukemia (WHO 2017)	1
MLL_153219	NK	male	66.2	T/NK/LGL Leukemia (WHO 2017)	0
MLL_153220	NK	male	68.2	T/NK/LGL Leukemia (WHO 2017)	0
MLL_153221	NK	male	72.2	T/NK/LGL Leukemia (WHO 2017)	0
MLL_153222	NK	female	76.2	T/NK/LGL Leukemia (WHO 2017)	0
MLL_153223	NK	male	76.2	T/NK/LGL Leukemia (WHO 2017)	0
MLL_153224	NK	female	77.2	T/NK/LGL Leukemia (WHO 2017)	0
MLL_153225	NK	female	78.2	T/NK/LGL Leukemia (WHO 2017)	0
MLL_153226	NK	male	81.2	T/NK/LGL Leukemia (WHO 2017)	0
MLL_153227	NK	female	81.2	T/NK/LGL Leukemia (WHO 2017)	0
MLL_153228	NK	male	85.2	T/NK/LGL Leukemia (WHO 2017)	0
MLL_153229	NK	female	32.2	T/NK/LGL Leukemia (WHO 2017)	0
MLL_153230	NK	male	40.2	T/NK/LGL Leukemia (WHO 2017)	0
MLL_153231	NK	female	47.2	T/NK/LGL Leukemia (WHO 2017)	0
MLL_153232	NK	female	49.2	T/NK/LGL Leukemia (WHO 2017)	1
MLL_153233	NK	female	51.2	T/NK/LGL Leukemia (WHO 2017)	0
MLL_153234	NK	female	54.2	T/NK/LGL Leukemia (WHO 2017)	0
MLL_153235	NK	female	56.2	T/NK/LGL Leukemia (WHO 2017)	0			ENST00000301067.7:c.13421T>G; ENSP00000301067.7:p.Leu4474Arg
MLL_153236	NK	female	56.2	T/NK/LGL Leukemia (WHO 2017)	0	ENST00000278616.4:c.3014A>G; ENSP00000278616.4:p.Asn1005Ser
MLL_153237	NK	male	59.2	T/NK/LGL Leukemia (WHO 2017)	0			ENST00000301067.7:c.4477A>T; ENSP00000301067.7:p.Asn1493Tyr
MLL_153238	NK	female	59.2	T/NK/LGL Leukemia (WHO 2017)	0	ENST00000278616.4:c.6995T>C; ENSP00000278616.4:p.Leu2332Pro
MLL_153239	NK	male	60.2	T/NK/LGL Leukemia (WHO 2017)	0			ENST00000301067.7:c.5677C>T; ENSP00000301067.7:p.Gln1893Ter
MLL_153240	NK	female	61.2	T/NK/LGL Leukemia (WHO 2017)	0
MLL_153241	NK	male	62.2	T/NK/LGL Leukemia (WHO 2017)	1
MLL_153242	NK	male	63.2	T/NK/LGL Leukemia (WHO 2017)	0			ENST00000301067.7:c.2129C>G; ENSP00000301067.7:p.Pro710Arg
MLL_153243	NK	female	67.2	T/NK/LGL Leukemia (WHO 2017)	0
MLL_153244	NK	male	69.2	T/NK/LGL Leukemia (WHO 2017)	0
MLL_153245	NK	male	69.2	T/NK/LGL Leukemia (WHO 2017)	0
MLL_153246	NK	female	71.2	T/NK/LGL Leukemia (WHO 2017)	0
MLL_153247	NK	male	73.2	T/NK/LGL Leukemia (WHO 2017)	0
MLL_153248	BCP-ALL	male	62.1	Pro-B-ALL	0
MLL_153249	MM	female	70.3	multiple myeloma	0				ENST00000269305.4:c.971dup; ENSP00000269305.4:p.Asp324GlufsTer13; ENST00000269305.4:c.968T>C; ENSP00000269305.4:p.Leu323Pro; ENST00000269305.4:c.742C>T; ENSP00000269305.4:p.Arg248Trp
MLL_153250	MM	male	70	multiple myeloma	0
MLL_153251	PNH	female	74.2	Aplastic anemia	0
MLL_153252	PNH	female	73.2	Aplastic anemia	0
MLL_153253	PNH	female	70.2	Aplastic anemia	0
MLL_153254	PNH	male	67.2	Aplastic anemia	0
MLL_153255	PNH	male	63.2	Aplastic anemia	0
MLL_153256	PNH	male	58.2	Aplastic anemia	0
MLL_153257	PNH	male	47.2	Aplastic anemia	0
MLL_153258	PNH	female	36.2	Aplastic anemia	0
MLL_153259	PNH	female	31.2	Aplastic anemia	0				ENST00000269305; c.742C>T; p.Arg248Trp
MLL_153260	PNH	male	80.2	Aplastic anemia/PNH	0
MLL_153261	PNH	female	71.2	Aplastic anemia/PNH	0
MLL_153262	PNH	male	68.2	Aplastic anemia/PNH	0
MLL_153263	PNH	female	65.2	Aplastic anemia/PNH	0
MLL_153264	PNH	female	57.2	Aplastic anemia/PNH	0	ENST00000278616.4:c.6995T>C; ENSP00000278616.4:p.Leu2332Pro		ENST00000301067.7:c.16160A>G; ENSP00000301067.7:p.Gln5387Arg
MLL_153265	NK	male	64.2	T/NK/LGL Leukemia (WHO 2017)	0
MLL_153266	BCP-ALL	female	31.7	c-ALL	0
MLL_153267	PNH	male	72.2	Aplastic anemia	0
MLL_153268	PNH	female	68.2	Aplastic anemia	0
MLL_153269	PNH	female	60.2	Aplastic anemia	0			ENST00000301067.7:c.7355G>A; ENSP00000301067.7:p.Arg2452His
MLL_153270	PNH	male	59.2	Aplastic anemia	0
MLL_153271	PNH	male	42.2	Aplastic anemia	0
MLL_153272	PNH	female	20.2	Aplastic anemia	0
MLL_153273	PNH	female	20.2	Aplastic anemia	0
MLL_153274	PNH	male	68.2	Aplastic anemia/PNH	0
MLL_153275	PNH	female	65.2	Aplastic anemia/PNH	0
MLL_153276	PNH	male	54.2	Aplastic anemia/PNH	0
MLL_153277	PNH	male	44.2	Aplastic anemia/PNH	0
MLL_153278	PNH	male	41.2	Aplastic anemia/PNH	0	ENST00000278616.4:c.115A>G; ENSP00000278616.4:p.Thr39Ala
MLL_153279	NK	female	48.2	T/NK/LGL Leukemia (WHO 2017)	0
MLL_153280	NK	male	60.2	T/NK/LGL Leukemia (WHO 2017)	0
MLL_153281	NK	male	73.2	T/NK/LGL Leukemia (WHO 2017)	1
MLL_153282	NK	male	80.2	T/NK/LGL Leukemia (WHO 2017)	0
MLL_15340	BCP-ALL	female	66.5	c-ALL	0
MLL_15341	BCP-ALL	female	48.3	ALL	0
MLL_15342	BCP-ALL	female	63.4	c-ALL	0
MLL_153427	MZL	male	74.4	mature B-cell neoplasia	0				ENST00000269305.4:c.452C>A; ENSP00000269305.4:p.Pro151His
MLL_15345	BCP-ALL	male	84.6	c-ALL	0
MLL_15347	BCP-ALL	male	72.5	c-ALL	0
MLL_153478	aCML	female	78.7	MDS/MPN, unclassifiable (WHO 2017)	0
MLL_15349	BCP-ALL	male	63.6	c-ALL	0
MLL_15353	BCP-ALL	male	44.9	c-ALL	0
MLL_153552	PNH	female	70.2	PNH	0
MLL_153553	PNH	female	60.2	PNH	0
MLL_153554	PNH	female	53.2	PNH	0
MLL_153555	PNH	male	50.2	PNH	0
MLL_153556	PNH	female	48.2	PNH	0
MLL_153557	PNH	female	44.2	PNH	0
MLL_153558	PNH	female	40.2	PNH	0
MLL_153559	PNH	male	27.2	Aplastic anemia/PNH	0
MLL_15356	BCP-ALL	male	77.1	Pre-B-ALL	0
MLL_153560	PNH	female	22.2	Aplastic anemia/PNH	0
MLL_153561	PNH	female	5.2	Aplastic anemia/PNH	0			ENST00000301067.7:c.9430G>A; ENSP00000301067.7:p.Ala3144Thr
MLL_153562	PNH	female	52.2	PNH	0			ENST00000301067; c.1923A>C ; p.Glu641Asp
MLL_153563	PNH	female	51.2	PNH	0
MLL_153564	PNH	female	44.2	PNH	1	ENST00000278616.4:c.6088A>G; ENSP00000278616.4:p.Ile2030Val; ENST00000278616.4:c.6988C>G; ENSP00000278616.4:p.Leu2330Val
MLL_153565	MM	female	65.3	multiple myeloma	0				ENST00000269305.4:c.815T>A; ENSP00000269305.4:p.Val272Glu; ENST00000269305.4:c.638G>A; ENSP00000269305.4:p.Arg213Gln
MLL_153566	PNH	male	64.2	Aplastic anemia/PNH	0
MLL_153567	PNH	male	40.2	Aplastic anemia/PNH	0
MLL_153568	PNH	male	38.2	Aplastic anemia/PNH	0			ENST00000301067.7:c.10966C>T; ENSP00000301067.7:p.Arg3656Cys
MLL_153569	PNH	female	37.2	Aplastic anemia/PNH	0
MLL_153570	PNH	female	22.2	Aplastic anemia/PNH	0
MLL_153571	PNH	male	21.2	Aplastic anemia/PNH	0
MLL_153572	PNH	female	61.2	MDS/AA/PNH	0
MLL_153573	PNH	female	67.2	PNH	0
MLL_153574	PNH	female	62.2	PNH	0
MLL_153575	PNH	female	61.2	PNH	0
MLL_153576	PNH	male	61.2	PNH	0
MLL_153577	PNH	female	51.2	PNH	0
MLL_153578	PNH	male	48.2	PNH	0
MLL_153579	PNH	female	42.2	PNH	0
MLL_153580	PNH	female	39.2	PNH	0
MLL_153581	PNH	female	39.2	PNH	0			ENST00000301067.7:c.14701C>G; ENSP00000301067.7:p.Leu4901Val
MLL_153582	PNH	female	38.2	PNH	0
MLL_153583	PNH	female	37.2	PNH	0
MLL_153584	MM	male	75.1	multiple myeloma	0
MLL_153585	PNH	female	37.2	Aplastic anemia	0
MLL_153586	PNH	male	30.2	Aplastic anemia	0
MLL_153587	PNH	female	67.2	Aplastic anemia/PNH	0
MLL_153588	PNH	female	39.2	Aplastic anemia/PNH	0
MLL_153589	PNH	female	25.4	Aplastic anemia/PNH	0
MLL_15361	BCP-ALL	female	52.6	c-ALL	0
MLL_15364	BCP-ALL	male	68.1	c-ALL	0
MLL_15365	BCP-ALL	male	62.2	c-ALL	0
MLL_15366	BCP-ALL	male	50.1	c-ALL	0
MLL_153682	MDS/MPN-RS-T	male	71.2	MDS/MPN-RS-T (WHO 2017)	0
MLL_15369	BCP-ALL	female	42.4	ALL	0
MLL_15370	BCP-ALL	male	48.6	ALL	0
MLL_15372	BCP-ALL	female	66.2	c-ALL	0
MLL_15376	BCP-ALL	female	82.1	c-ALL	0
MLL_15378	AUL	male	73.6	AUL	0
MLL_15379	MPN	male	79.3	Polycythemia vera (WHO)	0
MLL_15380	CML	female	71.7	CML	0	ENST00000278616.4:c.2141C>T; ENSP00000278616.4:p.Thr714Ile
MLL_15381	AML	male	19.4	AML M5a	0				ENST00000269305.4:c.844C>T; ENSP00000269305.4:p.Arg282Trp
MLL_153852	MPAL	female	74.7	Akute leukemia with mixed phenotype, B/myeloid (WHO)	0				ENST00000269305.4:c.711G>A; ENSP00000269305.4:p.Met237Ile; ENST00000269305.4:c.490A>G; ENSP00000269305.4:p.Lys164Glu
MLL_153883	BCP-ALL	male	79.3	c-ALL	0
MLL_153884	BCP-ALL	female	54	ALL	0
MLL_153885	BCP-ALL	female	58.9	c-ALL	0
MLL_153886	BCP-ALL	male	81.8	ALL	0				ENST00000269305.4:c.742C>T; ENSP00000269305.4:p.Arg248Trp
MLL_153887	BCP-ALL	female	51.4	Pro-B-ALL	0
MLL_153888	BCP-ALL	male	21.9	ALL	0
MLL_153889	BCP-ALL	male	56.2	Pro-B-ALL	0
MLL_153890	BCP-ALL	female	58	Pro-B-ALL	0
MLL_153891	BCP-ALL	female	57.8	c-ALL	0
MLL_153892	BCP-ALL	female	50.3	ALL	0
MLL_15391	LPL	male	66.3	lymphoplasmocytic lymphoma	0
MLL_153921	BCP-ALL	female	79.7	c-ALL	0
MLL_153922	BCP-ALL	female	62.6	ALL	0	ENST00000278616.4:c.4505G>T; ENSP00000278616.4:p.Cys1502Phe
MLL_153923	BCP-ALL	female	56.7	ALL	0
MLL_153924	BCP-ALL	female	63.9	c-ALL	0
MLL_153925	BCP-ALL	female	39	ALL	0			ENST00000301067.7:c.2116C>G; ENSP00000301067.7:p.Pro706Ala
MLL_153926	BCP-ALL	female	58.4	Pro-B-ALL	0
MLL_153927	BCP-ALL	female	70.5	Pro-B-ALL	0				ENST00000269305.4:c.814G>A; ENSP00000269305.4:p.Val272Met
MLL_153928	BCP-ALL	male	31.2	c-ALL	0
MLL_153929	BCP-ALL	male	67.2	c-ALL	0				ENST00000269305; c.97-1G>A; p.splice site mutation
MLL_153930	HCL	male	73.2	hairy cell leukemia	0
MLL_153932	T-ALL	male	56.2	Pre-T-ALL	0
MLL_153933	T-NHL	male	82.2	mature T-cell neoplasia	0			ENST00000301067.7:c.10519C>T; ENSP00000301067.7:p.Gln3507Ter	ENST00000269305.4:c.695T>C; ENSP00000269305.4:p.Ile232Thr
MLL_154657	CMML	female	62.7	CMML-1 (WHO)	0
MLL_154658	CMML	male	79.5	CMML-1 (WHO)	0	ENST00000278616.4:c.7357C>T; ENSP00000278616.4:p.Arg2453Cys
MLL_154659	CMML	female	87.7	CMML-1 (WHO)	0
MLL_154660	CMML	female	80.2	CMML-1 (WHO)	0			ENST00000301067.7:c.13058C>T; ENSP00000301067.7:p.Pro4353Leu
MLL_154661	CMML	male	62.4	CMML-2 (WHO)	0
MLL_154662	CMML	female	77.8	CMML-1 (WHO)	0
MLL_154663	CMML	male	75.6	CMML-2 (WHO)	0
MLL_154664	CMML	male	68.5	CMML-1 (WHO)	0
MLL_154665	CMML	male	64.4	CMML-0 (WHO 2016)	0
MLL_154667	CMML	male	75.3	CMML-1 (WHO 2016)	0
MLL_154668	CMML	female	87.9	CMML-0 (WHO 2016)	0
MLL_154669	CMML	female	77.4	CMML-1 (WHO 2016)	0
MLL_154670	CMML	male	80.9	CMML-1 (WHO 2016)	0
MLL_154673	CMML	male	79.4	CMML-2 (WHO 2016)	0
MLL_154675	CMML	male	78.7	CMML-1 (WHO 2016)	0
MLL_154676	CMML	male	79.3	CMML-0 (WHO 2016)	0
MLL_154677	CMML	male	66.3	CMML-2 (WHO 2017)	0
MLL_154678	CMML	male	80.5	CMML-2 (WHO 2017)	0
MLL_154679	CMML	female	75.7	CMML-0 (WHO 2017)	0
MLL_154680	CMML	male	67.4	CMML-0 (WHO 2017)	0
MLL_154681	CMML	male	73.5	CMML-2 (WHO 2017)	0
MLL_154682	CMML	male	83.9	CMML-0 (WHO 2017)	0				ENST00000269305.4:c.542G>A; ENSP00000269305.4:p.Arg181His
MLL_154683	CMML	female	92.6	CMML-0 (WHO 2017)	0	ENST00000278616.4:c.7354C>G; ENSP00000278616.4:p.Leu2452Val
MLL_154684	CMML	male	74.9	CMML-1 (WHO 2017)	0
MLL_154685	CMML	female	94.1	CMML-1 (WHO 2017)	0
MLL_154686	CMML	male	64.5	CMML-2 (WHO 2017)	0
MLL_154687	CMML	male	73.6	CMML-0 (WHO 2017)	0
MLL_154688	CMML	male	83.2	CMML-1 (WHO 2017)	0
MLL_154689	CMML	male	81.1	CMML-2 (WHO 2017)	0
MLL_154690	CMML	male	76.4	CMML-0 (WHO 2017)	0
MLL_154692	CML	male	61.6	CML	0
MLL_154695	CML	female	50.1	CML	0
MLL_154702	CML	male	60.1	CML	0
MLL_154704	CML	male	31.2	CML	0
MLL_154712	CML	male	60	CML	0
MLL_154713	CML	male	54.1	CML	0
MLL_154716	CMML	male	80.9	CMML-1 (WHO 2017)	0
MLL_154717	CMML	male	62.1	CMML-0 (WHO 2017)	0
MLL_154718	CMML	male	82.4	CMML-0 (WHO 2017)	0
MLL_154719	CMML	female	83.4	CMML-0 (WHO 2017)	0
MLL_154720	CMML	male	81.4	CMML-0 (WHO 2017)	0
MLL_154721	MM	male	71.5	multiple myeloma	4
MLL_154722	MM	male	82.9	plasma cell neoplasie	0
MLL_154723	HCL	male	60.5	hairy cell leukemia	0
MLL_154724	FL	female	76.6	lymphoma	0			ENST00000301067.7:c.6170_6171del; ENSP00000301067.7:p.Lys2057SerfsTer10; ENST00000301067.7:c.3754C>T; ENSP00000301067.7:p.Arg1252Ter
MLL_154725	PNH	male	29.4	PNH	1
MLL_154726	FL	female	73.4	Follicular lymphoma	0
MLL_154862	T-ALL	male	26.4	Pro-T-ALL	0
MLL_154863	NK	male	81.6	*** unspecified ***	0
MLL_15533	vHCL	male	59.7	hairy cell leukemia variant	0			ENST00000301067.7:c.2409A>C; ENSP00000301067.7:p.Glu803Asp
MLL_15535	LPL	male	74	lymphoplasmocytic lymphoma (WHO)	0
MLL_15543	vHCL	male	84.7	hairy cell leukemia variant	2
MLL_15549	HCL	male	73.5	mature B-cell neoplasia	0
MLL_15551	MZL	female	77.3	lymphoma	0			ENST00000301067.7:c.8719del; ENSP00000301067.7:p.Tyr2907ThrfsTer3
MLL_15731	AML	male	77.1	AML M1	0
MLL_15732	AML	male	72.2	AML M5b (FAB-classification)	0
MLL_15733	AML	female	45.3	AML M2 (FAB-classification)	0			ENST00000301067.7:c.6644C>T; ENSP00000301067.7:p.Ser2215Leu
MLL_15734	AML	male	67.6	AML M2	0
MLL_15735	AML	male	89.3	AML M5b	0	ENST00000278616.4:c.567A>T; ENSP00000278616.4:p.Arg189Ser
MLL_15736	AML	male	74	AML M4 (FAB-classification)	0
MLL_15737	AML	female	75.8	AML M1	0
MLL_15738	AML	male	49.2	AML M4eo	0
MLL_15739	AML	male	73.9	AML M2 (FAB-classification)	0			ENST00000301067.7:c.7649_7651del; ENSP00000301067.7:p.Pro2550_Val2551delinsLeu
MLL_158235	AUL	male	23.7	AUL	0			ENST00000301067.7:c.11971C>T; ENSP00000301067.7:p.Gln3991Ter
MLL_158297	MC	female	84.2	systemic mastocytosis with associated hemolytic neoplasia (SM-AHN)	0
MLL_158298	PNH	male	36.2	PNH	0
MLL_158299	PNH	female	31.2	PNH	0
MLL_158300	PNH	male	24.2	PNH	0
MLL_158301	PNH	female	21.2	PNH	0			ENST00000301067.7:c.12731A>G; ENSP00000301067.7:p.Gln4244Arg
MLL_158302	PNH	male	19.2	PNH	2
MLL_158303	PNH	male	16.2	PNH	0
MLL_158304	PNH	male	16.2	PNH	0
MLL_158305	PNH	female	15.2	PNH	0
MLL_158306	PNH	male	11.2	PNH	0
MLL_158307	PNH	female	34.2	PNH	0
MLL_158308	PNH	male	32.2	PNH	0
MLL_158309	PNH	female	30.2	PNH	0
MLL_158310	PNH	female	28.2	PNH	0
MLL_158311	PNH	male	28.2	PNH	0
MLL_158312	PNH	male	18.2	PNH	0
MLL_158313	MM	male	65.9	plasma cell neoplasie	0				ENST00000269305.4:c.1121del; ENSP00000269305.4:p.Gly374ValfsTer48
MLL_158463	CML	female	50.3	CML	0		ENST00000382892.2:c.1628A>G; ENSP00000372348.2:p.Asp543Gly
MLL_158464	CML	female	70.4	CML	0
MLL_158467	CML	female	69.1	CML	0
MLL_158474	MM	female	52.4	plasma cell neoplasie	0
MLL_158475	CML	male	66.6	CML	0
MLL_158485	MM	female	73.3	plasma cell neoplasie	0	ENST00000278616.4:c.6908del; ENSP00000278616.4:p.Lys2303ArgfsTer7
MLL_158486	MM	male	52.4	plasma cell neoplasie	0
MLL_15859	MDS	female	80.5	MDS, 5q-syndrome (WHO)	0			ENST00000301067.7:c.14549C>G; ENSP00000301067.7:p.Pro4850Arg
MLL_15866	MDS	female	66.4	MDS, 5q-syndrome (WHO)	0
MLL_15868	MDS	female	71.3	MDS, 5q-syndrome (WHO)	0				ENST00000269305; c.709A>G; p.Met237Val
MLL_15869	MDS	male	71.5	MDS, 5q-syndrome (WHO)	0
MLL_15873	MDS	female	79.4	MDS, 5q-syndrome (WHO)	0
MLL_15876	MDS	female	80.7	MDS, 5q-syndrome (WHO)	0				ENST00000269305.4:c.743G>A; ENSP00000269305.4:p.Arg248Gln
MLL_158777	aCML	female	71.9	MDS/MPN, unclassifiable (WHO 2017)	0
MLL_158778	MDS/MPN-RS-T	male	80.6	MDS/MPN-RS-T (WHO 2017)	0
MLL_158780	MDS/MPN-RS-T	female	83.8	MDS/MPN RARS-T (WHO)	0
MLL_158781	MDS/MPN-RS-T	male	73.3	MDS/MPN RARS-T (WHO)	0
MLL_158782	MDS/MPN-RS-T	male	82	MDS/MPN RARS-T (WHO)	0
MLL_158783	aCML	male	82.3	MDS/MPN, unclassifiable (WHO)	1
MLL_158784	MDS/MPN-RS-T	female	65	MDS/MPN RARS-T (WHO)	0
MLL_158786	MDS/MPN-RS-T	male	76.7	MDS/MPN RARS-T (WHO)	0
MLL_158789	MDS/MPN-RS-T	female	63.3	MDS/MPN-RS-T (WHO 2016):	0
MLL_15879	MDS	female	73.4	MDS, 5q-syndrome (WHO)	1
MLL_158796	MDS/MPN-RS-T	male	82	MDS/MPN-RS-T (WHO 2016)	0
MLL_158798	MDS/MPN-RS-T	male	68.1	MDS/MPN-RS-T (WHO 2016)	1
MLL_158799	MDS/MPN-RS-T	female	62	MDS/MPN-RS-T (WHO 2016)	0
MLL_158800	MDS/MPN-RS-T	female	75.5	MDS/MPN-RS-T (WHO 2016)	0
MLL_158803	AUL	female	81.2	Akute leukemia	0
MLL_158804	BCP-ALL	male	53	ALL	0				ENST00000269305.4:c.818G>A; ENSP00000269305.4:p.Arg273His
MLL_15881	MDS	female	73.3	MDS, 5q-syndrome (WHO)	0
MLL_15883	MDS	male	71.9	MDS, 5q-syndrome (WHO)	0
MLL_15884	MDS	female	82.7	MDS, 5q-syndrome (WHO)	0
MLL_15885	MDS	female	72.3	MDS, 5q-syndrome (WHO)	0			ENST00000301067.7:c.7198C>G; ENSP00000301067.7:p.Pro2400Ala
MLL_15886	MDS	female	70.5	MDS, 5q-syndrome (WHO)	0
MLL_158862	T-ALL	female	4.8	ALL	0		ENST00000382888.3:c.1339G>A; ENSP00000372344.3:p.Glu447Lys
MLL_158864	aCML	male	65.3	MDS/MPN, unclassifiable (WHO)	0
MLL_158865	MDS/MPN-RS-T	female	60.3	MDS/MPN RARS-T (WHO)	0
MLL_158867	T-ALL	female	28.5	cortical T-ALL	0
MLL_158868	MDS/MPN-RS-T	female	59.4	MDS/MPN RARS-T (WHO)	0
MLL_158869	MDS/MPN-RS-T	male	75.1	MDS/MPN RARS-T (WHO)	0
MLL_15887	MDS	female	66.3	MDS, 5q-syndrome (WHO)	0
MLL_158871	MDS/MPN-RS-T	male	83.5	MDS/MPN-RS-T (WHO 2016)	0
MLL_158872	AUL	female	71.6	AUL	0
MLL_158873	MDS/MPN-RS-T	female	80.4	MDS/MPN-RS-T (WHO 2017)	0
MLL_158874	MDS/MPN-RS-T	male	79.8	MDS/MPN-RS-T (WHO 2017)	0			ENST00000301067.7:c.13780G>C; ENSP00000301067.7:p.Ala4594Pro
MLL_158875	MC	male	59.8	systemic mastocytosis	0
MLL_158876	MC	male	58.7	systemic mastocytosis	0
MLL_158877	MC	male	46.2	systemic mastocytosis	0			ENST00000301067.7:c.3392C>T; ENSP00000301067.7:p.Pro1131Leu
MLL_158878	MC	male	57.7	systemic mastocytosis	0
MLL_158879	MC	male	46.4	systemic mastocytosis with associated hemolytic neoplasia (SM-AHN)	0
MLL_158880	MDS/MPN-RS-T	male	76	MDS/MPN-RS-T (WHO 2017)	0
MLL_158881	MC	male	72.2	systemic mastocytosis with associated hemolytic neoplasia (SM-AHN)	0
MLL_158882	MC	male	78.7	systemic mastocytosis	0
MLL_158883	MC	female	83.5	systemic mastocytosis with associated hemolytic neoplasia (SM-AHN)	0
MLL_158884	MC	female	58.7	systemic mastocytosis with associated hemolytic neoplasia (SM-AHN)	0
MLL_158885	MPAL	male	17.6	Akute leukemia with mixed phenotype, T/myeloid (WHO)	0
MLL_158886	T-ALL	female	25.3	cortical T-ALL	0
MLL_15889	MDS	female	79.8	MDS, 5q-syndrome (WHO)	0
MLL_15890	MDS	male	85.4	MDS, 5q-syndrome (WHO)	0
MLL_15892	MDS	female	51.4	MDS, 5q-syndrome (WHO)	0
MLL_15893	MDS	female	76.5	MDS, 5q-syndrome (WHO)	0
MLL_15894	MDS	female	70.9	MDS, 5q-syndrome (WHO)	0
MLL_15895	MDS	female	57.4	MDS, 5q-syndrome (WHO)	0
MLL_15896	MDS	male	84.6	MDS, 5q-syndrome (WHO)	0
MLL_158967	MM	female	79.2	multiple myeloma	0			ENST00000301067.7:c.1588C>T; ENSP00000301067.7:p.Pro530Ser
MLL_15897	MDS	female	80.5	MDS, 5q-syndrome (WHO)	0
MLL_15898	MDS	female	71.4	MDS, 5q-syndrome (WHO)	0
MLL_15899	MDS	female	72.6	MDS, 5q-syndrome (WHO)	0
MLL_15900	MDS	male	71.4	MDS, 5q-syndrome (WHO)	0
MLL_15901	MDS	male	77.4	MDS, 5q-syndrome (WHO)	0
MLL_15902	MDS	male	74.1	MDS RCMD (WHO 2008)	0				ENST00000269305.4:c.79C>T; ENSP00000269305.4:p.Pro27Ser
MLL_15903	MDS	male	71.8	MDS, 5q-syndrome (WHO)	0
MLL_15904	MDS	female	73.4	MDS, 5q-syndrome (WHO)	0			ENST00000301067.7:c.3392C>T; ENSP00000301067.7:p.Pro1131Leu
MLL_159041	LPL	female	65	lymphoplasmocytic lymphoma (WHO)	0
MLL_15905	MDS	female	63.1	MDS, 5q-syndrome (WHO)	0
MLL_15907	MDS	female	47.5	MDS, 5q-syndrome (WHO)	0
MLL_15909	MDS	male	62.3	MDS, 5q-syndrome (WHO)	0	ENST00000278616.4:c.8663T>C; ENSP00000278616.4:p.Ile2888Thr
MLL_15910	MDS	female	84	MDS, 5q-syndrome (WHO)	0
MLL_15911	MDS	female	86.9	MDS, 5q-syndrome (WHO)	0	ENST00000278616.4:c.8656G>A; ENSP00000278616.4:p.Val2886Ile
MLL_15912	MDS	female	60.4	MDS, 5q-syndrome (WHO)	0
MLL_15913	MDS	male	69	MDS, 5q-syndrome (WHO)	0
MLL_15914	MDS	female	79.3	MDS, 5q-syndrome (WHO)	0			ENST00000301067.7:c.6643T>A; ENSP00000301067.7:p.Ser2215Thr
MLL_15915	MDS	female	73.9	MDS, 5q-syndrome (WHO)	0
MLL_15920	AML	male	61.3	AML M4eo	0
MLL_15929	AML	female	73.3	AML M4eo	0
MLL_15932	AML	female	36	AML M4eo (FAB-classification)	0	ENST00000278616.4:c.308A>G; ENSP00000278616.4:p.Tyr103Cys
MLL_15935	AML	female	61.8	AML M1 (FAB-classification)	0
MLL_159363	MM	female	65.3	multiple myeloma	0
MLL_159364	MM	female	65.4	multiple myeloma	0
MLL_15942	AML	male	49.2	AML M4eo (FAB-classification)	0
MLL_15948	AML	male	80.7	AML M4eo (FAB-classification)	0
MLL_15951	AML	female	65.7	AML M2 (FAB-classification)	0
MLL_15952	AML	male	29.3	AML M4eo (FAB-classification)	0
MLL_15953	AML	male	47.2	AML M1 (FAB-classification)	0
MLL_15954	AML	male	56.1	AML M4eo (FAB-classification)	0
MLL_15955	AML	male	53	AML M2 (FAB-classification)	0
MLL_15956	AML	female	39.7	AML M4eo (FAB-classification)	0
MLL_15959	AML	male	76.2	AML M4eo (FAB-classification)	1
MLL_15960	AML	female	55.5	AML M4eo (FAB-classification)	0
MLL_15961	AML	male	55.2	AML M4eo (FAB-classification)	0			ENST00000301067.7:c.1940C>A; ENSP00000301067.7:p.Pro647Gln
MLL_15962	AML	female	43.3	AML M4eo (FAB-classification)	0
MLL_15963	AML	male	59.6	AML M4eo (FAB-classification)	0
MLL_15965	AML	male	58.8	AML M4eo (FAB-classification)	0
MLL_15967	AML	male	62.1	AML M4eo (FAB-classification)	0
MLL_15969	AML	male	45.2	AML M4eo (FAB-classification)	0
MLL_15970	AML	female	49.2	AML M2 (FAB-classification)	0
MLL_15973	AML	female	81.2	AML M4eo (FAB-classification)	0
MLL_15975	AML	male	22.2	AML M4eo (FAB-classification)	0
MLL_15976	AML	male	35.3	AML M4eo (FAB-classification)	0
MLL_15977	AML	female	32.7	AML M4eo (FAB-classification)	0
MLL_15979	AML	male	49.8	AML M4eo (FAB-classification)	0
MLL_15980	AML	male	34.3	AML M4eo (FAB-classification)	0	ENST00000278616.4:c.7036G>A; ENSP00000278616.4:p.Ala2346Thr
MLL_15981	AML	female	56.4	AML M4eo (FAB-classification)	0
MLL_15982	AML	female	45.7	AML M4eo (FAB-classification)	0
MLL_15983	AML	female	40	AML M4eo (FAB-classification)	0	ENST00000278616.4:c.8762C>T; ENSP00000278616.4:p.Thr2921Met
MLL_15988	AML	male	59.1	AML M4eo (FAB-classification)	0
MLL_15989	AML	male	26.3	AML M4eo (FAB-classification)	0
MLL_15992	AML	male	24.8	AML M4eo (FAB-classification)	0			ENST00000301067.7:c.7085C>T; ENSP00000301067.7:p.Pro2362Leu
MLL_15995	AML	female	44.3	AML M4eo	0
[truncated: 2,611 more rows]

## Sheet: MCL group
sample ID	ATM mutated	NSD2 mutated	TP53 mutated	KMT2D mutated	gender	age at first diagnosis (years)	material	sequencing run	t(11;14) breakpoint (hg19)	breakpoint in major translocation cluster (MTC, see PMID: 8639814 for MTC definition)	ARNT-HIF1A_11:69456333-69456342 mutated	MEF2C_11:69456410-69456424 mutated	MEF2C_11:69456416-69456430 mutated	MEF2C_11:69456434-69456448 mutated	STAT6_11:69456440-69456452 mutated	KLF9_11:69456462-69456476 mutated	STAT6_11:69456523-69456533 mutated	HOXC9_11:69456747-69456756 mutated	HOXC9_11:69456766-69456777 mutated	MEF2C_11:69457123-69457137 mutated	MEF2C_11:69457128-69457142 mutated	TCF12_11:69457662-69457670 mutated	CEBPD_11:69455216-69455226 mutated	E2F_11:69455999-69456016 mutated	NFATC_11:69456337-69456347 mutated	NFATC_11:69456341-69456350 mutated	ZBTB12_11:69456470-69456478 mutated	ZNF257_11:69456476-69456487 mutated	NFATC_11:69456687-69456696 mutated	NFATC_11:69456738-69456747 mutated	SOX3_11:69456970-69456980 mutated	SOX9_11:69457086-69457101 mutated	NFATC_11:69457180-69457171 mutated	CEBPD_11:69456739-69456766 mutated	count TFBS mutations in CCND1 transcription regulatory region chr11:69455210-chr11:69458025 (hg19)	count non-coding mutations in CCND1 transcription regulatory region chr11:69455210-chr11:69458025 (hg19)	assigned MCL subgroup	IGHV	% mutated Sanger	% mutated IGCaller	IGHV mutated status
MLL_134762					male	73.6	bone marrow	Run4991-WGS	11:69346816_14:106354410; 11:69346824_14:106330464	yes				1		1		1		1	1			1	1	1	1	1			1		1	1	13	34	nnMCL_MUT	IGHV2-70D		96.2	mutated
MLL_136535					male	71	peripheral blood	Run4968-WGS	11:69386079_14:106899045	no																									0	0	cMCL	IGHV3-48		100	unmutated
MLL_18398				yes	male	57.6	peripheral blood	Run2586-WGS	11:69346814_14:106380221; 11:69346816_14:106329473	yes										1															1	2	cMCL	IGHV4-34		99.298	unmutated
MLL_18403					male	51.6	bone marrow	Run2587-WGS	11:69370302_14:106360369; 11:69370319_14:106330448	no														1											1	2	cMCL	IGHV4-61;IGHV4-4		96.22;97.544	mutated
MLL_18404					male	75.3	peripheral blood	Run2587-WGS	11:69299342_14:106329442; 11:69299786_14:106382691	no	1	1	1	1					1					1	1			1		1	1	1			11	18	nnMCL_MUT	IGHV5-51		93.403	mutated
MLL_18408	yes				female	88.9	peripheral blood	Run2704-WGS	11:69346815_14:106350723; 11:69346824_14:106330466	yes																									0	0	cMCL	IGHV4-59		98.596	unmutated
MLL_18409	yes			yes	female	46.9	peripheral blood	Run2718-WGS	11:69438953_14:106330846; 11:69438954_14:106346895	no																									0	0	cMCL	IGHV4-34		99.649	unmutated
MLL_18411		yes			male	69.9	peripheral blood	Run2648-WGS	11:69390613_14:106552288; 11:69390614_14:106329448	no																									0	4	nnMCL_WT	IGHV4-34		97.895	mutated
MLL_18426		yes			female	56.2	bone marrow	Run2696-WGS	11:69373636_14:106360357; 11:69373637_14:106330472	no											1														1	4	cMCL	IGHV1-8		97.917	mutated
MLL_18427	yes			yes	male	77.1	bone marrow	Run2712-WGS	11:69364986_14:106370542; 11:69364999_14:106330070	no																									0	0	cMCL	IGHV1-46		99.653	unmutated
MLL_19285			yes		female	76.1	bone marrow	Run2647-WGS	11:69447485_14:106329465; 11:69447485_14:106382690	no																									0	0	cMCL	IGHV3-21;IGHV3-21		99.306;99.306	unmutated
MLL_19303	yes			yes	male	76.2	peripheral blood	Run2651-WGS	11:69346865_14:106376271; 11:69346875_14:106330071	yes																									0	0	cMCL	IGHV1-8		99.653	unmutated
MLL_19401					male	75.9	peripheral blood	Run2657-WGS	11:69356967_14:106382691; 11:69356992_14:106330070	no								1																1	2	4	cMCL	IGHV3-15		97.619	mutated
MLL_19537		yes	yes		male	84.5	peripheral blood	Run2664-WGS	11:69450756_14:106382691; 11:69450770_14:106330072	no																									0	1	cMCL	IGHV3-23		98.611	unmutated
MLL_19542					male	71.3	bone marrow	Run2665-WGS	11:69346814_14:106359415; 11:69346816_14:106330468	yes																									0	0	cMCL	IGHV3-21		97.917	mutated
MLL_19543		yes			male	46.6	peripheral blood	Run2665-WGS	11:69249648_14:106350733; 11:69249653_14:106330456	no																									0	0	cMCL	IGHV4-59		97.193	mutated
MLL_19544		yes		yes	male	50.1	peripheral blood	Run2665-WGS	11:69452758_14:106330387; 11:69452808_14:106714371	no																									0	0	nnMCL_WT	IGHV4-34		99.749	unmutated
MLL_19550				yes	female	54.1	peripheral blood	Run2666-WGS	11:69346856_14:106359413; 11:69346857_14:106330075	yes																									0	0	nnMCL_WT	IGHV3-7		99.653	unmutated
MLL_19551	yes				female	72.5	bone marrow	Run2662-WGS	11:69346862_14:106366997; 11:69346870_14:106330064	yes																									0	0	cMCL	IGHV3-7		100	unmutated
MLL_19552			yes		male	86.2	peripheral blood	Run2662-WGS	11:69418608_14:106161033; 11:69453440_14:106160962	no																									0	0	cMCL	IGHV2-5		100	unmutated
MLL_19701	yes				male	85.2	bone marrow	Run2674-WGS	11:69397967_14:106361512; 11:69397978_14:106331465	no																									0	0	cMCL	IGHV3-9		98.904	unmutated
MLL_19703					female	78.9	bone marrow	Run2674-WGS	11:69346875_14:106349763; 11:69346884_14:106330842	yes	1													1	1			1				1			5	12	cMCL	IGHV4-61		99.298	unmutated
MLL_19710					male	67.9	peripheral blood	Run2692-WGS	11:69379431_14:106053982; 11:69379455_14:106053973	no																									0	0	nnMCL_WT	IGHV3-7		95.833	mutated
MLL_19717		yes			male	76.7	peripheral blood	Run2758-WGS	11:69346832_14:106329463; 11:69346835_14:106380235	yes																									0	0	cMCL	IGHV1-8		100	unmutated
MLL_19957	yes	yes			male	55.2	bone marrow	Run3081-WGS	11:69346874_14:106382711; 11:69346879_14:106329456	yes																									0	0	cMCL	IGHV4-4;IGHV4-59		98.947;98.596	unmutated
MLL_19976				yes	male	75.1	peripheral blood	Run2691-WGS	11:69397776_14:106363831; 11:69397782_14:106330475	no																						1			1	2	nnMCL_WT	IGHV3-53		97.544	mutated
MLL_20360					female	44.6	peripheral blood	Run2761-WGS	11:69346861_14:106360368; 11:69346874_14:106330068	yes				1	1							1													3	7	nnMCL_WT	IGHV3-30	97.3		mutated
MLL_20894		yes			female	67	peripheral blood	Run3050-WGS	11:69452484_14:106376271; 11:69452488_14:106329450	no			1																						1	3	cMCL	IGHV3-21	98.2	98.448	unmutated
MLL_20901	yes	yes		yes	female	81	peripheral blood	Run3051-WGS	11:69346875_14:106329471; 11:69346887_14:106329450	yes				1	1			1																1	4	4	cMCL				nd
MLL_21524	yes				male	59.2	peripheral blood	Run3016-WGS	11:69346880_14:106351899; 11:69346884_14:106330462	yes																									0	0	nnMCL_WT	IGHV3-30;IGHV3-33		96.528;98.611	mutated
MLL_21528	yes				male	66.4	bone marrow	Run3013-WGS	11:69436924_14:106349764; 11:69436927_14:106330841	no																									0	0	cMCL	IGHV5-51		97.222	mutated
MLL_21540	yes		yes		female	52.5	bone marrow	Run3007-WGS	11:69346896_14:106370524	yes																									0	0	cMCL	IGHV3-7		100	unmutated
MLL_21545	yes				male	77.2	peripheral blood	Run3009-WGS	11:69429490_14:106349760; 11:69429492_14:106330461	no																									0	0	cMCL	IGHV3-23		98.958	unmutated
MLL_21733	yes			yes	male	73.4	peripheral blood	Run3031-WGS	11:69414694_14:106330470; 11:69415352_14:106351888	no																									0	0	cMCL	IGHV3-74		99.653	unmutated
MLL_21734		yes			male	62.7	peripheral blood	Run3031-WGS	11:69422089_14:106367006; 11:69422093_14:106330460	no																									0	0	cMCL	IGHV4-34		99.649	unmutated
MLL_21735	yes				female	76	peripheral blood	Run3031-WGS	11:69346769_14:106330460; 11:69346814_14:106351893	yes																									0	0	cMCL	IGHV3-21	97.9	94.444	mutated
MLL_21736	yes				male	64.4	peripheral blood	Run3031-WGS	11:69437261_14:106363819; 11:69437266_14:106356540	no																									0	0	cMCL	IGHV3-23		100	unmutated
MLL_21738			yes		male	73.2	peripheral blood	Run3032-WGS	11:69439316_14:106176833; 11:69439316_14:106176834	no				1	1					1	1							1		1	1		1	1	9	20	nnMCL_MUT	IGHV2-5	97.6	98.228	mutated
MLL_21744					female	63.3	bone marrow	Run3033-WGS	11:69410459_14:106346896; 11:69410461_14:106330068	no																									0	0	cMCL	IGHV3-21		99.497	unmutated
MLL_21746			yes		male	74.8	peripheral blood	Run3033-WGS	11:69346804_14:106351897; 11:69346815_14:106330469	yes																									0	4	nnMCL_WT	IGHV4-59	94	93.333	mutated
MLL_21747					female	79.2	peripheral blood	Run3033-WGS	11:69439834_14:106330117; 11:69439836_14:106330121	no																									0	0	nnMCL_WT	IGHV3-11		96.429	mutated
MLL_21852	yes				female	57.4	peripheral blood	Run3036-WGS	11:69346855_14:106330466; 11:69346858_14:106370361	yes																									0	0	cMCL	IGHV1-46		99.546	unmutated
MLL_21856					male	72.4	peripheral blood	Run3037-WGS	11:69178731_14:106380231; 11:69178740_14:106329444	no	1		1	1		1				1		1		1	1	1	1		1	1		1	1	1	15	38	nnMCL_MUT	IGHV4-39	93.2		mutated
MLL_21857		yes			female	46.8	bone marrow	Run3037-WGS	11:69251464_14:106363819; 11:69251465_14:106330480	no																									0	3	cMCL	IGHV4-34		98.246	unmutated
MLL_21858					male	66.8	bone marrow	Run3037-WGS	11:69346850_14:106373073; 11:69346870_14:106350735	yes		1	1	1		1	1								1	1	1	1			1				10	16	nnMCL_MUT				nd
MLL_21863	yes			yes	male	59.8	peripheral blood	Run3039-WGS	11:69346872_14:106370357; 11:69346875_14:106329463	yes		1																							1	2	cMCL	IGHV3-21		94.792	mutated
MLL_21864					female	82.9	bone marrow	Run3039-WGS	11:69346821_14:106329459; 11:69346821_14:106380225	yes																									0	1	nnMCL_WT	IGHV3-72		99.32	unmutated
MLL_21944	yes			yes	male	56.8	bone marrow	Run3046-WGS	11:69436837_14:106367002; 11:69436866_14:106330600	no									1						1	1									3	5	cMCL	IGHV3-23		92.593	mutated
MLL_21953	yes			yes	male	84.9	bone marrow	Run3044-WGS	11:69449974_14:106212057; 11:69450040_14:106209303	no																									0	4	cMCL	IGHV3-23		100	unmutated
MLL_22198		yes	yes	yes	female	74.9	peripheral blood	Run3119-WGS	11:69439056_14:106351899; 11:69439061_14:106329460	no																		1							1	2	cMCL	IGHV4-4		98.596	unmutated
MLL_22357	yes				male	64.8	peripheral blood	Run3054-WGS	11:69440837_14:106382689; 11:69440843_14:106329457	no																									0	0	cMCL	IGHV4-59;IGHV4-61		100;100	unmutated
MLL_22358					female	75.7	peripheral blood	Run3055-WGS	11:69346857_14:106376272; 11:69346858_14:106330072	yes																									0	0	nnMCL_WT	IGHV1-8		99.653	unmutated
MLL_22361	yes			yes	female	64.6	peripheral blood	Run3057-WGS	11:69346857_14:106363816; 11:69346874_14:106330458	yes																									0	0	cMCL	IGHV1-8		99.306	unmutated
MLL_22754					male	47	peripheral blood	Run3156-WGS	11:69346877_14:106382713	yes							1						1									1			3	7	cMCL	IGHV5-78		97.8	mutated
MLL_22755		yes	yes		male	85.8	peripheral blood	Run3136-WGS	11:69346814_14:106382688; 11:69346815_14:106329450	yes																									0	0	cMCL	IGHV4-39		99.656	unmutated
MLL_22756	yes			yes	male	78.8	bone marrow	Run3287-WGS	11:69397975_14:106357558; 11:69397979_14:106330464	no																									0	0	cMCL	IGHV4-34		98.947	unmutated
MLL_29408	yes	yes			male	62.2	peripheral blood	Run4058-WGS	11:69346824_14:106382684; 11:69346831_14:106329458	yes						1				1							1		1	1				1	6	10	cMCL				nd
MLL_34897					male	48.4	peripheral blood	Run4062-WGS	11:69439843_14:106357051; 11:69439850_14:106330466	no	1	1		1	1		1			1	1	1			1						1		1		11	25	nnMCL_MUT	IGHV3-72	94.8		mutated
MLL_57414	yes			yes	male	68	bone marrow	Run4060-WGS	11:69383959_14:106330068; 11:69385501_14:106382687	no								1																1	2	4	cMCL	IGHV3-21	96.4	97.222	mutated
MLL_57513	yes			yes	male	77	peripheral blood	Run4061-WGS	11:69453154_14:106357569; 11:69453163_14:106330841	no		1				1			1															1	4	5	cMCL	IGHV1-8	98.6	98.611	unmutated
MLL_57516		yes			female	65.1	peripheral blood	Run4061-WGS	11:69158055_14:106329465; 11:69158059_14:106379089	no																									0	0	nnMCL_WT	IGHV4-28	100	98.611	unmutated
MLL_57528			yes		female	60.5	peripheral blood	Run4062-WGS	11:69213452_14:106382691; 11:69213453_14:106329458	no			1		1				1				1		1	1				1				1	8	12	nnMCL_MUT	IGHV3-21	99.2		unmutated
MLL_57533	yes			yes	male	69.3	bone marrow	Run4062-WGS	11:69346860_14:106329457; 11:69346869_14:106370380	yes																									0	1	cMCL	IGHV1-8		100	unmutated
MLL_57534	yes				male	76.7	peripheral blood	Run4062-WGS	11:69439048_14:106370563; 11:69439058_14:106330070	no																									0	1	cMCL	IGHV3-23	100	100	unmutated
MLL_57539		yes			female	64.6	bone marrow	Run4064-WGS	11:69346876_14:106330467; 11:69346878_14:106382686	yes																									0	0	cMCL	IGHV3-23	99.6	99.653	unmutated
MLL_57540			yes		female	75	peripheral blood	Run4064-WGS		none																							1		1	4	nnMCL_WT	IGHV1-2	92.7		mutated
MLL_57813				yes	male	78.2	peripheral blood	Run4073-WGS	11:69451714_14:106360388; 11:69451729_14:106329462	no																									0	0	cMCL	IGHV4-39		99.313	unmutated
MLL_57818			yes		male	83.6	peripheral blood	Run4074-WGS	11:69398078_14:106330072; 11:69398079_14:106363821	no																									0	6	cMCL				nd
MLL_57979				yes	male	53.4	peripheral blood	Run4077-WGS	11:69346876_14:106346896; 11:69346877_14:106331459	yes		1		1		1	1		1								1	1	1			1			9	16	nnMCL_MUT				nd
MLL_57981	yes				male	46.9	bone marrow	Run4078-WGS	11:69373662_14:106359419; 11:69373663_14:106349787; 11:69373678_14:106330459	no																									0	0	cMCL	IGHV3-33;IGHV3-30	96.1	100;100	unmutated
MLL_57983	yes			yes	female	67.7	bone marrow	Run4078-WGS	11:69346860_14:106330463; 11:69346969_14:106346899	yes	1																							1	2	4	nnMCL_WT				nd
MLL_57989	yes			yes	male	77.5	peripheral blood	Run4084-WGS	11:69377712_14:106573409; 11:69377723_14:106573401	no																									0	0	cMCL	IGHV4-34	99.7	99.649	unmutated
MLL_58203			yes		male	77.1	peripheral blood	Run4204-WGS	11:69346814_14:106380209; 11:69346837_14:106330074	yes		1											1												2	15	nnMCL_MUT	IGHV3-23		92.361	mutated
MLL_58261	yes			yes	male	68.5	bone marrow	Run4172-WGS	11:69297396_14:106361505; 11:69297398_14:106329463	no														1											1	1	cMCL	IGHV2-5		98.625	unmutated
MLL_58269	yes				male	48.1	bone marrow	Run4136-WGS	11:69226409_14:106379086; 11:69226417_14:106329460	no																									0	0	cMCL	IGHV4-39		99.656	unmutated
MLL_58274	yes				female	87.3	peripheral blood	Run4136-WGS	11:69443603_14:106331663; 11:69443603_14:106331672	no																									0	0	cMCL	IGHV3-23		100	unmutated
MLL_58287			yes		male	65	peripheral blood	Run4172-WGS	11:69410066_14:106330066; 11:69413971_14:106375768	no									1																1	7	nnMCL_WT	IGHV3-23		95.139	mutated
MLL_58290					female	60.1	bone marrow	Run4135-WGS	11:69280503_14:106351898; 11:69280505_14:106330466	no																									0	1	nnMCL_WT	IGHV3-74		96.181	mutated
MLL_60464					male	70.6	bone marrow	Run4135-WGS	11:69379496_14:106378121; 11:69379507_14:106330459	no											1													1	2	4	nnMCL_WT	IGHV1-8		98.958	unmutated
MLL_60468					female	40.6	peripheral blood	Run4135-WGS	11:69373519_14:106330846; 11:69373519_14:106331785	no	1														1					1				1	4	4	nnMCL_WT	IGHV4-59	100	99.084	unmutated
MLL_60471			yes		male	68.6	peripheral blood	Run4136-WGS	11:69439056_14:106349763; 11:69439058_14:106330461	no															1	1									2	1	nnMCL_WT	IGHV3-73	96.2	96.939	mutated
MLL_62054	yes			yes	male	80.9	bone marrow	Run4178-WGS	11:69301518_14:106326435; 11:69301543_14:106326402	no	1		1												1	1								1	5	12	cMCL	IGHV4-34		99.424	unmutated
MUC_00827	yes			yes	male	47.3	bone marrow	Run4136-WGS	11:69346876_14:106330464	yes																									0	0	cMCL	IGHV2-70		98.861	unmutated
MUC_00832	yes		yes		female	54.7	bone marrow	Run4136-WGS	11:69346852_14:106330069; 11:69346856_14:106349762	yes																									0	0	cMCL	IGHV1-8	100	100	unmutated

## Sheet: non-MCL group
sample ID	master cohort	gender	age at first diagnosis (years)	diagnosis	t(11;14)(q13;q32) breakpoints	IGHV	% mutated	number of non-coding mutations in chr11:69455210-chr11:69458025 (hg19)
MLL_12412	MZL	female	78.4	marginal zone lymphoma	11:69390005_14:106330466; 11:69390118_14:106362313	IGHV3-48	97.2222	4
MLL_20357	MZL	male	78.6	B-NHL	11:69381619_14:106380221	IGHV4-39	97.1698	7
MLL_136855	B-NHL	female	81	lymphoma	11:69248514_14:106330472; 11:69248618_14:106354418	IGHV3-23	97.9839	7
MLL_20367	B-NHL	female	88.9	mantle cell lymphoma	11:69356272_14:106379097; 11:69356289_14:106330468	IGHV4-34	97.193	14
MLL_20911	B-NHL	male	29.2	mantle cell lymphoma	11:69346870_14:106329443; 11:69346872_14:106380226	IGHV4-34	97.8947	11
MLL_57545	MZL	male	78.8	marginal zone lymphoma	11:69373512_14:106382689; 11:69373513_14:106329465	IGHV1-8	97.9167	11
MLL_19473	B-NHL	male	83.8	mature B-cell neoplasia	11:69451239_14:106361498; 11:69451240_14:106330470	IGHV1-24	95.8333	0
MLL_61877	B-NHL	female	76.3	mature B-cell neoplasia	11:69346816_14:106350728; 11:69346817_14:106330466; 11:69347215_14:104573351	IGHV4-31	95.8457	0
MLL_18419	MZL	female	86.8	mature B-cell neoplasia	11:69466740_14:107050059	IGHV3-7	93.8596	3
MLL_19704	MZL	male	81.6	mature B-cell neoplasia	11:69353551_14:106330475; 11:69353584_14:107218623	IGHV2-70	97.5694	19
MLL_20361	MZL	female	70.7	mature B-cell neoplasia	11:69453491_14:106177638; 11:69453525_14:106177637	IGHV2-70	94.4444	15
MLL_22145	MZL	male	72.6	mature B-cell neoplasia	11:69439059_14:106330459; 11:69439061_14:106378122	IGHV3-21	97.2222	0
MLL_22194	MZL	male	59.5	mature B-cell neoplasia	11:69391858_14:106518401	IGHV3-21	97.2603	1
MLL_22197	MZL	male	60.4	mature B-cell neoplasia	11:69346817_14:106346895; 11:69346830_14:106330069	IGHV3-9	97.5694	0
MLL_22743	MZL	male	65.5	mature B-cell neoplasia	11:69403656_14:106119842	IGHV4-39	90.8235	10
MLL_23116	MZL	female	80.1	mature B-cell neoplasia	11:69346871_14:106330464; 11:69346871_14:106376273	IGHV4-59	95.0877	9
MLL_23207	MZL	male	62.9	mature B-cell neoplasia	11:69389990_14:106360376; 11:69390001_14:106330072	IGHV1-69	97.9167	0
MLL_136526	MGUS	male	69.1	MGUS (cytomorphologically, WHO 2016)	11:69158057_14:106331762; 11:69158058_14:106330467	IGHV4-31	97.0326	7
MLL_136611	MGUS	male	56.6	MGUS (cytomorphologically, WHO 2017)	11:69232532_14:106057430; 11:69232560_14:106057436	IGHV3-30	97.2222	4
MLL_62457	MGUS	male	72.6	MGUS (cytomorphologically, WHO)	11:69158057_14:106370542; 11:69158058_14:106330070	IGHV1-24	97.9167	4
MLL_128437	MM	female	66.5	multiple myeloma	11:69082093_14:106330468; 11:69163635_14:107048736	IGHV3-15	95.9184	0
MLL_129180	MM	male	67.6	multiple myeloma	11:69320815_14:106206571; 11:69320816_14:106234324; 11:69320885_14:106206576	IGHV2-70	97.9167	0
MLL_130323	MM	female	64.8	multiple myeloma	11:69227085_14:106351893; 11:69227090_14:106330843	IGHV4-28	96.4912	1
MLL_133450	MM	male	75.6	multiple myeloma	11:69205752_14:106324615; 11:69205756_14:106326056	IGHV2-70	96.875	1
MLL_136852	MM	male	74.1	multiple myeloma	11:69362397_14:106212313; 11:69362462_14:106326274	IGHV3-13	97.7612	15
MLL_137103	MM	female	66.2	multiple myeloma	11:69326555_14:106213151; 11:69326570_14:106213140	IGHV3-33	95.4861	8
MLL_153565	MM	female	65.3	multiple myeloma	11:69306909_14:106328874; 11:69306915_14:106328866	IGHV2-70	95.1389	0
MLL_62452	MM	female	80.7	multiple myeloma	11:69268470_14:106326850; 11:69268493_14:106326228; 11:69268493_14:106326639	IGHV1-24	95.8333	0
MLL_25595	MM	female	65.8	multiple myeloma (cytomorphologically, WHO 2016)	11:69070769_14:106211873	IGHV2-70	96.875	0
MLL_25604	MM	male	51.1	multiple myeloma (cytomorphologically, WHO 2016)	11:69264611_14:106112564; 11:69264618_14:106112540	IGHV2-70	96.1806	0
MLL_25613	MM	male	72.6	multiple myeloma (cytomorphologically, WHO 2016)	11:69065024_14:106176233	IGHV2-70	97.9167	0
MLL_25850	MM	female	79	multiple myeloma (cytomorphologically, WHO 2016)	11:69244864_14:106212830; 11:69244869_14:106211752	IGHV2-70	97.5694	14
MLL_62451	MM	female	45.7	multiple myeloma (cytomorphologically, WHO 2017)	11:69226748_14:106324375; 11:69226766_14:106239098	IGHV1-24	88.8889	4
MLL_24569	MM	female	83.8	multiple myeloma (cytomorphologically, WHO)	11:69207232_14:106330217; 11:69207233_14:106330252	IGHV1-2	92.5843	0
MLL_24584	MM	female	54.8	multiple myeloma (cytomorphologically, WHO)	11:69079696_14:106211725; 11:69079707_14:106211717	IGHV4-31	95.8457	4
MLL_24589	MM	male	77.2	multiple myeloma (cytomorphologically, WHO)	11:69158051_14:106361505; 11:69158075_14:106330458	IGHV3-23	97.9839	11
MLL_24593	MM	female	57.2	multiple myeloma (cytomorphologically, WHO)	11:69420508_14:106211426; 11:69420536_14:106211491	IGHV2-70	97.2222	0
MLL_25296	MM	female	63.7	multiple myeloma (cytomorphologically, WHO)	11:69061821_14:106330459; 11:69061968_14:106382709	IGHV2-70	95.4861	2
MLL_25412	MM	male	86.5	multiple myeloma (cytomorphologically, WHO)	11:69454136_14:106112459; 11:69454144_14:106240569	IGHV2-70	92.7083	2
MLL_25414	MM	male	63	multiple myeloma (cytomorphologically, WHO)	11:69003558_14:106330087; 11:69003605_14:106330157	IGHV2-70	96.875	0
MLL_29548	MM	female	53.8	multiple myeloma (cytomorphologically, WHO)	11:69288374_14:106329066; 11:69288397_14:106328806	IGHV3-23	97.5806	0
MLL_29551	MM	male	87.1	multiple myeloma (cytomorphologically, WHO)	11:68919443_14:106329425	IGHV3-15	91.8367	3
MLL_29552	MM	male	68.4	multiple myeloma (cytomorphologically, WHO)	11:69402086_14:106113226; 11:69402120_14:106113211	IGHV3-64	95.1389	0
MLL_29553	MM	male	61.3	multiple myeloma (cytomorphologically, WHO)	11:69399656_14:106326266; 11:69399688_14:106326252	IGHV3-21	97.5694	16
MLL_29680	MM	male	50.5	multiple myeloma (cytomorphologically, WHO)	11:69248618_14:106382687; 11:69248632_14:106330459	IGHV3-7	94.0972	3
MLL_29684	MM	male	60.9	multiple myeloma (cytomorphologically, WHO)	11:69217000_14:106611034	IGHV3-15	90.4762	0
MLL_29702	MM	female	66.7	multiple myeloma (cytomorphologically, WHO)	11:69054024_14:106124597	IGHV4-59	95.4386	0
MLL_29710	MM	male	59.8	multiple myeloma (cytomorphologically, WHO)	11:69336155_14:106211132; 11:69336161_14:106211282	IGHV4-39	94.8113	6
MLL_30506	MM	female	52.8	multiple myeloma (cytomorphologically, WHO)	11:69425983_14:106330301; 11:69427898_14:106330078	IGHV3-30	97.7876	17
MLL_32445	MM	male	76.5	multiple myeloma (cytomorphologically, WHO)	11:69248616_14:106370547; 11:69248622_14:106330838	IGHV2-70	97.9167	7
MLL_32465	MM	male	74.9	multiple myeloma (cytomorphologically, WHO)	11:70103622_14:104799729; 11:70217231_14:105073014	IGHV2-70	96.875	2
MLL_32467	MM	female	73.4	multiple myeloma (cytomorphologically, WHO)	11:69066342_14:106211220	IGHV4-61	93.1271	1
MLL_32469	MM	male	72.3	multiple myeloma (cytomorphologically, WHO)	11:69215666_14:106113195; 11:69215675_14:106112751	IGHV4-59	94.386	1
MLL_32996	MM	male	61.3	multiple myeloma (cytomorphologically, WHO)	11:69446022_14:106329070; 11:69446028_14:106329033	IGHV2-5	95.8763	4
MLL_32997	MM	male	70.2	multiple myeloma (cytomorphologically, WHO)	11:69253087_14:106327402	IGHV2-70	97.2222	1
MLL_33016	MM	male	79.9	multiple myeloma (cytomorphologically, WHO)	11:69231792_14:106112623; 11:69231792_14:106210899; 11:69231814_14:106112910	IGHV1-69	97.2222	0
MLL_33021	MM	male	74.8	multiple myeloma (cytomorphologically, WHO)	11:69066678_14:106324584; 11:69066700_14:106177085	IGHV1-69	96.0526	0
MLL_62398	MM	male	78.9	plasma cell myeloma (according to WHO classification 2017)	11:69192174_14:106211563; 11:69192176_14:106112476; 11:69192176_14:106210752	IGHV3-21	97.2093	0
MLL_124688	MM	female	57.2	plasma cell neoplasia	11:69436739_14:106330498; 11:69436753_14:106552368	IGHV3-20	84.375	9
MLL_125526	MM	male	57.3	plasma cell neoplasia	11:69061897_14:106211984	IGHV2-70	97.5694	5
MLL_129177	MM	female	74.9	plasma cell neoplasia	11:69402304_14:106236555	IGHV2-70	96.875	1
MLL_129740	MM	male	80.8	plasma cell neoplasia	11:69259169_14:106208107; 11:69259173_14:106091091; 11:69259173_14:106134857; 11:69259173_14:106208085	IGHV4-59	96.4912	1
MLL_132341	MM	male	82.6	plasma cell neoplasia	11:69258422_14:106177700; 11:69258432_14:106057584	IGHV3-7	93.0556	0
MLL_133453	MM	male	51.9	plasma cell neoplasia	11:69084225_14:106113435; 11:69084246_14:106113178	IGHV2-70	96.875	2
MLL_136857	MM	male	78.4	plasma cell neoplasia	11:69346834_14:106357558; 11:69346835_14:106330459	IGHV3-15	94.2177	4

## Sheet: TFBS
sample ID	master cohort	sample group	variant	chr	position (hg19)	reference allele	alternative allele	number of samples with this mutation	number of samples with a mutation at this position	non-MCL sample group enrichment Z-score	MCL sample group (cMCL+nnMCL) enrichment Z-score	gnomad AF_nfe	variant allele frequency in sample	wild-type sequence (variant position plus minus 15 bp)	mutated sequence (variant position plus minus 15 bp)	sequence change compatible with classical activation induced cytidine deaminase activity (c-AID), C to T/G at WRCY motifs	sequence change compatible with non-classical activation induced cytidine deaminase activity (nc-AID), A to C/G at WA motifs	TFBS lost	TFBS created
MLL_21738	MCL	nnMCL_MUT	11-69455216-G-A	11	69455216	G	A	1	1		11.6904		0.48855	TATTTTTTGAGCGAGCGCATGCTAAGCTGA	TATTTTTTGAGCGAACGCATGCTAAGCTGA
MLL_57528	MCL	nnMCL_MUT	11-69455219-C-T	11	69455219	C	T	1	1		11.6904		0.371212	TTTTTGAGCGAGCGCATGCTAAGCTGAAAT	TTTTTGAGCGAGCGTATGCTAAGCTGAAAT
MLL_22754	MCL	cMCL	11-69455223-C-T	11	69455223	C	T	1	1		13.3764		0.298137	TGAGCGAGCGCATGCTAAGCTGAAATCCCT	TGAGCGAGCGCATGTTAAGCTGAAATCCCT		1
MLL_58203	MCL	nnMCL_MUT	11-69455224-T-A	11	69455224	T	A	1	1		13.3764		0.486726	GAGCGAGCGCATGCTAAGCTGAAATCCCTT	GAGCGAGCGCATGCAAAGCTGAAATCCCTT				MA1115.1_POU5F1, PO2F2_H11MO.0.A
MLL_21738	MCL	nnMCL_MUT	11-69455226-A-G	11	69455226	A	G	1	1		13.3764		0.474453	GCGAGCGCATGCTAAGCTGAAATCCCTTTA	GCGAGCGCATGCTAGGCTGAAATCCCTTTA	1		MA0495.1_MAFF
MLL_134762	MCL	nnMCL_MUT	11-69455227-G-A	11	69455227	G	A	1	1		13.3764		0.601266	CGAGCGCATGCTAAGCTGAAATCCCTTTAA	CGAGCGCATGCTAAACTGAAATCCCTTTAA		1	MA0117.1_Mafb, MA0495.1_MAFF, MA0842.1_NRL	STAT2_H11MO.0.A
MLL_19703	MCL	cMCL	11-69455228-C-T	11	69455228	C	T	1	1		13.3764		0.182857	GAGCGCATGCTAAGCTGAAATCCCTTTAAC	GAGCGCATGCTAAGTTGAAATCCCTTTAAC		1	MA0117.1_Mafb, MA0495.1_MAFF, MA0842.1_NRL
MLL_58261	MCL	cMCL	11-69456008-G-T	11	69456008	G	T	1	1	7.10562	12.6988		0.538889	GGGAGCGCGGGGCAGCAGAAGCGAGAGCCG	GGGAGCGCGGGGCATCAGAAGCGAGAGCCG			MA1646.1_OSR2	E2F4_HUMAN.H11MO.0.A
MLL_18403	MCL	cMCL	11-69456009-C-T	11	69456009	C	T	7	7	7.10562	7.17242		0.275168	GGAGCGCGGGGCAGCAGAAGCGAGAGCCGA	GGAGCGCGGGGCAGTAGAAGCGAGAGCCGA				E2F4_HUMAN.H11MO.0.A
MLL_21856	MCL	nnMCL_MUT	11-69456009-C-T	11	69456009	C	T	7	7	7.10562	7.17242		0.132075	GGAGCGCGGGGCAGCAGAAGCGAGAGCCGA	GGAGCGCGGGGCAGTAGAAGCGAGAGCCGA				E2F4_HUMAN.H11MO.0.A
MLL_134762	MCL	nnMCL_MUT	11-69456009-C-T	11	69456009	C	T	7	7	7.10562	7.17242		0.609467	GGAGCGCGGGGCAGCAGAAGCGAGAGCCGA	GGAGCGCGGGGCAGTAGAAGCGAGAGCCGA				E2F4_HUMAN.H11MO.0.A
MLL_20911	B-NHL	non-MCL	11-69456009-C-T	11	69456009	C	T	7	7	7.10562	7.17242		0.298343	GGAGCGCGGGGCAGCAGAAGCGAGAGCCGA	GGAGCGCGGGGCAGTAGAAGCGAGAGCCGA				E2F4_HUMAN.H11MO.0.A
MLL_136526	MGUS	non-MCL	11-69456009-C-T	11	69456009	C	T	7	7	7.10562	7.17242		0.318471	GGAGCGCGGGGCAGCAGAAGCGAGAGCCGA	GGAGCGCGGGGCAGTAGAAGCGAGAGCCGA				E2F4_HUMAN.H11MO.0.A
MLL_25412	Multiples Myelom	non-MCL	11-69456009-C-T	11	69456009	C	T	7	7	7.10562	7.17242		0.416667	GGAGCGCGGGGCAGCAGAAGCGAGAGCCGA	GGAGCGCGGGGCAGTAGAAGCGAGAGCCGA				E2F4_HUMAN.H11MO.0.A
MLL_29553	Multiples Myelom	non-MCL	11-69456009-C-T	11	69456009	C	T	7	7	7.10562	7.17242		0.454082	GGAGCGCGGGGCAGCAGAAGCGAGAGCCGA	GGAGCGCGGGGCAGTAGAAGCGAGAGCCGA				E2F4_HUMAN.H11MO.0.A
MLL_18404	MCL	nnMCL_MUT	11-69456010-A-T	11	69456010	A	T	1	1	7.10562	7.17242		0.0434783	GAGCGCGGGGCAGCAGAAGCGAGAGCCGAG	GAGCGCGGGGCAGCTGAAGCGAGAGCCGAG			MA1646.1_OSR2, MA1646.1_OSR2, OSR2_H11MO.0.C	E2F4_HUMAN.H11MO.0.A, ATF2_H11MO.0.B, ITF2_H11MO.0.C, MA0117.1_Mafb, MA0495.1_MAFF, MA0500.1_Myog, MA0522.1_Tcf3, MA0522.2_TCF3, MA0842.1_NRL, MA1635.1_BHLHE22(var.2), MYF6_H11MO.0.C, MYOG_H11MO.0.B
MLL_19703	MCL	cMCL	11-69456012-A-G	11	69456012	A	G	1	1	7.10562	7.17242		0.152866	GCGCGGGGCAGCAGAAGCGAGAGCCGAGCG	GCGCGGGGCAGCAGGAGCGAGAGCCGAGCG			MA1646.1_OSR2	E2F4_HUMAN.H11MO.0.A, MA1628.1_Zic1_Zic2, MA1648.1_TCF12(var.2)
MLL_62054	MCL	cMCL	11-69456297-G-A	11	69456297	G	A	3	3	6.07875	9.29997		0.117647	CGGGGCTTCGGGCGGCTCTCTTAAGACTTC	CGGGGCTTCGGGCGACTCTCTTAAGACTTC		1	KLF3_H11MO.0.B
MLL_58203	MCL	nnMCL_MUT	11-69456297-G-A	11	69456297	G	A	3	3	6.07875	9.29997		0.538462	CGGGGCTTCGGGCGGCTCTCTTAAGACTTC	CGGGGCTTCGGGCGACTCTCTTAAGACTTC		1	KLF3_H11MO.0.B
MLL_134762	MCL	nnMCL_MUT	11-69456297-G-A	11	69456297	G	A	3	3	6.07875	9.29997		0.504854	CGGGGCTTCGGGCGGCTCTCTTAAGACTTC	CGGGGCTTCGGGCGACTCTCTTAAGACTTC		1	KLF3_H11MO.0.B
MLL_21857	MCL	cMCL	11-69456317-C-T	11	69456317	C	T	2	2	6.8669		0	0.439759	TTAAGACTTCCCTGCAACTTGTTGCCCAGA	TTAAGACTTCCCTGTAACTTGTTGCCCAGA				STAT6_HUMAN.H11MO.0.B.txt
MLL_29710	Multiples Myelom	non-MCL	11-69456317-C-T	11	69456317	C	T	2	2	6.8669		0	0.63913	TTAAGACTTCCCTGCAACTTGTTGCCCAGA	TTAAGACTTCCCTGTAACTTGTTGCCCAGA				STAT6_HUMAN.H11MO.0.B.txt
MLL_58203	MCL	nnMCL_MUT	11-69456319-A-G	11	69456319	A	G	2	2	6.8669			0.56044	AAGACTTCCCTGCAACTTGTTGCCCAGACC	AAGACTTCCCTGCAGCTTGTTGCCCAGACC	1
MLL_25850	Multiples Myelom	non-MCL	11-69456319-A-G	11	69456319	A	G	2	2	6.8669			0.451282	AAGACTTCCCTGCAACTTGTTGCCCAGACC	AAGACTTCCCTGCAGCTTGTTGCCCAGACC	1
MLL_20360	MCL	nnMCL_WT	11-69456333-C-G	11	69456333	C	G	1	1		19.0674		0.242038	ACTTGTTGCCCAGACCCACGTTTCTTTGCT	ACTTGTTGCCCAGAGCCACGTTTCTTTGCT
MLL_57983	MCL	nnMCL_WT	11-69456336-ACGTTTCTTTGCTACTCACCCCCCTCCCTTCTCTCCCGCTAG-A	11	69456336	ACGTTTCTTTGCTACTCACCCCCCTCCCTTCTCTCCCGCTAG	A	1	1		19.0674		1	TGTTGCCCAGACCCACGTTTCTTTGCTACTCACCCCCCTCCCTTCTCTCCCGCTAGAACTTTGAAGTTTGC	TGTTGCCCAGACCCAAACTTTGAAGTTTGC			MA0259.1_ARNT_HIF1A
MLL_34897	MCL	nnMCL_MUT	11-69456338-G-C	11	69456338	G	C	2	5		19.0674		0.0941176	TTGCCCAGACCCACGTTTCTTTGCTACTCA	TTGCCCAGACCCACCTTTCTTTGCTACTCA			MA0259.1_ARNT_HIF1A	MA0103.1_ZEB1
MLL_136855	B-NHL	non-MCL	11-69456338-G-C	11	69456338	G	C	2	5		19.0674		0.40404	TTGCCCAGACCCACGTTTCTTTGCTACTCA	TTGCCCAGACCCACCTTTCTTTGCTACTCA			MA0259.1_ARNT_HIF1A	MA0103.1_ZEB1
MLL_19703	MCL	cMCL	11-69456338-G-T	11	69456338	G	T	1	5		19.0674		0.167742	TTGCCCAGACCCACGTTTCTTTGCTACTCA	TTGCCCAGACCCACTTTTCTTTGCTACTCA			MA0259.1_ARNT_HIF1A	NKX31_H11MO.0.C, STAT2_H11MO.0.A
MLL_18404	MCL	nnMCL_MUT	11-69456338-G-A	11	69456338	G	A	2	5		19.0674		0.350282	TTGCCCAGACCCACGTTTCTTTGCTACTCA	TTGCCCAGACCCACATTTCTTTGCTACTCA			MA0259.1_ARNT_HIF1A
MLL_21856	MCL	nnMCL_MUT	11-69456338-G-A	11	69456338	G	A	2	5		19.0674		0.0931677	TTGCCCAGACCCACGTTTCTTTGCTACTCA	TTGCCCAGACCCACATTTCTTTGCTACTCA			MA0259.1_ARNT_HIF1A
MLL_62054	MCL	cMCL	11-69456339-T-C	11	69456339	T	C	2	2	5.9495	16.8148		0.115152	TGCCCAGACCCACGTTTCTTTGCTACTCAC	TGCCCAGACCCACGCTTCTTTGCTACTCAC	1		MA0259.1_ARNT_HIF1A	MA0006.1_Ahr_Arnt, OSR2_H11MO.0.C
MLL_60468	MCL	nnMCL_WT	11-69456339-T-C	11	69456339	T	C	2	2	5.9495	16.8148		0.0670103	TGCCCAGACCCACGTTTCTTTGCTACTCAC	TGCCCAGACCCACGCTTCTTTGCTACTCAC	1		MA0259.1_ARNT_HIF1A	MA0006.1_Ahr_Arnt, OSR2_H11MO.0.C
MLL_21944	MCL	cMCL	11-69456342-C-G	11	69456342	C	G	1	1	7.70413	13.1521		0.25	CCAGACCCACGTTTCTTTGCTACTCACCCC	CCAGACCCACGTTTGTTTGCTACTCACCCC				FOXK1_H11MO.0.A, FOXO1_H11MO.0.A
MLL_62054	MCL	cMCL	11-69456343-T-C	11	69456343	T	C	1	2	7.70413	13.1521		0.114458	CAGACCCACGTTTCTTTGCTACTCACCCCC	CAGACCCACGTTTCCTTGCTACTCACCCCC	1			ETV5_H11MO.0.C, MA0098.1_ETS1, MA0625.1_NFATC3, MA0640.2_ELF3, MA1508.1_IKZF1, NFAC1_H11MO.0.B
MLL_60471	MCL	nnMCL_WT	11-69456343-T-TTTGC	11	69456343	T	TTTGC	1	2	7.70413	13.1521		0.473282	CAGACCCACGTTTCTTTGCTACTCACCCCC	CAGACCCACGTTTCTTTGCTTGCTACTCACCCCC
MLL_57528	MCL	nnMCL_MUT	11-69456344-T-C	11	69456344	T	C	1	1	7.70413	13.1521		0.375	AGACCCACGTTTCTTTGCTACTCACCCCCC	AGACCCACGTTTCTCTGCTACTCACCCCCC	1
MLL_21944	MCL	cMCL	11-69456346-G-C	11	69456346	G	C	2	6	7.70413	9.52307		0.25	ACCCACGTTTCTTTGCTACTCACCCCCCTC	ACCCACGTTTCTTTCCTACTCACCCCCCTC			OSR2_H11MO.0.C	ETV5_H11MO.0.C, MA0098.1_ETS1, MA0625.1_NFATC3, MA0640.2_ELF3, MA1508.1_IKZF1
MLL_29553	Multiples Myelom	non-MCL	11-69456346-G-C	11	69456346	G	C	2	6	7.70413	9.52307		0.466667	ACCCACGTTTCTTTGCTACTCACCCCCCTC	ACCCACGTTTCTTTCCTACTCACCCCCCTC			OSR2_H11MO.0.C	ETV5_H11MO.0.C, MA0098.1_ETS1, MA0625.1_NFATC3, MA0640.2_ELF3, MA1508.1_IKZF1
MLL_134762	MCL	nnMCL_MUT	11-69456346-GCTACTCACCCCC-GT	11	69456346	GCTACTCACCCCC	GT	1	6	7.70413	9.52307		0.59633	ACCCACGTTTCTTTGCTACTCACCCCCCTCCCTTCTCTCCCG	ACCCACGTTTCTTTGTCTCCCTTCTCTCCCG			OSR2_H11MO.0.C	MA0138.2_REST, MA0442.1_SOX10
MLL_21858	MCL	nnMCL_MUT	11-69456346-G-A	11	69456346	G	A	3	6	7.70413	9.52307		0.301775	ACCCACGTTTCTTTGCTACTCACCCCCCTC	ACCCACGTTTCTTTACTACTCACCCCCCTC			OSR2_H11MO.0.C	MA0148.4_FOXA1
MLL_32445	Multiples Myelom	non-MCL	11-69456346-G-A	11	69456346	G	A	3	6	7.70413	9.52307		0.541667	ACCCACGTTTCTTTGCTACTCACCCCCCTC	ACCCACGTTTCTTTACTACTCACCCCCCTC			OSR2_H11MO.0.C	MA0148.4_FOXA1
MLL_19704	MZL	non-MCL	11-69456346-G-A	11	69456346	G	A	3	6	7.70413	9.52307		0.412698	ACCCACGTTTCTTTGCTACTCACCCCCCTC	ACCCACGTTTCTTTACTACTCACCCCCCTC			OSR2_H11MO.0.C	MA0148.4_FOXA1
MLL_21856	MCL	nnMCL_MUT	11-69456349-A-G	11	69456349	A	G	1	1	5.15738	9.29997		0.12766	CACGTTTCTTTGCTACTCACCCCCCTCCCT	CACGTTTCTTTGCTGCTCACCCCCCTCCCT	1
MLL_57528	MCL	nnMCL_MUT	11-69456350-C-G	11	69456350	C	G	2	2	5.15738	9.29997		0.394958	ACGTTTCTTTGCTACTCACCCCCCTCCCTT	ACGTTTCTTTGCTAGTCACCCCCCTCCCTT		1	KLF5_H11MO.0.A, OSR2_H11MO.0.C
MLL_58290	MCL	nnMCL_WT	11-69456350-C-G	11	69456350	C	G	2	2	5.15738	9.29997		0.132911	ACGTTTCTTTGCTACTCACCCCCCTCCCTT	ACGTTTCTTTGCTAGTCACCCCCCTCCCTT		1	KLF5_H11MO.0.A, OSR2_H11MO.0.C
MLL_58203	MCL	nnMCL_MUT	11-69456375-T-A	11	69456375	T	A	1	2	5.35125	13.3764		0.49	CCCTTCTCTCCCGCTAGAACTTTGAAGTTT	CCCTTCTCTCCCGCAAGAACTTTGAAGTTT			MA1649.1_ZBTB12, STAT6_HUMAN.H11MO.0.B.txt	STAT6_HUMAN.H11MO.0.B.txt
MLL_20360	MCL	nnMCL_WT	11-69456375-T-G	11	69456375	T	G	1	2	5.35125	13.3764		0.244898	CCCTTCTCTCCCGCTAGAACTTTGAAGTTT	CCCTTCTCTCCCGCGAGAACTTTGAAGTTT	1		MA1649.1_ZBTB12, STAT6_HUMAN.H11MO.0.B.txt	STAT6_HUMAN.H11MO.0.B.txt
MLL_58203	MCL	nnMCL_MUT	11-69456377-G-C	11	69456377	G	C	1	1	8.03409	13.3764		0.5	CTTCTCTCCCGCTAGAACTTTGAAGTTTGC	CTTCTCTCCCGCTACAACTTTGAAGTTTGC			MA1649.1_ZBTB12, STAT6_HUMAN.H11MO.0.B.txt
MLL_21856	MCL	nnMCL_MUT	11-69456379-A-G	11	69456379	A	G	1	1	8.03409	12.6988		0.392	TCTCTCCCGCTAGAACTTTGAAGTTTGCCG	TCTCTCCCGCTAGAGCTTTGAAGTTTGCCG	1		MA1649.1_ZBTB12
MLL_19703	MCL	cMCL	11-69456380-C-T	11	69456380	C	T	2	2	8.03409	12.6988		0.162338	CTCTCCCGCTAGAACTTTGAAGTTTGCCGT	CTCTCCCGCTAGAATTTTGAAGTTTGCCGT		1	MA1649.1_ZBTB12
MLL_21746	MCL	nnMCL_WT	11-69456380-C-T	11	69456380	C	T	2	2	8.03409	12.6988		0.596639	CTCTCCCGCTAGAACTTTGAAGTTTGCCGT	CTCTCCCGCTAGAATTTTGAAGTTTGCCGT		1	MA1649.1_ZBTB12
MLL_34897	MCL	nnMCL_MUT	11-69456382-T-G	11	69456382	T	G	1	2	8.03409	10.7387		0.0903614	CTCCCGCTAGAACTTTGAAGTTTGCCGTGG	CTCCCGCTAGAACTGTGAAGTTTGCCGTGG	1
MLL_57979	MCL	nnMCL_MUT	11-69456382-TTGAAGTTTGCCGTGGTGTTTC-T	11	69456382	TTGAAGTTTGCCGTGGTGTTTC	T	1	2	8.03409	10.7387		0.941558	CTCCCGCTAGAACTTTGAAGTTTGCCGTGGTGTTTCTAGGGATCCGTATTT	CTCCCGCTAGAACTTTAGGGATCCGTATTT
MLL_134762	MCL	nnMCL_MUT	11-69456388-T-A	11	69456388	T	A	1	1		8.30383		0.329897	CTAGAACTTTGAAGTTTGCCGTGGTGTTTC	CTAGAACTTTGAAGATTGCCGTGGTGTTTC
MLL_57983	MCL	nnMCL_WT	11-69456389-T-C	11	69456389	T	C	2	2		8.30383		0.137755	TAGAACTTTGAAGTTTGCCGTGGTGTTTCT	TAGAACTTTGAAGTCTGCCGTGGTGTTTCT	1			MA0138.2_REST
MLL_22743	MZL	non-MCL	11-69456389-T-C	11	69456389	T	C	2	2		8.30383		0.403614	TAGAACTTTGAAGTTTGCCGTGGTGTTTCT	TAGAACTTTGAAGTCTGCCGTGGTGTTTCT	1			MA0138.2_REST
MLL_57528	MCL	nnMCL_MUT	11-69456391-G-C	11	69456391	G	C	1	1	6.44073			0.472727	GAACTTTGAAGTTTGCCGTGGTGTTTCTAG	GAACTTTGAAGTTTCCCGTGGTGTTTCTAG				NFAC1_H11MO.0.B, STAT2_H11MO.0.A
MLL_58203	MCL	nnMCL_MUT	11-69456392-C-T	11	69456392	C	T	1	1	6.44073			0.459184	AACTTTGAAGTTTGCCGTGGTGTTTCTAGG	AACTTTGAAGTTTGTCGTGGTGTTTCTAGG		1
MLL_18404	MCL	nnMCL_MUT	11-69456399-G-A	11	69456399	G	A	2	2	5.14676		0	0.228188	AAGTTTGCCGTGGTGTTTCTAGGGATCCGT	AAGTTTGCCGTGGTATTTCTAGGGATCCGT			FOXK1_H11MO.0.A, FOXO1_H11MO.0.A, MA0509.2_RFX1, MA0629.1_Rhox11, MA0807.1_TBX5	MEF2C_H11MO.0.A
MLL_18411	MCL	nnMCL_WT	11-69456399-G-A	11	69456399	G	A	2	2	5.14676		0	0.0915493	AAGTTTGCCGTGGTGTTTCTAGGGATCCGT	AAGTTTGCCGTGGTATTTCTAGGGATCCGT			FOXK1_H11MO.0.A, FOXO1_H11MO.0.A, MA0509.2_RFX1, MA0629.1_Rhox11, MA0807.1_TBX5	MEF2C_H11MO.0.A
MLL_34897	MCL	nnMCL_MUT	11-69456405-A-T	11	69456405	A	T	1	1	6.46893	7.46391		0.0895522	GCCGTGGTGTTTCTAGGGATCCGTATTTTC	GCCGTGGTGTTTCTTGGGATCCGTATTTTC			MA0509.2_RFX1
MLL_57979	MCL	nnMCL_MUT	11-69456407-G-A	11	69456407	G	A	1	1	6.46893	7.46391		0.0465116	CGTGGTGTTTCTAGGGATCCGTATTTTCAA	CGTGGTGTTTCTAGAGATCCGTATTTTCAA
MLL_57818	MCL	cMCL	11-69456409-A-T	11	69456409	A	T	1	1	7.31799		0	0.69697	TGGTGTTTCTAGGGATCCGTATTTTCAAAA	TGGTGTTTCTAGGGTTCCGTATTTTCAAAA
MLL_57513	MCL	cMCL	11-69456411-C-T	11	69456411	C	T	2	2	7.31799	15.3163		0.387097	GTGTTTCTAGGGATCCGTATTTTCAAAATA	GTGTTTCTAGGGATTCGTATTTTCAAAATA
MLL_136855	B-NHL	non-MCL	11-69456411-C-T	11	69456411	C	T	2	2	7.31799	15.3163		0.37037	GTGTTTCTAGGGATCCGTATTTTCAAAATA	GTGTTTCTAGGGATTCGTATTTTCAAAATA
MLL_34897	MCL	nnMCL_MUT	11-69456414-TA-T	11	69456414	TA	T	1	1	5.35546	15.3163		0.786585	TTTCTAGGGATCCGTATTTTCAAAATAAAAA	TTTCTAGGGATCCGTTTTTCAAAATAAAAA			MEF2C_H11MO.0.A
MLL_21863	MCL	cMCL	11-69456415-A-T	11	69456415	A	T	4	4	5.35546	15.3163		0.289941	TTCTAGGGATCCGTATTTTCAAAATAAAAA	TTCTAGGGATCCGTTTTTTCAAAATAAAAA			MEF2C_H11MO.0.A
MLL_57979	MCL	nnMCL_MUT	11-69456415-A-T	11	69456415	A	T	4	4	5.35546	15.3163		0.0483871	TTCTAGGGATCCGTATTTTCAAAATAAAAA	TTCTAGGGATCCGTTTTTTCAAAATAAAAA			MEF2C_H11MO.0.A
MLL_58203	MCL	nnMCL_MUT	11-69456415-A-T	11	69456415	A	T	4	4	5.35546	15.3163		0.482759	TTCTAGGGATCCGTATTTTCAAAATAAAAA	TTCTAGGGATCCGTTTTTTCAAAATAAAAA			MEF2C_H11MO.0.A
MLL_29553	Multiples Myelom	non-MCL	11-69456415-A-T	11	69456415	A	T	4	4	5.35546	15.3163		0.304	TTCTAGGGATCCGTATTTTCAAAATAAAAA	TTCTAGGGATCCGTTTTTTCAAAATAAAAA			MEF2C_H11MO.0.A
MLL_21858	MCL	nnMCL_MUT	11-69456416-T-A	11	69456416	T	A	1	1	5.35546	15.3163		0.257576	TCTAGGGATCCGTATTTTCAAAATAAAAAT	TCTAGGGATCCGTAATTTCAAAATAAAAAT			MEF2C_H11MO.0.A	MA0075.1_Prrx2
MLL_21858	MCL	nnMCL_MUT	11-69456417-T-C	11	69456417	T	C	1	1	6.84829	14.497		0.0982143	CTAGGGATCCGTATTTTCAAAATAAAAATT	CTAGGGATCCGTATCTTCAAAATAAAAATT	1		MEF2C_H11MO.0.A	ATF2_H11MO.0.B
MLL_18404	MCL	nnMCL_MUT	11-69456418-T-A	11	69456418	T	A	1	1	6.84829	8.42871		0.282609	TAGGGATCCGTATTTTCAAAATAAAAATTG	TAGGGATCCGTATTATCAAAATAAAAATTG			MEF2C_H11MO.0.A	GATA1_H11MO.0.A, GATA2_H11MO.0.A, MA0037.3_GATA3, MA0140.1_Tal1_Gata1, MA1104.2_GATA6
MLL_62054	MCL	cMCL	11-69456424-A-G	11	69456424	A	G	1	1	7.46981	10.0814		0.097561	TCCGTATTTTCAAAATAAAAATTGCGGGTA	TCCGTATTTTCAAAGTAAAAATTGCGGGTA	1		MEF2C_H11MO.0.A
MLL_57528	MCL	nnMCL_MUT	11-69456425-T-A	11	69456425	T	A	1	2	7.46981	10.0814		0.411111	CCGTATTTTCAAAATAAAAATTGCGGGTAT	CCGTATTTTCAAAAAAAAAATTGCGGGTAT			MA0148.4_FOXA1, MEF2C_H11MO.0.A	MA1125.1_ZNF384, MA1125.1_ZNF384, MA1125.1_ZNF384
MLL_21858	MCL	nnMCL_MUT	11-69456425-T-G	11	69456425	T	G	1	2	7.46981	10.0814		0.0480769	CCGTATTTTCAAAATAAAAATTGCGGGTAT	CCGTATTTTCAAAAGAAAAATTGCGGGTAT	1		MA0148.4_FOXA1, MEF2C_H11MO.0.A	STAT6_HUMAN.H11MO.0.B.txt
MLL_20894	MCL	cMCL	11-69456426-A-G	11	69456426	A	G	2	2	7.46981	10.0814		0.495935	CGTATTTTCAAAATAAAAATTGCGGGTATT	CGTATTTTCAAAATGAAAATTGCGGGTATT	1		MA0148.4_FOXA1, MEF2C_H11MO.0.A	MA1115.1_POU5F1, PO2F2_H11MO.0.A
MLL_136526	MGUS	non-MCL	11-69456426-A-G	11	69456426	A	G	2	2	7.46981	10.0814		0.316667	CGTATTTTCAAAATAAAAATTGCGGGTATT	CGTATTTTCAAAATGAAAATTGCGGGTATT	1		MA0148.4_FOXA1, MEF2C_H11MO.0.A	MA1115.1_POU5F1, PO2F2_H11MO.0.A
MLL_21856	MCL	nnMCL_MUT	11-69456427-A-C	11	69456427	A	C	1	1	7.46981	10.0814		0.330435	GTATTTTCAAAATAAAAATTGCGGGTATTT	GTATTTTCAAAATACAAATTGCGGGTATTT	1		MA0148.4_FOXA1, STAT2_H11MO.0.A, STAT2_H11MO.0.A
MLL_34897	MCL	nnMCL_MUT	11-69456430-A-G	11	69456430	A	G	1	1	5.16173			0.1	TTTTCAAAATAAAAATTGCGGGTATTTTCT	TTTTCAAAATAAAAGTTGCGGGTATTTTCT	1		MA0148.4_FOXA1
MLL_57528	MCL	nnMCL_MUT	11-69456431-T-A	11	69456431	T	A	1	1	5.16173			0.341176	TTTCAAAATAAAAATTGCGGGTATTTTCTG	TTTCAAAATAAAAAATGCGGGTATTTTCTG				MA0767.1_GCM2
MLL_21856	MCL	nnMCL_MUT	11-69456438-T-C	11	69456438	T	C	2	2		19.718		0.336364	ATAAAAATTGCGGGTATTTTCTGAAGGAGG	ATAAAAATTGCGGGCATTTTCTGAAGGAGG	1		MEF2C_H11MO.0.A
MLL_21858	MCL	nnMCL_MUT	11-69456438-T-C	11	69456438	T	C	2	2		19.718		0.210938	ATAAAAATTGCGGGTATTTTCTGAAGGAGG	ATAAAAATTGCGGGCATTTTCTGAAGGAGG	1		MEF2C_H11MO.0.A
MLL_18404	MCL	nnMCL_MUT	11-69456439-A-G	11	69456439	A	G	2	4		19.718		0.24812	TAAAAATTGCGGGTATTTTCTGAAGGAGGA	TAAAAATTGCGGGTGTTTTCTGAAGGAGGA	1		MEF2C_H11MO.0.A	FOXK1_H11MO.0.A, FOXO1_H11MO.0.A, MA0039.3_KLF4, MA0807.1_TBX5, MA1107.1_KLF9
MLL_134762	MCL	nnMCL_MUT	11-69456439-A-G	11	69456439	A	G	2	4		19.718		0.424528	TAAAAATTGCGGGTATTTTCTGAAGGAGGA	TAAAAATTGCGGGTGTTTTCTGAAGGAGGA	1		MEF2C_H11MO.0.A	FOXK1_H11MO.0.A, FOXO1_H11MO.0.A, MA0039.3_KLF4, MA0807.1_TBX5, MA1107.1_KLF9
MLL_34897	MCL	nnMCL_MUT	11-69456439-A-T	11	69456439	A	T	2	4		19.718		0.114504	TAAAAATTGCGGGTATTTTCTGAAGGAGGA	TAAAAATTGCGGGTTTTTTCTGAAGGAGGA			MEF2C_H11MO.0.A
MLL_125526	Multiples Myelom_P353	non-MCL	11-69456439-A-T	11	69456439	A	T	2	4		19.718		0.0903226	TAAAAATTGCGGGTATTTTCTGAAGGAGGA	TAAAAATTGCGGGTTTTTTCTGAAGGAGGA			MEF2C_H11MO.0.A
MLL_57979	MCL	nnMCL_MUT	11-69456440-T-C	11	69456440	T	C	1	1		19.617		0.0677966	AAAAATTGCGGGTATTTTCTGAAGGAGGAA	AAAAATTGCGGGTACTTTCTGAAGGAGGAA	1		MEF2C_H11MO.0.A, STAT6_HUMAN.H11MO.0.B.txt	STAT6_HUMAN.H11MO.0.B.txt
MLL_21738	MCL	nnMCL_MUT	11-69456441-T-C	11	69456441	T	C	2	2		14.497		0.392523	AAAATTGCGGGTATTTTCTGAAGGAGGAAG	AAAATTGCGGGTATCTTCTGAAGGAGGAAG	1		MEF2C_H11MO.0.A, STAT6_HUMAN.H11MO.0.B.txt	MA1646.1_OSR2, STAT6_HUMAN.H11MO.0.B.txt
MLL_20360	MCL	nnMCL_WT	11-69456441-T-C	11	69456441	T	C	2	2		14.497		0.169643	AAAATTGCGGGTATTTTCTGAAGGAGGAAG	AAAATTGCGGGTATCTTCTGAAGGAGGAAG	1		MEF2C_H11MO.0.A, STAT6_HUMAN.H11MO.0.B.txt	MA1646.1_OSR2, STAT6_HUMAN.H11MO.0.B.txt
MLL_20901	MCL	cMCL	11-69456444-C-G	11	69456444	C	G	4	5		10.2455		0.430303	ATTGCGGGTATTTTCTGAAGGAGGAAGGGG	ATTGCGGGTATTTTGTGAAGGAGGAAGGGG			STAT6_HUMAN.H11MO.0.B.txt
MLL_21738	MCL	nnMCL_MUT	11-69456444-C-G	11	69456444	C	G	4	5		10.2455		0.401869	ATTGCGGGTATTTTCTGAAGGAGGAAGGGG	ATTGCGGGTATTTTGTGAAGGAGGAAGGGG			STAT6_HUMAN.H11MO.0.B.txt
MLL_34897	MCL	nnMCL_MUT	11-69456444-C-T	11	69456444	C	T	1	5		10.2455		0.0592593	ATTGCGGGTATTTTCTGAAGGAGGAAGGGG	ATTGCGGGTATTTTTTGAAGGAGGAAGGGG			STAT6_HUMAN.H11MO.0.B.txt
MLL_32445	Multiples Myelom	non-MCL	11-69456444-C-G	11	69456444	C	G	4	5		10.2455		0.503448	ATTGCGGGTATTTTCTGAAGGAGGAAGGGG	ATTGCGGGTATTTTGTGAAGGAGGAAGGGG			STAT6_HUMAN.H11MO.0.B.txt
MLL_133453	Multiples Myelom_P353	non-MCL	11-69456444-C-G	11	69456444	C	G	4	5		10.2455		0.457627	ATTGCGGGTATTTTCTGAAGGAGGAAGGGG	ATTGCGGGTATTTTGTGAAGGAGGAAGGGG			STAT6_HUMAN.H11MO.0.B.txt
MLL_57528	MCL	nnMCL_MUT	11-69456450-G-A	11	69456450	G	A	1	1		11.5291		0.40625	GGTATTTTCTGAAGGAGGAAGGGGTGGGGG	GGTATTTTCTGAAGAAGGAAGGGGTGGGGG			MA0598.1_EHF, STAT6_HUMAN.H11MO.0.B.txt	MA0109.1_HLTF, STAT6_HUMAN.H11MO.0.B.txt
MLL_18404	MCL	nnMCL_MUT	11-69456452-G-A	11	69456452	G	A	1	1		11.5291		0.223881	TATTTTCTGAAGGAGGAAGGGGTGGGGGTG	TATTTTCTGAAGGAAGAAGGGGTGGGGGTG			MA0598.1_EHF	ATF2_H11MO.0.B, MA0109.1_HLTF
MLL_19401	MCL	cMCL	11-69456453-G-A	11	69456453	G	A	1	4		7.39097		0.430556	ATTTTCTGAAGGAGGAAGGGGTGGGGGTGG	ATTTTCTGAAGGAGAAAGGGGTGGGGGTGG			ETV5_H11MO.0.C, MA0080.1_SPI1, MA0098.1_ETS1, MA0598.1_EHF, MA0640.2_ELF3, MA0764.2_ETV4, MA0765.2_ETV5, MA1508.1_IKZF1	MA0138.2_REST
MLL_21856	MCL	nnMCL_MUT	11-69456453-G-T	11	69456453	G	T	2	4		7.39097		0.252252	ATTTTCTGAAGGAGGAAGGGGTGGGGGTGG	ATTTTCTGAAGGAGTAAGGGGTGGGGGTGG			ETV5_H11MO.0.C, MA0080.1_SPI1, MA0098.1_ETS1, MA0598.1_EHF, MA0640.2_ELF3, MA0764.2_ETV4, MA0765.2_ETV5, MA1508.1_IKZF1	MA0138.2_REST
MLL_136852	Multiples Myelom_P353	non-MCL	11-69456453-G-T	11	69456453	G	T	2	4		7.39097		0.378698	ATTTTCTGAAGGAGGAAGGGGTGGGGGTGG	ATTTTCTGAAGGAGTAAGGGGTGGGGGTGG			ETV5_H11MO.0.C, MA0080.1_SPI1, MA0098.1_ETS1, MA0598.1_EHF, MA0640.2_ELF3, MA0764.2_ETV4, MA0765.2_ETV5, MA1508.1_IKZF1	MA0138.2_REST
MLL_18404	MCL	nnMCL_MUT	11-69456453-G-C	11	69456453	G	C	1	4		7.39097		0.231343	ATTTTCTGAAGGAGGAAGGGGTGGGGGTGG	ATTTTCTGAAGGAGCAAGGGGTGGGGGTGG			ETV5_H11MO.0.C, MA0080.1_SPI1, MA0098.1_ETS1, MA0598.1_EHF, MA0640.2_ELF3, MA0764.2_ETV4, MA0765.2_ETV5, MA1508.1_IKZF1	MA0138.2_REST, OSR2_H11MO.0.C
MLL_57513	MCL	cMCL	11-69456470-G-A	11	69456470	G	A	1	1	8.91445	12.6988		0.391304	GGGGTGGGGGTGGGGGTGCTAGAAGTAGCG	GGGGTGGGGGTGGGAGTGCTAGAAGTAGCG			MA0599.1_KLF5, MA1107.1_KLF9	IKZF1_H11MO.0.C, KLF5_H11MO.0.A
MLL_21858	MCL	nnMCL_MUT	11-69456472-T-A	11	69456472	T	A	1	1	8.91445	10.4224		0.243902	GGTGGGGGTGGGGGTGCTAGAAGTAGCGTT	GGTGGGGGTGGGGGAGCTAGAAGTAGCGTT			MA1107.1_KLF9	MA0056.1_MZF1, MA0056.2_MZF1
MLL_21856	MCL	nnMCL_MUT	11-69456473-G-T	11	69456473	G	T	3	4	8.91445	9.3883		0.325	GTGGGGGTGGGGGTGCTAGAAGTAGCGTTT	GTGGGGGTGGGGGTTCTAGAAGTAGCGTTT			MA1107.1_KLF9	MA1649.1_ZBTB12
MLL_134762	MCL	nnMCL_MUT	11-69456473-G-T	11	69456473	G	T	3	4	8.91445	9.3883		0.495327	GTGGGGGTGGGGGTGCTAGAAGTAGCGTTT	GTGGGGGTGGGGGTTCTAGAAGTAGCGTTT			MA1107.1_KLF9	MA1649.1_ZBTB12
MLL_19704	MZL	non-MCL	11-69456473-G-T	11	69456473	G	T	3	4	8.91445	9.3883		0.360825	GTGGGGGTGGGGGTGCTAGAAGTAGCGTTT	GTGGGGGTGGGGGTTCTAGAAGTAGCGTTT			MA1107.1_KLF9	MA1649.1_ZBTB12
MLL_29408	MCL	cMCL	11-69456473-G-A	11	69456473	G	A	1	4	8.91445	9.3883		0.438776	GTGGGGGTGGGGGTGCTAGAAGTAGCGTTT	GTGGGGGTGGGGGTACTAGAAGTAGCGTTT			MA1107.1_KLF9
MLL_57979	MCL	nnMCL_MUT	11-69456475-T-C	11	69456475	T	C	1	1	7.66087	21.0349		0.0673077	GGGGGTGGGGGTGCTAGAAGTAGCGTTTCG	GGGGGTGGGGGTGCCAGAAGTAGCGTTTCG	1			MA1646.1_OSR2
MLL_18404	MCL	nnMCL_MUT	11-69456479-A-G	11	69456479	A	G	1	1		21.9148		0.219858	GTGGGGGTGCTAGAAGTAGCGTTTCGTGGG	GTGGGGGTGCTAGAGGTAGCGTTTCGTGGG	1		OSR2_H11MO.0.C
MLL_134762	MCL	nnMCL_MUT	11-69456481-T-C	11	69456481	T	C	1	1		21.9148		0.1875	GGGGGTGCTAGAAGTAGCGTTTCGTGGGAG	GGGGGTGCTAGAAGCAGCGTTTCGTGGGAG	1
MLL_21858	MCL	nnMCL_MUT	11-69456482-A-G	11	69456482	A	G	2	2		21.9148		0.258333	GGGGTGCTAGAAGTAGCGTTTCGTGGGAGG	GGGGTGCTAGAAGTGGCGTTTCGTGGGAGG	1		OSR2_H11MO.0.C	NKX31_H11MO.0.C
MLL_57979	MCL	nnMCL_MUT	11-69456482-A-G	11	69456482	A	G	2	2		21.9148		0.0648148	GGGGTGCTAGAAGTAGCGTTTCGTGGGAGG	GGGGTGCTAGAAGTGGCGTTTCGTGGGAGG	1		OSR2_H11MO.0.C	NKX31_H11MO.0.C
MLL_19703	MCL	cMCL	11-69456483-G-A	11	69456483	G	A	1	1		11.5196		0.163265	GGGTGCTAGAAGTAGCGTTTCGTGGGAGGG	GGGTGCTAGAAGTAACGTTTCGTGGGAGGG			OSR2_H11MO.0.C
MLL_22198	MCL	cMCL	11-69456484-C-A	11	69456484	C	A	1	2		11.5196		0.389381	GGTGCTAGAAGTAGCGTTTCGTGGGAGGGG	GGTGCTAGAAGTAGAGTTTCGTGGGAGGGG			OSR2_H11MO.0.C
MLL_21738	MCL	nnMCL_MUT	11-69456484-C-T	11	69456484	C	T	1	2		11.5196	0	0.0972222	GGTGCTAGAAGTAGCGTTTCGTGGGAGGGG	GGTGCTAGAAGTAGTGTTTCGTGGGAGGGG			OSR2_H11MO.0.C
MLL_19703	MCL	cMCL	11-69456485-G-A	11	69456485	G	A	1	1		11.5196		0.172414	GTGCTAGAAGTAGCGTTTCGTGGGAGGGGA	GTGCTAGAAGTAGCATTTCGTGGGAGGGGA
MLL_21738	MCL	nnMCL_MUT	11-69456487-T-C	11	69456487	T	C	1	1		11.5196		0.0972222	GCTAGAAGTAGCGTTTCGTGGGAGGGGAGA	GCTAGAAGTAGCGTCTCGTGGGAGGGGAGA	1
MLL_57979	MCL	nnMCL_MUT	11-69456488-T-C	11	69456488	T	C	1	1		6.65482		0.0740741	CTAGAAGTAGCGTTTCGTGGGAGGGGAGAA	CTAGAAGTAGCGTTCCGTGGGAGGGGAGAA				STAT6_HUMAN.H11MO.0.B.txt
MLL_19401	MCL	cMCL	11-69456522-C-T	11	69456522	C	T	2	2		13.7572		0.385093	GTCCGGGAGGGGTGCCTTCGGGAGAAGCCA	GTCCGGGAGGGGTGTCTTCGGGAGAAGCCA		1	STAT6_HUMAN.H11MO.0.B.txt	KLF3_H11MO.0.B, MA0039.3_KLF4, MA0807.1_TBX5, STAT6_HUMAN.H11MO.0.B.txt
MLL_21738	MCL	nnMCL_MUT	11-69456522-C-T	11	69456522	C	T	2	2		13.7572		0.443478	GTCCGGGAGGGGTGCCTTCGGGAGAAGCCA	GTCCGGGAGGGGTGTCTTCGGGAGAAGCCA		1	STAT6_HUMAN.H11MO.0.B.txt	KLF3_H11MO.0.B, MA0039.3_KLF4, MA0807.1_TBX5, STAT6_HUMAN.H11MO.0.B.txt
MLL_21858	MCL	nnMCL_MUT	11-69456524-T-C	11	69456524	T	C	2	2		13.7572		0.296875	CCGGGAGGGGTGCCTTCGGGAGAAGCCAGT	CCGGGAGGGGTGCCCTCGGGAGAAGCCAGT	1		STAT6_HUMAN.H11MO.0.B.txt	AP2B_H11MO.0.B, STF1_H11MO.0.B, STAT6_HUMAN.H11MO.0.B.txt
MLL_23116	MZL	non-MCL	11-69456524-T-C	11	69456524	T	C	2	2		13.7572		0.342657	CCGGGAGGGGTGCCTTCGGGAGAAGCCAGT	CCGGGAGGGGTGCCCTCGGGAGAAGCCAGT	1		STAT6_HUMAN.H11MO.0.B.txt	AP2B_H11MO.0.B, STF1_H11MO.0.B, STAT6_HUMAN.H11MO.0.B.txt
MLL_22754	MCL	cMCL	11-69456525-T-G	11	69456525	T	G	1	1		13.3764		0.189189	CGGGAGGGGTGCCTTCGGGAGAAGCCAGTG	CGGGAGGGGTGCCTGCGGGAGAAGCCAGTG			STAT6_HUMAN.H11MO.0.B.txt
MLL_34897	MCL	nnMCL_MUT	11-69456530-A-G	11	69456530	A	G	2	2		13.3764		0.0522388	GGGGTGCCTTCGGGAGAAGCCAGTGCCAGG	GGGGTGCCTTCGGGGGAAGCCAGTGCCAGG			OSR2_H11MO.0.C, STAT6_HUMAN.H11MO.0.B.txt	MA0056.1_MZF1, MA0080.1_SPI1, MA0765.2_ETV5, MA1117.1_RELB, STAT6_HUMAN.H11MO.0.B.txt
MLL_57979	MCL	nnMCL_MUT	11-69456530-A-G	11	69456530	A	G	2	2		13.3764		0.0900901	GGGGTGCCTTCGGGAGAAGCCAGTGCCAGG	GGGGTGCCTTCGGGGGAAGCCAGTGCCAGG			OSR2_H11MO.0.C, STAT6_HUMAN.H11MO.0.B.txt	MA0056.1_MZF1, MA0080.1_SPI1, MA0765.2_ETV5, MA1117.1_RELB, STAT6_HUMAN.H11MO.0.B.txt
MLL_134762	MCL	nnMCL_MUT	11-69456533-A-G	11	69456533	A	G	1	1		13.3764		0.582734	GTGCCTTCGGGAGAAGCCAGTGCCAGGGGC	GTGCCTTCGGGAGAGGCCAGTGCCAGGGGC	1		OSR2_H11MO.0.C, STAT6_HUMAN.H11MO.0.B.txt	KLF5_H11MO.0.A, MA1113.1_PBX2
MLL_57979	MCL	nnMCL_MUT	11-69456534-GC-G	11	69456534	GC	G	1	1		13.3764		0.713235	TGCCTTCGGGAGAAGCCAGTGCCAGGGGCAC	TGCCTTCGGGAGAAGCAGTGCCAGGGGCAC
MLL_21856	MCL	nnMCL_MUT	11-69456537-A-G	11	69456537	A	G	1	1		10.3099		0.0454545	CTTCGGGAGAAGCCAGTGCCAGGGGCACCC	CTTCGGGAGAAGCCGGTGCCAGGGGCACCC
MLL_22754	MCL	cMCL	11-69456587-T-A	11	69456587	T	A	2	2	5.73318	10.2455		0.205674	GCTGGCAGGCTGGGTGCGCTTTGTGTCCCC	GCTGGCAGGCTGGGAGCGCTTTGTGTCCCC
MLL_18404	MCL	nnMCL_MUT	11-69456587-T-A	11	69456587	T	A	2	2	5.73318	10.2455		0.344156	GCTGGCAGGCTGGGTGCGCTTTGTGTCCCC	GCTGGCAGGCTGGGAGCGCTTTGTGTCCCC
MLL_21856	MCL	nnMCL_MUT	11-69456589-C-T	11	69456589	C	T	1	1	5.73318			0.0793651	TGGCAGGCTGGGTGCGCTTTGTGTCCCCCG	TGGCAGGCTGGGTGTGCTTTGTGTCCCCCG				MA0039.3_KLF4, MA0807.1_TBX5, MA1107.1_KLF9
MLL_21858	MCL	nnMCL_MUT	11-69456590-G-A	11	69456590	G	A	1	1	5.73318			0.293706	GGCAGGCTGGGTGCGCTTTGTGTCCCCCGC	GGCAGGCTGGGTGCACTTTGTGTCCCCCGC			KLF5_H11MO.0.A	NKX31_H11MO.0.C
MLL_58287	MCL	nnMCL_WT	11-69456610-GCCCCAGCCCGGCT-GGCC	11	69456610	GCCCCAGCCCGGCT	GGCC	1	1		11.5196		0.5625	TGTCCCCCGCCTGCGCCCCAGCCCGGCTGCGCCTCAGCGGCCG	TGTCCCCCGCCTGCGGCCGCGCCTCAGCGGCCG
MLL_34897	MCL	nnMCL_MUT	11-69456615-A-G	11	69456615	A	G	1	1		11.5196		0.32716	CCCGCCTGCGCCCCAGCCCGGCTGCGCCTC	CCCGCCTGCGCCCCGGCCCGGCTGCGCCTC
MLL_134762	MCL	nnMCL_MUT	11-69456617-C-G	11	69456617	C	G	1	3		11.5196		0.567376	CGCCTGCGCCCCAGCCCGGCTGCGCCTCAG	CGCCTGCGCCCCAGGCCGGCTGCGCCTCAG		1		MA0003.1_TFAP2A, MA1569.1_TFAP2E, STF1_H11MO.0.B
MLL_57983	MCL	nnMCL_WT	11-69456617-C-T	11	69456617	C	T	2	3		11.5196		0.137931	CGCCTGCGCCCCAGCCCGGCTGCGCCTCAG	CGCCTGCGCCCCAGTCCGGCTGCGCCTCAG		1
MLL_20361	MZL	non-MCL	11-69456617-C-T	11	69456617	C	T	2	3		11.5196		0.391304	CGCCTGCGCCCCAGCCCGGCTGCGCCTCAG	CGCCTGCGCCCCAGTCCGGCTGCGCCTCAG		1
MLL_21856	MCL	nnMCL_MUT	11-69456668-T-A	11	69456668	T	A	1	2	5.96025	11.5291		0.0939597	GGGGGGAGGGGGCATAGATTTGATTTTTAA	GGGGGGAGGGGGCAAAGATTTGATTTTTAA
MLL_58287	MCL	nnMCL_WT	11-69456668-T-C	11	69456668	T	C	1	2	5.96025	11.5291		0.493151	GGGGGGAGGGGGCATAGATTTGATTTTTAA	GGGGGGAGGGGGCACAGATTTGATTTTTAA	1
MLL_21857	MCL	cMCL	11-69456669-A-G	11	69456669	A	G	1	1	6.07875	7.33319		0.386667	GGGGGAGGGGGCATAGATTTGATTTTTAAA	GGGGGAGGGGGCATGGATTTGATTTTTAAA	1
MLL_21738	MCL	nnMCL_MUT	11-69456670-G-A	11	69456670	G	A	1	1	6.07875	7.33319		0.441667	GGGGAGGGGGCATAGATTTGATTTTTAAAT	GGGGAGGGGGCATAAATTTGATTTTTAAAT				CDX1_H11MO.0.C, MA0679.2_ONECUT1, MA1640.1_MEIS2(var.2)
MLL_18426	MCL	cMCL	11-69456681-T-A	11	69456681	T	A	1	2	7.67285	13.7572		0.314685	ATAGATTTGATTTTTAAATTAATATCCATG	ATAGATTTGATTTTAAAATTAATATCCATG			MA0148.4_FOXA1, MA0619.1_LIN54
MLL_62054	MCL	cMCL	11-69456681-T-TC	11	69456681	T	TC	1	2	7.67285	13.7572		0.829412	ATAGATTTGATTTTTAAATTAATATCCATG	ATAGATTTGATTTTTCAAATTAATATCCATG			MA0148.4_FOXA1, MA0619.1_LIN54
MLL_21857	MCL	cMCL	11-69456684-A-G	11	69456684	A	G	2	2	7.88485	9.52307		0.403846	GATTTGATTTTTAAATTAATATCCATGGAC	GATTTGATTTTTAAGTTAATATCCATGGAC	1		MA0075.1_Prrx2, MA0619.1_LIN54, MA1640.1_MEIS2(var.2)	STAT2_H11MO.0.A
MLL_29408	MCL	cMCL	11-69456684-A-G	11	69456684	A	G	2	2	7.88485	9.52307		0.35514	GATTTGATTTTTAAATTAATATCCATGGAC	GATTTGATTTTTAAGTTAATATCCATGGAC	1		MA0075.1_Prrx2, MA0619.1_LIN54, MA1640.1_MEIS2(var.2)	STAT2_H11MO.0.A
MLL_20894	MCL	cMCL	11-69456687-A-C	11	69456687	A	C	1	1	7.88485	7.46391		0.465649	TTGATTTTTAAATTAATATCCATGGACACG	TTGATTTTTAAATTCATATCCATGGACACG	1		MA0075.1_Prrx2
MLL_29408	MCL	cMCL	11-69456688-A-G	11	69456688	A	G	1	1	6.85453			0.349057	TGATTTTTAAATTAATATCCATGGACACGT	TGATTTTTAAATTAGTATCCATGGACACGT	1		MA1640.1_MEIS2(var.2)	MA0132.1_Pdx1
MLL_21856	MCL	nnMCL_MUT	11-69456689-T-G	11	69456689	T	G	3	3	6.85453			0.0680272	GATTTTTAAATTAATATCCATGGACACGTA	GATTTTTAAATTAAGATCCATGGACACGTA	1		MA1115.1_POU5F1, MA1640.1_MEIS2(var.2), PO2F2_H11MO.0.A
MLL_20911	B-NHL	non-MCL	11-69456689-T-G	11	69456689	T	G	3	3	6.85453			0.257143	GATTTTTAAATTAATATCCATGGACACGTA	GATTTTTAAATTAAGATCCATGGACACGTA	1		MA1115.1_POU5F1, MA1640.1_MEIS2(var.2), PO2F2_H11MO.0.A
MLL_30506	Multiples Myelom	non-MCL	11-69456689-T-G	11	69456689	T	G	3	3	6.85453			0.461957	GATTTTTAAATTAATATCCATGGACACGTA	GATTTTTAAATTAAGATCCATGGACACGTA	1		MA1115.1_POU5F1, MA1640.1_MEIS2(var.2), PO2F2_H11MO.0.A
MLL_57979	MCL	nnMCL_MUT	11-69456690-A-T	11	69456690	A	T	2	2	6.85453			0.0674847	ATTTTTAAATTAATATCCATGGACACGTAT	ATTTTTAAATTAATTTCCATGGACACGTAT				MA0075.1_Prrx2, MA0158.1_HOXA5, MA0624.1_NFATC1, MA0625.1_NFATC3, MA1525.1_NFATC4, NFAC1_H11MO.0.B
MLL_22743	MZL	non-MCL	11-69456690-A-T	11	69456690	A	T	2	2	6.85453			0.111111	ATTTTTAAATTAATATCCATGGACACGTAT	ATTTTTAAATTAATTTCCATGGACACGTAT				MA0075.1_Prrx2, MA0158.1_HOXA5, MA0624.1_NFATC1, MA0625.1_NFATC3, MA1525.1_NFATC4, NFAC1_H11MO.0.B
MLL_29408	MCL	cMCL	11-69456704-A-G	11	69456704	A	G	1	3	5.96025	7.96245		0.403846	ATCCATGGACACGTATGCAAGGGCCGCTCG	ATCCATGGACACGTGTGCAAGGGCCGCTCG	1			MA0004.1_Arnt, MA0058.3_MAX, MA0093.1_USF1, MA0104.1_Mycn, MA0522.2_TCF3, MA0522.2_TCF3, MA0622.1_Mlxip, MA0626.1_Npas2, MA0649.1_HEY2, MA0819.1_CLOCK, MA0825.1_MNT, MA0871.1_TFEC, MA1099.2_HES1, MA1464.1_ARNT2
MLL_57513	MCL	cMCL	11-69456704-A-C	11	69456704	A	C	2	3	5.96025	7.96245		0.388889	ATCCATGGACACGTATGCAAGGGCCGCTCG	ATCCATGGACACGTCTGCAAGGGCCGCTCG	1
MLL_19704	MZL	non-MCL	11-69456704-A-C	11	69456704	A	C	2	3	5.96025	7.96245		0.404412	ATCCATGGACACGTATGCAAGGGCCGCTCG	ATCCATGGACACGTCTGCAAGGGCCGCTCG	1
MLL_21856	MCL	nnMCL_MUT	11-69456729-T-A	11	69456729	T	A	1	1	5.14676			0.0931677	GCTCGTGCCAGTATTATGCGCCATCTTTGC	GCTCGTGCCAGTATAATGCGCCATCTTTGC
MLL_134762	MCL	nnMCL_MUT	11-69456730-A-G	11	69456730	A	G	1	1	5.14676			0.564885	CTCGTGCCAGTATTATGCGCCATCTTTGCT	CTCGTGCCAGTATTGTGCGCCATCTTTGCT	1			MA0078.1_Sox17
MLL_21856	MCL	nnMCL_MUT	11-69456731-T-C	11	69456731	T	C	1	1	5.14676			0.0961538	TCGTGCCAGTATTATGCGCCATCTTTGCTC	TCGTGCCAGTATTACGCGCCATCTTTGCTC
MLL_18404	MCL	nnMCL_MUT	11-69456739-C-G	11	69456739	C	G	1	1	7.08534	12.0062		0.328571	GTATTATGCGCCATCTTTGCTCTTTTATTG	GTATTATGCGCCATGTTTGCTCTTTTATTG				FOXK1_H11MO.0.A, FOXO1_H11MO.0.A, MA0148.1_FOXA1, MA0148.2_FOXA1
MLL_57528	MCL	nnMCL_MUT	11-69456742-TGCTCTTTTATTGCAAA-T	11	69456742	TGCTCTTTTATTGCAAA	T	1	1	6.66121	12.0062		0.504065	TTATGCGCCATCTTTGCTCTTTTATTGCAAAGCAAAAGTGTTTATT	TTATGCGCCATCTTTGCAAAAGTGTTTATT				CEBPD_H11MO.0.C
MLL_29408	MCL	cMCL	11-69456743-G-C	11	69456743	G	C	2	2		10.0814		0.425287	TATGCGCCATCTTTGCTCTTTTATTGCAAA	TATGCGCCATCTTTCCTCTTTTATTGCAAA				ETV5_H11MO.0.C, MA0081.1_SPIB, MA0098.1_ETS1, MA0625.1_NFATC3, MA0640.2_ELF3, MA1508.1_IKZF1, NFAC1_H11MO.0.B
MLL_23116	MZL	non-MCL	11-69456743-G-C	11	69456743	G	C	2	2		10.0814		0.369565	TATGCGCCATCTTTGCTCTTTTATTGCAAA	TATGCGCCATCTTTCCTCTTTTATTGCAAA				ETV5_H11MO.0.C, MA0081.1_SPIB, MA0098.1_ETS1, MA0625.1_NFATC3, MA0640.2_ELF3, MA1508.1_IKZF1, NFAC1_H11MO.0.B
MLL_21738	MCL	nnMCL_MUT	11-69456744-C-T	11	69456744	C	T	2	3		10.0814		0.481481	ATGCGCCATCTTTGCTCTTTTATTGCAAAG	ATGCGCCATCTTTGTTCTTTTATTGCAAAG		1		MA0442.1_SOX10, MA0442.2_SOX10, MA0867.2_SOX4
MLL_21856	MCL	nnMCL_MUT	11-69456744-C-T	11	69456744	C	T	2	3		10.0814		0.0743243	ATGCGCCATCTTTGCTCTTTTATTGCAAAG	ATGCGCCATCTTTGTTCTTTTATTGCAAAG		1		MA0442.1_SOX10, MA0442.2_SOX10, MA0867.2_SOX4
MLL_60468	MCL	nnMCL_WT	11-69456744-C-G	11	69456744	C	G	1	3		10.0814		0.0526316	ATGCGCCATCTTTGCTCTTTTATTGCAAAG	ATGCGCCATCTTTGGTCTTTTATTGCAAAG		1
MLL_134762	MCL	nnMCL_MUT	11-69456749-T-C	11	69456749	T	C	1	1	6.28627	10.0814		0.122807	CCATCTTTGCTCTTTTATTGCAAAGCAAAA	CCATCTTTGCTCTTCTATTGCAAAGCAAAA	1		MA0465.1_CDX2, MA0878.1_CDX1, MA0899.1_HOXA10, MA0913.2_HOXD9, MA1473.1_CDX4	CEBPD_H11MO.0.C
MLL_134762	MCL	nnMCL_MUT	11-69456751-A-C	11	69456751	A	C	1	1	6.28627	10.0814		0.54955	ATCTTTGCTCTTTTATTGCAAAGCAAAAGT	ATCTTTGCTCTTTTCTTGCAAAGCAAAAGT	1		MA0465.1_CDX2, MA0878.1_CDX1, MA0899.1_HOXA10, MA0913.2_HOXD9, MA1473.1_CDX4
MLL_57414	MCL	cMCL	11-69456754-G-A	11	69456754	G	A	1	1	7.86806	13.1521		0.311111	TTTGCTCTTTTATTGCAAAGCAAAAGTGTT	TTTGCTCTTTTATTACAAAGCAAAAGTGTT			MA0465.1_CDX2, MA0878.1_CDX1, MA0913.2_HOXD9, MA1473.1_CDX4	MA0442.1_SOX10
MLL_19401	MCL	cMCL	11-69456755-C-T	11	69456755	C	T	2	2	7.86806	13.1521		0.340136	TTGCTCTTTTATTGCAAAGCAAAAGTGTTT	TTGCTCTTTTATTGTAAAGCAAAAGTGTTT			MA0465.1_CDX2, MA0878.1_CDX1, MA0913.2_HOXD9, MA1473.1_CDX4	CEBPD_H11MO.0.C
MLL_20901	MCL	cMCL	11-69456755-C-T	11	69456755	C	T	2	2	7.86806	13.1521		0.360294	TTGCTCTTTTATTGCAAAGCAAAAGTGTTT	TTGCTCTTTTATTGTAAAGCAAAAGTGTTT			MA0465.1_CDX2, MA0878.1_CDX1, MA0913.2_HOXD9, MA1473.1_CDX4	CEBPD_H11MO.0.C
MLL_62054	MCL	cMCL	11-69456758-A-C	11	69456758	A	C	1	1	7.88485	10.4224		0.128571	CTCTTTTATTGCAAAGCAAAAGTGTTTATT	CTCTTTTATTGCAACGCAAAAGTGTTTATT	1
MLL_57513	MCL	cMCL	11-69456759-G-A	11	69456759	G	A	1	3	7.88485	7.03454		0.345455	TCTTTTATTGCAAAGCAAAAGTGTTTATTA	TCTTTTATTGCAAAACAAAAGTGTTTATTA		1		CEBPD_H11MO.0.C, SRY_H11MO.0.B
MLL_134762	MCL	nnMCL_MUT	11-69456759-G-C	11	69456759	G	C	2	3	7.88485	7.03454		0.561905	TCTTTTATTGCAAAGCAAAAGTGTTTATTA	TCTTTTATTGCAAACCAAAAGTGTTTATTA		1
MLL_60464	MCL	nnMCL_WT	11-69456759-G-C	11	69456759	G	C	2	3	7.88485	7.03454		0.0694444	TCTTTTATTGCAAAGCAAAAGTGTTTATTA	TCTTTTATTGCAAACCAAAAGTGTTTATTA		1
MLL_29408	MCL	cMCL	11-69456761-A-G	11	69456761	A	G	1	1	7.88485	7.03454	0	0.419753	TTTTATTGCAAAGCAAAAGTGTTTATTAAT	TTTTATTGCAAAGCGAAAGTGTTTATTAAT
MLL_57414	MCL	cMCL	11-69456765-G-C	11	69456765	G	C	2	2	5.15975	12.5057		0.296	ATTGCAAAGCAAAAGTGTTTATTAATAATT	ATTGCAAAGCAAAACTGTTTATTAATAATT			NKX31_H11MO.0.C
MLL_57983	MCL	nnMCL_WT	11-69456765-G-C	11	69456765	G	C	2	2	5.15975	12.5057		0.131148	ATTGCAAAGCAAAAGTGTTTATTAATAATT	ATTGCAAAGCAAAACTGTTTATTAATAATT			NKX31_H11MO.0.C
MLL_18404	MCL	nnMCL_MUT	11-69456768-T-G	11	69456768	T	G	1	1		12.5057		0.373913	GCAAAGCAAAAGTGTTTATTAATAATTGGG	GCAAAGCAAAAGTGGTTATTAATAATTGGG	1		FOXK1_H11MO.0.A, FOXO1_H11MO.0.A, MA0033.2_FOXL1, MA0148.4_FOXA1, MA0481.3_FOXP1, MA0899.1_HOXA10, MA1103.2_FOXK2, MA1683.1_FOXA3
MLL_57528	MCL	nnMCL_MUT	11-69456771-A-C	11	69456771	A	C	1	2	5.15738	9.29997		0.344086	AAGCAAAAGTGTTTATTAATAATTGGGGGC	AAGCAAAAGTGTTTCTTAATAATTGGGGGC	1		MA0033.2_FOXL1, MA0148.4_FOXA1, MA0481.3_FOXP1, MA0899.1_HOXA10, MA0899.1_HOXA10, MA1103.2_FOXK2, MA1640.1_MEIS2(var.2), MA1683.1_FOXA3	STAT6_HUMAN.H11MO.0.B.txt
MLL_21944	MCL	cMCL	11-69456771-A-G	11	69456771	A	G	1	2	5.15738	9.29997		0.286765	AAGCAAAAGTGTTTATTAATAATTGGGGGC	AAGCAAAAGTGTTTGTTAATAATTGGGGGC	1		MA0033.2_FOXL1, MA0148.4_FOXA1, MA0481.3_FOXP1, MA0899.1_HOXA10, MA0899.1_HOXA10, MA1103.2_FOXK2, MA1640.1_MEIS2(var.2), MA1683.1_FOXA3
MLL_57979	MCL	nnMCL_MUT	11-69456772-T-C	11	69456772	T	C	1	1	5.15738	9.29997		0.0820896	AGCAAAAGTGTTTATTAATAATTGGGGGCA	AGCAAAAGTGTTTACTAATAATTGGGGGCA	1		MA0899.1_HOXA10, MA0899.1_HOXA10, MA0899.1_HOXA10, MA1640.1_MEIS2(var.2)	FOXA2_H11MO.0.A, FOXO3_H11MO.0.B, FOXP2_H11MO.0.C, MA0031.1_FOXD1, MA0042.2_FOXI1, MA0593.1_FOXP2, MA0613.1_FOXG1, MA0847.1_FOXD2, MA0848.1_FOXO4, MA0849.1_FOXO6, MA0850.1_FOXP3, MA1103.1_FOXK2, MA1606.1_Foxf1
MLL_57513	MCL	cMCL	11-69456775-A-G	11	69456775	A	G	2	2	5.15738	11.5196		0.366071	AAAAGTGTTTATTAATAATTGGGGGCAGGG	AAAAGTGTTTATTAGTAATTGGGGGCAGGG	1		MA0063.1_Nkx2-5, MA0899.1_HOXA10, MA0899.1_HOXA10, MA1640.1_MEIS2(var.2)
MLL_58287	MCL	nnMCL_WT	11-69456775-A-G	11	69456775	A	G	2	2	5.15738	11.5196		0.478632	AAAAGTGTTTATTAATAATTGGGGGCAGGG	AAAAGTGTTTATTAGTAATTGGGGGCAGGG	1		MA0063.1_Nkx2-5, MA0899.1_HOXA10, MA0899.1_HOXA10, MA1640.1_MEIS2(var.2)
MLL_21856	MCL	nnMCL_MUT	11-69456828-G-C	11	69456828	G	C	3	4		13.5149		0.035503	GCGCTGGGGCCGCAGCTAAGGGCCGCGCGG	GCGCTGGGGCCGCACCTAAGGGCCGCGCGG		1		MA0103.1_ZEB1
MLL_34897	MCL	nnMCL_MUT	11-69456828-G-C	11	69456828	G	C	3	4		13.5149		0.104167	GCGCTGGGGCCGCAGCTAAGGGCCGCGCGG	GCGCTGGGGCCGCACCTAAGGGCCGCGCGG		1		MA0103.1_ZEB1
MLL_136611	MGUS	non-MCL	11-69456828-G-C	11	69456828	G	C	3	4		13.5149		0.123077	GCGCTGGGGCCGCAGCTAAGGGCCGCGCGG	GCGCTGGGGCCGCACCTAAGGGCCGCGCGG		1		MA0103.1_ZEB1
MLL_19703	MCL	cMCL	11-69456828-G-A	11	69456828	G	A	1	4		13.5149		0.1	GCGCTGGGGCCGCAGCTAAGGGCCGCGCGG	GCGCTGGGGCCGCAACTAAGGGCCGCGCGG		1
MLL_21856	MCL	nnMCL_MUT	11-69456829-C-T	11	69456829	C	T	2	2		13.5149		0.119048	CGCTGGGGCCGCAGCTAAGGGCCGCGCGGC	CGCTGGGGCCGCAGTTAAGGGCCGCGCGGC		1		MA0914.1_ISL2
MLL_18411	MCL	nnMCL_WT	11-69456829-C-T	11	69456829	C	T	2	2		13.5149		0.267241	CGCTGGGGCCGCAGCTAAGGGCCGCGCGGC	CGCTGGGGCCGCAGTTAAGGGCCGCGCGGC		1		MA0914.1_ISL2
MLL_134762	MCL	nnMCL_MUT	11-69456830-T-C	11	69456830	T	C	1	1		13.5149		0.56962	GCTGGGGCCGCAGCTAAGGGCCGCGCGGCT	GCTGGGGCCGCAGCCAAGGGCCGCGCGGCT	1			STF1_H11MO.0.B
MLL_58287	MCL	nnMCL_WT	11-69456881-A-T	11	69456881	A	T	1	1		6.76805		0.5	CGCAGGGACGCGGCATGGGTAGTTTTGGGG	CGCAGGGACGCGGCTTGGGTAGTTTTGGGG
MLL_21746	MCL	nnMCL_WT	11-69456887-A-T	11	69456887	A	T	1	1		7.96245		0.589212	GACGCGGCATGGGTAGTTTTGGGGGGACGC	GACGCGGCATGGGTTGTTTTGGGGGGACGC
MLL_18398	MCL	cMCL	11-69456905-C-T	11	69456905	C	T	1	2		11.5291		0.348684	TTGGGGGGACGCCGCTAGGGAAGGGGGGGC	TTGGGGGGACGCCGTTAGGGAAGGGGGGGC				MA0748.2_YY2
MLL_21738	MCL	nnMCL_MUT	11-69456905-C-G	11	69456905	C	G	1	2		11.5291		0.346535	TTGGGGGGACGCCGCTAGGGAAGGGGGGGC	TTGGGGGGACGCCGGTAGGGAAGGGGGGGC
MLL_62054	MCL	cMCL	11-69456907-A-C	11	69456907	A	C	1	1		11.5291		0.0740741	GGGGGGACGCCGCTAGGGAAGGGGGGGCCT	GGGGGGACGCCGCTCGGGAAGGGGGGGCCT	1
MLL_34897	MCL	nnMCL_MUT	11-69456923-T-G	11	69456923	T	G	1	2	5.43047	10.2455		0.262774	GGAAGGGGGGGCCTTTGTTCAAGCAGCGAG	GGAAGGGGGGGCCTGTGTTCAAGCAGCGAG	1		MA0143.3_Sox2, MA0442.1_SOX10, MA0442.2_SOX10, MA0514.1_Sox3, MA0867.2_SOX4, SOX3_H11MO.0.B
MLL_19976	MCL	nnMCL_WT	11-69456923-T-C	11	69456923	T	C	1	2	5.43047	10.2455		0.353333	GGAAGGGGGGGCCTTTGTTCAAGCAGCGAG	GGAAGGGGGGGCCTCTGTTCAAGCAGCGAG	1		MA0143.3_Sox2, MA0442.1_SOX10, MA0442.2_SOX10, MA0514.1_Sox3, MA0867.2_SOX4, SOX3_H11MO.0.B
MLL_34897	MCL	nnMCL_MUT	11-69456925-G-C	11	69456925	G	C	1	1	5.43047	10.2455		0.248175	AAGGGGGGGCCTTTGTTCAAGCAGCGAGTC	AAGGGGGGGCCTTTCTTCAAGCAGCGAGTC			MA0143.3_Sox2, MA0442.1_SOX10, MA0442.2_SOX10, MA0514.1_Sox3, MA0867.2_SOX4, SOX3_H11MO.0.B	ATF2_H11MO.0.B
MLL_21738	MCL	nnMCL_MUT	11-69456926-T-G	11	69456926	T	G	1	1	5.43047	10.2455		0.385321	AGGGGGGGCCTTTGTTCAAGCAGCGAGTCC	AGGGGGGGCCTTTGGTCAAGCAGCGAGTCC	1		MA0143.3_Sox2, MA0442.1_SOX10, MA0442.2_SOX10, MA0514.1_Sox3, MA0867.2_SOX4, SOX3_H11MO.0.B
MLL_62054	MCL	cMCL	11-69456929-A-C	11	69456929	A	C	1	1	5.43047			0.0872483	GGGGGCCTTTGTTCAAGCAGCGAGTCCCGG	GGGGGCCTTTGTTCCAGCAGCGAGTCCCGG				MA1646.1_OSR2, MA1649.1_ZBTB12
MLL_21858	MCL	nnMCL_MUT	11-69456972-G-C	11	69456972	G	C	1	1		11.5291		0.278481	GGCAGCCTGGGCCGGAGAGCACGGCGAGCT	GGCAGCCTGGGCCGCAGAGCACGGCGAGCT
MLL_134762	MCL	nnMCL_MUT	11-69456976-G-C	11	69456976	G	C	2	4		10.7387	0	0.590909	GCCTGGGCCGGAGAGCACGGCGAGCTGCAA	GCCTGGGCCGGAGACCACGGCGAGCTGCAA		1
MLL_34897	MCL	nnMCL_MUT	11-69456976-G-A	11	69456976	G	A	2	4		10.7387		0.331081	GCCTGGGCCGGAGAGCACGGCGAGCTGCAA	GCCTGGGCCGGAGAACACGGCGAGCTGCAA		1	MA0138.2_REST
MLL_20367	B-NHL	non-MCL	11-69456976-G-A	11	69456976	G	A	2	4		10.7387		0.36014	GCCTGGGCCGGAGAGCACGGCGAGCTGCAA	GCCTGGGCCGGAGAACACGGCGAGCTGCAA		1	MA0138.2_REST
MLL_30506	Multiples Myelom	non-MCL	11-69456976-G-C	11	69456976	G	C	2	4		10.7387	0	0.5	GCCTGGGCCGGAGAGCACGGCGAGCTGCAA	GCCTGGGCCGGAGACCACGGCGAGCTGCAA		1
MLL_18404	MCL	nnMCL_MUT	11-69456977-C-T	11	69456977	C	T	1	1		10.7387		0.3125	CCTGGGCCGGAGAGCACGGCGAGCTGCAAG	CCTGGGCCGGAGAGTACGGCGAGCTGCAAG
MLL_21738	MCL	nnMCL_MUT	11-69456978-A-G	11	69456978	A	G	1	1		7.62379		0.425926	CTGGGCCGGAGAGCACGGCGAGCTGCAAGG	CTGGGCCGGAGAGCGCGGCGAGCTGCAAGG			MA0748.2_YY2
MLL_18404	MCL	nnMCL_MUT	11-69456985-G-C	11	69456985	G	C	4	4	5.73796	10.7387		0.308219	GGAGAGCACGGCGAGCTGCAAGGTCGCGTG	GGAGAGCACGGCGACCTGCAAGGTCGCGTG		1
MLL_21856	MCL	nnMCL_MUT	11-69456985-G-C	11	69456985	G	C	4	4	5.73796	10.7387		0.104938	GGAGAGCACGGCGAGCTGCAAGGTCGCGTG	GGAGAGCACGGCGACCTGCAAGGTCGCGTG		1
MLL_134762	MCL	nnMCL_MUT	11-69456985-G-C	11	69456985	G	C	4	4	5.73796	10.7387		0.580645	GGAGAGCACGGCGAGCTGCAAGGTCGCGTG	GGAGAGCACGGCGACCTGCAAGGTCGCGTG		1
MLL_22743	MZL	non-MCL	11-69456985-G-C	11	69456985	G	C	4	4	5.73796	10.7387		0.277457	GGAGAGCACGGCGAGCTGCAAGGTCGCGTG	GGAGAGCACGGCGACCTGCAAGGTCGCGTG		1
MLL_20894	MCL	cMCL	11-69456986-C-T	11	69456986	C	T	1	1	5.73571	10.7387		0.431034	GAGAGCACGGCGAGCTGCAAGGTCGCGTGG	GAGAGCACGGCGAGTTGCAAGGTCGCGTGG		1
MLL_21738	MCL	nnMCL_MUT	11-69457006-C-G	11	69457006	C	G	1	1		13.3764		0.370968	GGTCGCGTGGCCCCCAAGACGCCAGGGCTT	GGTCGCGTGGCCCCGAAGACGCCAGGGCTT
MLL_134762	MCL	nnMCL_MUT	11-69457007-A-C	11	69457007	A	C	1	1		13.3764		0.572165	GTCGCGTGGCCCCCAAGACGCCAGGGCTTG	GTCGCGTGGCCCCCCAGACGCCAGGGCTTG
MLL_29408	MCL	cMCL	11-69457011-C-T	11	69457011	C	T	1	1	7.56935			0.428571	CGTGGCCCCCAAGACGCCAGGGCTTGATCC	CGTGGCCCCCAAGATGCCAGGGCTTGATCC
MLL_34897	MCL	nnMCL_MUT	11-69457018-G-C	11	69457018	G	C	1	1	8.34941			0.325	CCCAAGACGCCAGGGCTTGATCCCCGTCTG	CCCAAGACGCCAGGCCTTGATCCCCGTCTG		1
MLL_58203	MCL	nnMCL_MUT	11-69457040-T-C	11	69457040	T	C	2	2	7.04997			0.52	CCCGTCTGCAGGGATATCGGCTTGGAGGAC	CCCGTCTGCAGGGACATCGGCTTGGAGGAC	1			MA0138.2_REST
MLL_25850	Multiples Myelom	non-MCL	11-69457040-T-C	11	69457040	T	C	2	2	7.04997			0.41206	CCCGTCTGCAGGGATATCGGCTTGGAGGAC	CCCGTCTGCAGGGACATCGGCTTGGAGGAC	1			MA0138.2_REST
MLL_60464	MCL	nnMCL_WT	11-69457057-T-C	11	69457057	T	C	1	1		9.29997		0.0837209	CGGCTTGGAGGACCTTCTCCGAGCGAGCCG	CGGCTTGGAGGACCCTCTCCGAGCGAGCCG	1		MA0109.1_HLTF
MLL_18411	MCL	nnMCL_WT	11-69457084-G-C	11	69457084	G	C	1	1		21.1099		0.384615	CCGGGGGCCTGGGAGCACATTTTCAGACCT	CCGGGGGCCTGGGACCACATTTTCAGACCT		1		MA0684.2_RUNX3
MLL_19976	MCL	nnMCL_WT	11-69457087-C-G	11	69457087	C	G	1	1		21.1099		0.423529	GGGGCCTGGGAGCACATTTTCAGACCTTCG	GGGGCCTGGGAGCAGATTTTCAGACCTTCG
MLL_22754	MCL	cMCL	11-69457089-T-C	11	69457089	T	C	1	1		21.1099		0.251185	GGCCTGGGAGCACATTTTCAGACCTTCGGT	GGCCTGGGAGCACACTTTCAGACCTTCGGT	1			NKX31_H11MO.0.C
MLL_19703	MCL	cMCL	11-69457090-T-A	11	69457090	T	A	1	1		21.1099		0.174419	GCCTGGGAGCACATTTTCAGACCTTCGGTG	GCCTGGGAGCACATATTCAGACCTTCGGTG
MLL_18404	MCL	nnMCL_MUT	11-69457091-T-C	11	69457091	T	C	1	1		13.3764		0.324138	CCTGGGAGCACATTTTCAGACCTTCGGTGG	CCTGGGAGCACATTCTCAGACCTTCGGTGG	1
MLL_29408	MCL	cMCL	11-69457124-AAGTATTTTAAAATAATTTT-A	11	69457124	AAGTATTTTAAAATAATTTT	A	1	1		11.5196		0.656934	CCTGAGGGGCCCGCAAGTATTTTAAAATAATTTTTGAAAGTGCGGCGTG	CCTGAGGGGCCCGCATGAAAGTGCGGCGTG
MLL_21856	MCL	nnMCL_MUT	11-69457125-A-G	11	69457125	A	G	1	1		10.4287		0.319149	CTGAGGGGCCCGCAAGTATTTTAAAATAAT	CTGAGGGGCCCGCAGGTATTTTAAAATAAT	1
MLL_18398	MCL	cMCL	11-69457126-G-A	11	69457126	G	A	1	1	5.54488	10.2455		0.427586	TGAGGGGCCCGCAAGTATTTTAAAATAATT	TGAGGGGCCCGCAAATATTTTAAAATAATT		1		MEF2C_H11MO.0.A
MLL_34897	MCL	nnMCL_MUT	11-69457129-T-A	11	69457129	T	A	1	1	5.54488	7.96245		0.304054	GGGGCCCGCAAGTATTTTAAAATAATTTTT	GGGGCCCGCAAGTAATTTAAAATAATTTTT			MEF2C_H11MO.0.A	MA0075.1_Prrx2, MA0158.1_HOXA5, MA0619.1_LIN54
MLL_21738	MCL	nnMCL_MUT	11-69457130-T-C	11	69457130	T	C	1	1	5.54488	7.96245		0.454545	GGGCCCGCAAGTATTTTAAAATAATTTTTG	GGGCCCGCAAGTATCTTAAAATAATTTTTG	1		MEF2C_H11MO.0.A
MLL_134762	MCL	nnMCL_MUT	11-69457131-T-C	11	69457131	T	C	2	2	5.54488	11.5196		0.542683	GGCCCGCAAGTATTTTAAAATAATTTTTGA	GGCCCGCAAGTATTCTAAAATAATTTTTGA	1
MLL_25850	Multiples Myelom	non-MCL	11-69457131-T-C	11	69457131	T	C	2	2	5.54488	11.5196		0.47619	GGCCCGCAAGTATTTTAAAATAATTTTTGA	GGCCCGCAAGTATTCTAAAATAATTTTTGA	1
MLL_60464	MCL	nnMCL_WT	11-69457137-T-C	11	69457137	T	C	1	2		11.5196		0.0440252	CAAGTATTTTAAAATAATTTTTGAAAGTGC	CAAGTATTTTAAAACAATTTTTGAAAGTGC	1		MA0075.1_Prrx2, MEF2C_H11MO.0.A	FOXK1_H11MO.0.A, MA0084.1_SRY, MA0087.1_Sox5, SOX5_H11MO.0.C
MLL_18426	MCL	cMCL	11-69457137-T-G	11	69457137	T	G	1	2		11.5196		0.308333	CAAGTATTTTAAAATAATTTTTGAAAGTGC	CAAGTATTTTAAAAGAATTTTTGAAAGTGC	1		MA0075.1_Prrx2, MEF2C_H11MO.0.A
MLL_134762	MCL	nnMCL_MUT	11-69457139-A-G	11	69457139	A	G	1	1		10.8229		0.541401	AGTATTTTAAAATAATTTTTGAAAGTGCGG	AGTATTTTAAAATAGTTTTTGAAAGTGCGG	1		MA0075.1_Prrx2
MLL_34897	MCL	nnMCL_MUT	11-69457173-G-C	11	69457173	G	C	1	1	5.04389	12.5057		0.382857	GTGCCCTTGCGAGAGGGAAACGCCGCCCGC	GTGCCCTTGCGAGACGGAAACGCCGCCCGC				MA0098.1_ETS1, MA0624.1_NFATC1, MA0625.1_NFATC3, MA1647.1_PRDM4
MLL_21738	MCL	nnMCL_MUT	11-69457174-G-A	11	69457174	G	A	2	2	5.04389	12.5057		0.371681	TGCCCTTGCGAGAGGGAAACGCCGCCCGCG	TGCCCTTGCGAGAGAGAAACGCCGCCCGCG			NFAC1_H11MO.0.B
MLL_20357	MZL	non-MCL	11-69457174-G-A	11	69457174	G	A	2	2	5.04389	12.5057		0.346154	TGCCCTTGCGAGAGGGAAACGCCGCCCGCG	TGCCCTTGCGAGAGAGAAACGCCGCCCGCG			NFAC1_H11MO.0.B
MLL_21738	MCL	nnMCL_MUT	11-69457175-G-A	11	69457175	G	A	4	4		12.5057		0.365217	GCCCTTGCGAGAGGGAAACGCCGCCCGCGC	GCCCTTGCGAGAGGAAAACGCCGCCCGCGC			NFAC1_H11MO.0.B	ETV5_H11MO.0.C, MA0081.1_SPIB, MA0098.1_ETS1, MA0625.1_NFATC3, MA0640.2_ELF3, MA1508.1_IKZF1
MLL_21856	MCL	nnMCL_MUT	11-69457175-G-A	11	69457175	G	A	4	4		12.5057		0.347826	GCCCTTGCGAGAGGGAAACGCCGCCCGCGC	GCCCTTGCGAGAGGAAAACGCCGCCCGCGC			NFAC1_H11MO.0.B	ETV5_H11MO.0.C, MA0081.1_SPIB, MA0098.1_ETS1, MA0625.1_NFATC3, MA0640.2_ELF3, MA1508.1_IKZF1
MLL_134762	MCL	nnMCL_MUT	11-69457175-G-A	11	69457175	G	A	4	4		12.5057		0.522989	GCCCTTGCGAGAGGGAAACGCCGCCCGCGC	GCCCTTGCGAGAGGAAAACGCCGCCCGCGC			NFAC1_H11MO.0.B	ETV5_H11MO.0.C, MA0081.1_SPIB, MA0098.1_ETS1, MA0625.1_NFATC3, MA0640.2_ELF3, MA1508.1_IKZF1
MLL_24589	Multiples Myelom	non-MCL	11-69457175-G-A	11	69457175	G	A	4	4		12.5057		0.585106	GCCCTTGCGAGAGGGAAACGCCGCCCGCGC	GCCCTTGCGAGAGGAAAACGCCGCCCGCGC			NFAC1_H11MO.0.B	ETV5_H11MO.0.C, MA0081.1_SPIB, MA0098.1_ETS1, MA0625.1_NFATC3, MA0640.2_ELF3, MA1508.1_IKZF1
MLL_21953	MCL	cMCL	11-69457622-G-T	11	69457622	G	T	1	1	21.9534	11.4084		0.333333	TTTCGGGGAGGGTGGGTACTGGGGACGCGC	TTTCGGGGAGGGTGTGTACTGGGGACGCGC			SALL4_H11MO.0.B	MA0039.3_KLF4, MA0807.1_TBX5, MA1107.1_KLF9
MLL_21953	MCL	cMCL	11-69457623-G-A	11	69457623	G	A	2	7	5.16173			0.344444	TTCGGGGAGGGTGGGTACTGGGGACGCGCG	TTCGGGGAGGGTGGATACTGGGGACGCGCG		1	KLF5_H11MO.0.A, SALL4_H11MO.0.B	MA0130.1_ZNF354C
MLL_21858	MCL	nnMCL_MUT	11-69457623-G-A	11	69457623	G	A	2	7	5.16173			0.222222	TTCGGGGAGGGTGGGTACTGGGGACGCGCG	TTCGGGGAGGGTGGATACTGGGGACGCGCG		1	KLF5_H11MO.0.A, SALL4_H11MO.0.B	MA0130.1_ZNF354C
MLL_58203	MCL	nnMCL_MUT	11-69457623-G-C	11	69457623	G	C	2	7	5.16173			0.560976	TTCGGGGAGGGTGGGTACTGGGGACGCGCG	TTCGGGGAGGGTGGCTACTGGGGACGCGCG		1	KLF5_H11MO.0.A, SALL4_H11MO.0.B	MA1646.1_OSR2, OSR2_H11MO.0.C
MLL_134762	MCL	nnMCL_MUT	11-69457623-G-C	11	69457623	G	C	2	7	5.16173			0.620112	TTCGGGGAGGGTGGGTACTGGGGACGCGCG	TTCGGGGAGGGTGGCTACTGGGGACGCGCG		1	KLF5_H11MO.0.A, SALL4_H11MO.0.B	MA1646.1_OSR2, OSR2_H11MO.0.C
MLL_29408	MCL	cMCL	11-69457623-G-T	11	69457623	G	T	3	7	5.16173			0.442478	TTCGGGGAGGGTGGGTACTGGGGACGCGCG	TTCGGGGAGGGTGGTTACTGGGGACGCGCG			KLF3_H11MO.0.B, KLF5_H11MO.0.A, SALL4_H11MO.0.B
MLL_19704	MZL	non-MCL	11-69457623-G-T	11	69457623	G	T	3	7	5.16173			0.48855	TTCGGGGAGGGTGGGTACTGGGGACGCGCG	TTCGGGGAGGGTGGTTACTGGGGACGCGCG			KLF3_H11MO.0.B, KLF5_H11MO.0.A, SALL4_H11MO.0.B
MLL_20361	MZL	non-MCL	11-69457623-G-T	11	69457623	G	T	3	7	5.16173			0.460432	TTCGGGGAGGGTGGGTACTGGGGACGCGCG	TTCGGGGAGGGTGGTTACTGGGGACGCGCG			KLF3_H11MO.0.B, KLF5_H11MO.0.A, SALL4_H11MO.0.B
MLL_58287	MCL	nnMCL_WT	11-69457662-G-C	11	69457662	G	C	1	1		12.5057		0.47929	GCGCATCACGGGAAGCTCCTGCCGCCCCCA	GCGCATCACGGGAACCTCCTGCCGCCCCCA		1	MA0080.1_SPI1, MA0765.2_ETV5, OSR2_H11MO.0.C
MLL_34897	MCL	nnMCL_MUT	11-69457663-C-T	11	69457663	C	T	3	3		11.5291		0.135294	CGCATCACGGGAAGCTCCTGCCGCCCCCAG	CGCATCACGGGAAGTTCCTGCCGCCCCCAG		1	MA1648.1_TCF12(var.2), OSR2_H11MO.0.C	ETV5_H11MO.0.C, MA0105.1_NFKB1, MA1508.1_IKZF1
MLL_20360	MCL	nnMCL_WT	11-69457663-C-T	11	69457663	C	T	3	3		11.5291		0.0674157	CGCATCACGGGAAGCTCCTGCCGCCCCCAG	CGCATCACGGGAAGTTCCTGCCGCCCCCAG		1	MA1648.1_TCF12(var.2), OSR2_H11MO.0.C	ETV5_H11MO.0.C, MA0105.1_NFKB1, MA1508.1_IKZF1
MLL_30506	Multiples Myelom	non-MCL	11-69457663-C-T	11	69457663	C	T	3	3		11.5291		0.453202	CGCATCACGGGAAGCTCCTGCCGCCCCCAG	CGCATCACGGGAAGTTCCTGCCGCCCCCAG		1	MA1648.1_TCF12(var.2), OSR2_H11MO.0.C	ETV5_H11MO.0.C, MA0105.1_NFKB1, MA1508.1_IKZF1
MLL_21856	MCL	nnMCL_MUT	11-69457664-T-C	11	69457664	T	C	1	1		11.5291		0.0614035	GCATCACGGGAAGCTCCTGCCGCCCCCAGC	GCATCACGGGAAGCCCCTGCCGCCCCCAGC			OSR2_H11MO.0.C
MLL_57533	MCL	cMCL	11-69457720-A-C	11	69457720	A	C	4	5		5.77708		0.135714	TGGCGGCCCTGCCAAGCGCGATGGGGGGTG	TGGCGGCCCTGCCACGCGCGATGGGGGGTG	1		MA0161.1_NFIC, MA0161.2_NFIC, MA0670.1_NFIA, MA0671.1_NFIX	MA0006.1_Ahr_Arnt, MA1099.2_HES1, MA1107.1_KLF9
MLL_57534	MCL	cMCL	11-69457720-A-C	11	69457720	A	C	4	5		5.77708		0.0844156	TGGCGGCCCTGCCAAGCGCGATGGGGGGTG	TGGCGGCCCTGCCACGCGCGATGGGGGGTG	1		MA0161.1_NFIC, MA0161.2_NFIC, MA0670.1_NFIA, MA0671.1_NFIX	MA0006.1_Ahr_Arnt, MA1099.2_HES1, MA1107.1_KLF9
MLL_34897	MCL	nnMCL_MUT	11-69457720-A-C	11	69457720	A	C	4	5		5.77708		0.0961538	TGGCGGCCCTGCCAAGCGCGATGGGGGGTG	TGGCGGCCCTGCCACGCGCGATGGGGGGTG	1		MA0161.1_NFIC, MA0161.2_NFIC, MA0670.1_NFIA, MA0671.1_NFIX	MA0006.1_Ahr_Arnt, MA1099.2_HES1, MA1107.1_KLF9
MLL_32997	Multiples Myelom	non-MCL	11-69457720-A-C	11	69457720	A	C	4	5		5.77708		0.0661578	TGGCGGCCCTGCCAAGCGCGATGGGGGGTG	TGGCGGCCCTGCCACGCGCGATGGGGGGTG	1		MA0161.1_NFIC, MA0161.2_NFIC, MA0670.1_NFIA, MA0671.1_NFIX	MA0006.1_Ahr_Arnt, MA1099.2_HES1, MA1107.1_KLF9
MLL_21864	MCL	nnMCL_WT	11-69457720-A-G	11	69457720	A	G	1	5		5.77708		0.161094	TGGCGGCCCTGCCAAGCGCGATGGGGGGTG	TGGCGGCCCTGCCAGGCGCGATGGGGGGTG	1		MA0161.1_NFIC, MA0161.2_NFIC, MA0670.1_NFIA, MA0671.1_NFIX
MLL_19401	MCL	cMCL	11-69457790-C-T	11	69457790	C	T	4	4	5.43047			0.34375	TCACGGGCCCCGTGCCTCCGTAGGTCTGCG	TCACGGGCCCCGTGTCTCCGTAGGTCTGCG		1		MA1647.1_PRDM4
MLL_21944	MCL	cMCL	11-69457790-C-T	11	69457790	C	T	4	4	5.43047			0.257812	TCACGGGCCCCGTGCCTCCGTAGGTCTGCG	TCACGGGCCCCGTGTCTCCGTAGGTCTGCG		1		MA1647.1_PRDM4
MLL_32996	Multiples Myelom	non-MCL	11-69457790-C-T	11	69457790	C	T	4	4	5.43047			0.526316	TCACGGGCCCCGTGCCTCCGTAGGTCTGCG	TCACGGGCCCCGTGTCTCCGTAGGTCTGCG		1		MA1647.1_PRDM4
MLL_12412	MZL	non-MCL	11-69457790-C-T	11	69457790	C	T	4	4	5.43047			0.44	TCACGGGCCCCGTGCCTCCGTAGGTCTGCG	TCACGGGCCCCGTGTCTCCGTAGGTCTGCG		1		MA1647.1_PRDM4
MLL_18404	MCL	nnMCL_MUT	11-69458019-C-T	11	69458019	C	T	1	3		8.02462		0.335664	GGAGCTGCTGGTAACCACTGGACCCCGCCG	GGAGCTGCTGGTAATCACTGGACCCCGCCG		1	MA0509.2_RFX1	MA0891.1_GSC2
MLL_62054	MCL	cMCL	11-69458019-C-G	11	69458019	C	G	2	3		8.02462		0.0833333	GGAGCTGCTGGTAACCACTGGACCCCGCCG	GGAGCTGCTGGTAAGCACTGGACCCCGCCG		1	MA0509.2_RFX1
MLL_134762	MCL	nnMCL_MUT	11-69458019-C-G	11	69458019	C	G	2	3		8.02462		0.59116	GGAGCTGCTGGTAACCACTGGACCCCGCCG	GGAGCTGCTGGTAAGCACTGGACCCCGCCG		1	MA0509.2_RFX1
