# Supplementary material for: Aberrant somatic hypermutation of CCND1 generates non-coding drivers of mantle cell lymphomagenesis
Source: Cancer Gene Ther. 2022 Feb 10;29(5):484–93. doi: 10.1038/s41417-022-00428-7 (PMC9113931; doi:10.1038/s41417-022-00428-7)
Supplement: Supplementary file 2 — Supplementary table S2 [file 41417_2022_428_MOESM2_ESM.xlsx]

## Sheet: legends
Table "sample groups"	grouping of 4610 samples for the analysis of group-specific enrichment of non-coding variants in the CCND1 transcription regulatory region
column header	column description
sample ID	sample name
group	sample group abbreviated
description	sample group description
count non-coding mutations in CCND1 transcription regulatory region chr11:69455210-chr11:69458025 (hg19)	the number of non-coding variants in the CCND1 transcription regulatory region
Tables "bin…_non-coding"	enrichment analysis details for sequence bins of size 10, 100, 1000, and 10000 bp
column header	column description
bin id	name of sequence bin
chr	chromosome
start hg19	bin start position
end hg19	bin end position
overlapping gene refgene_Symbol	RefGene annotation overlapping given bin
neighboring gene to the left refgene_Symbol	RefGene annotation to the left of given bin
neighboring gene to the right refgene_Symbol	RefGene annotation to the right of given bin
MCL_mutated samples	number of MCL samples with at least one non-coding variant in this bin
MCL_1-P	significance level of the number of MCL samples with at least one non-coding variant in this bin calculated as 1-P. P is the bi-binomial P-value quantifying the level of significance in the context of the randomization-based null model of the employed bipartite graph model.
MCL_ -log10(1-P)	negative decadic logarithm of the 1-P value listed in the previous column
MCL Z-score	significance level of the number of MCL samples with at least one non-coding variant in this bin calculated as a Poisson-binomial Z-score. The Z-score quantifies the level of significance in the context of the randomization-based null model of the employed bipartite graph model.
MDS/MPN-U Z-score	same as previous column but for indicated sample group
CLL Z-score	same as previous column but for indicated sample group
FL Z-score	same as previous column but for indicated sample group
LPL Z-score	same as previous column but for indicated sample group
MPN Z-score	same as previous column but for indicated sample group
PNH Z-score	same as previous column but for indicated sample group
aCML Z-score	same as previous column but for indicated sample group
non-MCL Z-score	same as previous column but for indicated sample group
vHCL Z-score	same as previous column but for indicated sample group
BCP-ALL Z-score	same as previous column but for indicated sample group
minus-MCL_t(11;14) Z-score	same as previous column but for indicated sample group
CMML Z-score	same as previous column but for indicated sample group
MC Z-score	same as previous column but for indicated sample group
AUL Z-score	same as previous column but for indicated sample group
MGUS Z-score	same as previous column but for indicated sample group
female Z-score	same as previous column but for indicated sample group
MDS Z-score	same as previous column but for indicated sample group
KMT2D_mut Z-score	same as previous column but for indicated sample group
AML Z-score	same as previous column but for indicated sample group
MM Z-score	same as previous column but for indicated sample group
CML Z-score	same as previous column but for indicated sample group
MLN_eo Z-score	same as previous column but for indicated sample group
BPDCN Z-score	same as previous column but for indicated sample group
TP53_mut Z-score	same as previous column but for indicated sample group
HGBL Z-score	same as previous column but for indicated sample group
MDS/MPN-RS-T Z-score	same as previous column but for indicated sample group
MPAL Z-score	same as previous column but for indicated sample group
MZL_t(11;14) Z-score	same as previous column but for indicated sample group
T-NHL Z-score	same as previous column but for indicated sample group
MM_t(11;14) Z-score	same as previous column but for indicated sample group
PPBL Z-score	same as previous column but for indicated sample group
B-NHL Z-score	same as previous column but for indicated sample group
HCL Z-score	same as previous column but for indicated sample group
ATM_mut Z-score	same as previous column but for indicated sample group
NSD2_mut Z-score	same as previous column but for indicated sample group
MGUS_t(11;14) Z-score	same as previous column but for indicated sample group
NK Z-score	same as previous column but for indicated sample group
T-ALL Z-score	same as previous column but for indicated sample group
MZL Z-score	same as previous column but for indicated sample group
male Z-score	same as previous column but for indicated sample group
Table "CCND1 regulatory region details"	Distribution of non-coding variants in the transcription regulatory region of CCND1 between promoter, 5'UTR, and first intron sections
column header	column description
sequence class	1 for promoter, 2 for 5'UTR, 3 for first intron
sequence class description	description of sequence class
variant	variant in GnomAD notation
sample ID	sample name
master cohort	master cohort the sample belongs to
number of mutations per sample in this sequence class	number of mutations per sample in this sequence class

## Sheet: sample groups
sample ID	group	description	count non-coding mutations in CCND1 transcription regulatory region chr11:69455210-chr11:69458025 (hg19)																																		MLL_136855	non-MCL	WGS_B-NHL
MLL_11579	aCML	atypical chronic myeloid leukemia	0																																		MLL_19473	non-MCL	WGS_B-NHL
MLL_125979	aCML	atypical chronic myeloid leukemia	0																																		MLL_20367	non-MCL	WGS_B-NHL
MLL_127187	aCML	atypical chronic myeloid leukemia	0																																		MLL_20911	non-MCL	WGS_B-NHL
MLL_131636	aCML	atypical chronic myeloid leukemia	0																																		MLL_61877	non-MCL	WGS_B-NHL
MLL_153478	aCML	atypical chronic myeloid leukemia	0																																		MLL_136526	non-MCL	WGS_MGUS
MLL_158777	aCML	atypical chronic myeloid leukemia	0																																		MLL_136611	non-MCL	WGS_MGUS
MLL_158783	aCML	atypical chronic myeloid leukemia	1																																		MLL_62457	non-MCL	WGS_MGUS
MLL_158864	aCML	atypical chronic myeloid leukemia	0																																		MLL_124688	non-MCL	WGS_Multiples Myelom
MLL_17894	aCML	atypical chronic myeloid leukemia	0																																		MLL_125526	non-MCL	WGS_Multiples Myelom
MLL_18136	aCML	atypical chronic myeloid leukemia	0																																		MLL_128437	non-MCL	WGS_Multiples Myelom
MLL_18277	aCML	atypical chronic myeloid leukemia	0																																		MLL_129177	non-MCL	WGS_Multiples Myelom
MLL_19607	aCML	atypical chronic myeloid leukemia	1																																		MLL_129180	non-MCL	WGS_Multiples Myelom
MLL_19873	aCML	atypical chronic myeloid leukemia	0																																		MLL_129740	non-MCL	WGS_Multiples Myelom
MLL_19874	aCML	atypical chronic myeloid leukemia	0																																		MLL_130323	non-MCL	WGS_Multiples Myelom
MLL_20362	aCML	atypical chronic myeloid leukemia	0																																		MLL_132341	non-MCL	WGS_Multiples Myelom
MLL_20370	aCML	atypical chronic myeloid leukemia	0																																		MLL_133450	non-MCL	WGS_Multiples Myelom
MLL_20406	aCML	atypical chronic myeloid leukemia	0																																		MLL_133453	non-MCL	WGS_Multiples Myelom
MLL_20601	aCML	atypical chronic myeloid leukemia	0																																		MLL_136852	non-MCL	WGS_Multiples Myelom
MLL_20602	aCML	atypical chronic myeloid leukemia	0																																		MLL_136857	non-MCL	WGS_Multiples Myelom
MLL_20883	aCML	atypical chronic myeloid leukemia	0																																		MLL_137103	non-MCL	WGS_Multiples Myelom
MLL_20884	aCML	atypical chronic myeloid leukemia	0																																		MLL_153565	non-MCL	WGS_Multiples Myelom
MLL_20885	aCML	atypical chronic myeloid leukemia	0																																		MLL_24569	non-MCL	WGS_Multiples Myelom
MLL_20886	aCML	atypical chronic myeloid leukemia	0																																		MLL_24584	non-MCL	WGS_Multiples Myelom
MLL_20905	aCML	atypical chronic myeloid leukemia	0																																		MLL_24589	non-MCL	WGS_Multiples Myelom
MLL_20992	aCML	atypical chronic myeloid leukemia	0																																		MLL_24593	non-MCL	WGS_Multiples Myelom
MLL_21263	aCML	atypical chronic myeloid leukemia	0																																		MLL_25296	non-MCL	WGS_Multiples Myelom
MLL_21265	aCML	atypical chronic myeloid leukemia	0																																		MLL_25412	non-MCL	WGS_Multiples Myelom
MLL_21266	aCML	atypical chronic myeloid leukemia	0																																		MLL_25414	non-MCL	WGS_Multiples Myelom
MLL_21270	aCML	atypical chronic myeloid leukemia	0																																		MLL_25595	non-MCL	WGS_Multiples Myelom
MLL_21279	aCML	atypical chronic myeloid leukemia	0																																		MLL_25604	non-MCL	WGS_Multiples Myelom
MLL_21282	aCML	atypical chronic myeloid leukemia	0																																		MLL_25613	non-MCL	WGS_Multiples Myelom
MLL_21361	aCML	atypical chronic myeloid leukemia	0																																		MLL_25850	non-MCL	WGS_Multiples Myelom
MLL_21362	aCML	atypical chronic myeloid leukemia	0																																		MLL_29548	non-MCL	WGS_Multiples Myelom
MLL_21368	aCML	atypical chronic myeloid leukemia	0																																		MLL_29551	non-MCL	WGS_Multiples Myelom
MLL_21371	aCML	atypical chronic myeloid leukemia	0																																		MLL_29552	non-MCL	WGS_Multiples Myelom
MLL_21510	aCML	atypical chronic myeloid leukemia	0																																		MLL_29553	non-MCL	WGS_Multiples Myelom
MLL_21516	aCML	atypical chronic myeloid leukemia	0																																		MLL_29680	non-MCL	WGS_Multiples Myelom
MLL_21529	aCML	atypical chronic myeloid leukemia	0																																		MLL_29684	non-MCL	WGS_Multiples Myelom
MLL_21537	aCML	atypical chronic myeloid leukemia	0																																		MLL_29702	non-MCL	WGS_Multiples Myelom
MLL_21546	aCML	atypical chronic myeloid leukemia	0																																		MLL_29710	non-MCL	WGS_Multiples Myelom
MLL_21551	aCML	atypical chronic myeloid leukemia	0																																		MLL_30506	non-MCL	WGS_Multiples Myelom
MLL_21562	aCML	atypical chronic myeloid leukemia	0																																		MLL_32445	non-MCL	WGS_Multiples Myelom
MLL_21567	aCML	atypical chronic myeloid leukemia	0																																		MLL_32465	non-MCL	WGS_Multiples Myelom
MLL_21570	aCML	atypical chronic myeloid leukemia	0																																		MLL_32467	non-MCL	WGS_Multiples Myelom
MLL_21737	aCML	atypical chronic myeloid leukemia	0																																		MLL_32469	non-MCL	WGS_Multiples Myelom
MLL_21739	aCML	atypical chronic myeloid leukemia	0																																		MLL_32996	non-MCL	WGS_Multiples Myelom
MLL_21741	aCML	atypical chronic myeloid leukemia	0																																		MLL_32997	non-MCL	WGS_Multiples Myelom
MLL_21853	aCML	atypical chronic myeloid leukemia	0																																		MLL_33016	non-MCL	WGS_Multiples Myelom
MLL_21854	aCML	atypical chronic myeloid leukemia	0																																		MLL_33021	non-MCL	WGS_Multiples Myelom
MLL_21945	aCML	atypical chronic myeloid leukemia	0																																		MLL_62398	non-MCL	WGS_Multiples Myelom
MLL_21949	aCML	atypical chronic myeloid leukemia	0																																		MLL_62451	non-MCL	WGS_Multiples Myelom
MLL_21950	aCML	atypical chronic myeloid leukemia	0																																		MLL_62452	non-MCL	WGS_Multiples Myelom
MLL_21951	aCML	atypical chronic myeloid leukemia	0																																		MLL_12412	non-MCL	WGS_MZL
MLL_21970	aCML	atypical chronic myeloid leukemia	0																																		MLL_18419	non-MCL	WGS_MZL
MLL_21972	aCML	atypical chronic myeloid leukemia	0																																		MLL_19704	non-MCL	WGS_MZL
MLL_22157	aCML	atypical chronic myeloid leukemia	0																																		MLL_20357	non-MCL	WGS_MZL
MLL_22365	aCML	atypical chronic myeloid leukemia	0																																		MLL_20361	non-MCL	WGS_MZL
MLL_22539	aCML	atypical chronic myeloid leukemia	0																																		MLL_22145	non-MCL	WGS_MZL
MLL_32266	aCML	atypical chronic myeloid leukemia	0																																		MLL_22194	non-MCL	WGS_MZL
MLL_33640	aCML	atypical chronic myeloid leukemia	0																																		MLL_22197	non-MCL	WGS_MZL
MLL_39578	aCML	atypical chronic myeloid leukemia	0																																		MLL_22743	non-MCL	WGS_MZL
MLL_42250	aCML	atypical chronic myeloid leukemia	0																																		MLL_23116	non-MCL	WGS_MZL
MLL_43280	aCML	atypical chronic myeloid leukemia	0																																		MLL_23207	non-MCL	WGS_MZL
MLL_54183	aCML	atypical chronic myeloid leukemia	0																																		MLL_57545	non-MCL	WGS_MZL
MLL_54185	aCML	atypical chronic myeloid leukemia	0
MLL_54188	aCML	atypical chronic myeloid leukemia	0
MLL_54189	aCML	atypical chronic myeloid leukemia	0
MLL_54192	aCML	atypical chronic myeloid leukemia	0
MLL_54193	aCML	atypical chronic myeloid leukemia	0
MLL_54194	aCML	atypical chronic myeloid leukemia	0
MLL_54195	aCML	atypical chronic myeloid leukemia	1
MLL_54198	aCML	atypical chronic myeloid leukemia	1
MLL_54199	aCML	atypical chronic myeloid leukemia	0
MLL_54434	aCML	atypical chronic myeloid leukemia	0
MLL_54439	aCML	atypical chronic myeloid leukemia	0
MLL_54443	aCML	atypical chronic myeloid leukemia	0
MLL_54617	aCML	atypical chronic myeloid leukemia	0
MLL_00008	AML	acute myeloid leukemia	0
MLL_00081	AML	acute myeloid leukemia	0
MLL_00130	AML	acute myeloid leukemia	0
MLL_00245	AML	acute myeloid leukemia	0
MLL_00248	AML	acute myeloid leukemia	0
MLL_00250	AML	acute myeloid leukemia	0
MLL_00263	AML	acute myeloid leukemia	0
MLL_00265	AML	acute myeloid leukemia	0
MLL_00267	AML	acute myeloid leukemia	0
MLL_00268	AML	acute myeloid leukemia	0
MLL_00269	AML	acute myeloid leukemia	0
MLL_10419	AML	acute myeloid leukemia	0
MLL_10429	AML	acute myeloid leukemia	0
MLL_10507	AML	acute myeloid leukemia	0
MLL_10583	AML	acute myeloid leukemia	0
MLL_10590	AML	acute myeloid leukemia	0
MLL_10592	AML	acute myeloid leukemia	0
MLL_10593	AML	acute myeloid leukemia	0
MLL_10596	AML	acute myeloid leukemia	1
MLL_10599	AML	acute myeloid leukemia	0
MLL_10604	AML	acute myeloid leukemia	0
MLL_10611	AML	acute myeloid leukemia	0
MLL_10624	AML	acute myeloid leukemia	0
MLL_10628	AML	acute myeloid leukemia	0
MLL_10630	AML	acute myeloid leukemia	0
MLL_10632	AML	acute myeloid leukemia	0
MLL_10634	AML	acute myeloid leukemia	0
MLL_10641	AML	acute myeloid leukemia	0
MLL_10642	AML	acute myeloid leukemia	0
MLL_10653	AML	acute myeloid leukemia	1
MLL_10655	AML	acute myeloid leukemia	0
MLL_10660	AML	acute myeloid leukemia	0
MLL_10661	AML	acute myeloid leukemia	0
MLL_10663	AML	acute myeloid leukemia	0
MLL_107355	AML	acute myeloid leukemia	0
MLL_108420	AML	acute myeloid leukemia	0
MLL_108699	AML	acute myeloid leukemia	0
MLL_108705	AML	acute myeloid leukemia	0
MLL_108827	AML	acute myeloid leukemia	0
MLL_109558	AML	acute myeloid leukemia	0
MLL_109609	AML	acute myeloid leukemia	0
MLL_109624	AML	acute myeloid leukemia	0
MLL_109637	AML	acute myeloid leukemia	0
MLL_11851	AML	acute myeloid leukemia	0
MLL_11874	AML	acute myeloid leukemia	0
MLL_11882	AML	acute myeloid leukemia	0
MLL_11887	AML	acute myeloid leukemia	0
MLL_11890	AML	acute myeloid leukemia	1
MLL_11901	AML	acute myeloid leukemia	0
MLL_11906	AML	acute myeloid leukemia	0
MLL_11923	AML	acute myeloid leukemia	0
MLL_11928	AML	acute myeloid leukemia	0
MLL_11946	AML	acute myeloid leukemia	0
MLL_11954	AML	acute myeloid leukemia	0
MLL_11966	AML	acute myeloid leukemia	0
MLL_12537	AML	acute myeloid leukemia	0
MLL_12570	AML	acute myeloid leukemia	0
MLL_12581	AML	acute myeloid leukemia	0
MLL_125840	AML	acute myeloid leukemia	1
MLL_12592	AML	acute myeloid leukemia	0
MLL_12594	AML	acute myeloid leukemia	1
MLL_126120	AML	acute myeloid leukemia	0
MLL_126228	AML	acute myeloid leukemia	0
MLL_127762	AML	acute myeloid leukemia	0
MLL_127763	AML	acute myeloid leukemia	0
MLL_127771	AML	acute myeloid leukemia	0
MLL_127774	AML	acute myeloid leukemia	0
MLL_127776	AML	acute myeloid leukemia	0
MLL_127777	AML	acute myeloid leukemia	0
MLL_127779	AML	acute myeloid leukemia	0
MLL_127780	AML	acute myeloid leukemia	0
MLL_127783	AML	acute myeloid leukemia	0
MLL_127786	AML	acute myeloid leukemia	0
MLL_127857	AML	acute myeloid leukemia	0
MLL_127929	AML	acute myeloid leukemia	0
MLL_127930	AML	acute myeloid leukemia	0
MLL_127936	AML	acute myeloid leukemia	2
MLL_127937	AML	acute myeloid leukemia	0
MLL_127939	AML	acute myeloid leukemia	0
MLL_13267	AML	acute myeloid leukemia	0
MLL_13281	AML	acute myeloid leukemia	0
MLL_136617	AML	acute myeloid leukemia	0
MLL_13740	AML	acute myeloid leukemia	0
MLL_13742	AML	acute myeloid leukemia	0
MLL_13752	AML	acute myeloid leukemia	0
MLL_13769	AML	acute myeloid leukemia	0
MLL_13776	AML	acute myeloid leukemia	0
MLL_13790	AML	acute myeloid leukemia	0
MLL_13793	AML	acute myeloid leukemia	0
MLL_13794	AML	acute myeloid leukemia	0
MLL_13796	AML	acute myeloid leukemia	0
MLL_13797	AML	acute myeloid leukemia	0
MLL_13798	AML	acute myeloid leukemia	0
MLL_13799	AML	acute myeloid leukemia	0
MLL_13800	AML	acute myeloid leukemia	0
MLL_13801	AML	acute myeloid leukemia	0
MLL_13802	AML	acute myeloid leukemia	0
MLL_13803	AML	acute myeloid leukemia	0
MLL_13804	AML	acute myeloid leukemia	0
MLL_13806	AML	acute myeloid leukemia	0
MLL_13807	AML	acute myeloid leukemia	0
MLL_13810	AML	acute myeloid leukemia	0
MLL_13811	AML	acute myeloid leukemia	0
MLL_13813	AML	acute myeloid leukemia	0
MLL_13814	AML	acute myeloid leukemia	0
MLL_13815	AML	acute myeloid leukemia	0
MLL_13816	AML	acute myeloid leukemia	0
MLL_13819	AML	acute myeloid leukemia	0
MLL_13821	AML	acute myeloid leukemia	0
MLL_13822	AML	acute myeloid leukemia	0
MLL_13823	AML	acute myeloid leukemia	0
MLL_13824	AML	acute myeloid leukemia	0
MLL_13826	AML	acute myeloid leukemia	0
MLL_14653	AML	acute myeloid leukemia	0
MLL_14655	AML	acute myeloid leukemia	0
MLL_14661	AML	acute myeloid leukemia	0
MLL_14666	AML	acute myeloid leukemia	0
MLL_14742	AML	acute myeloid leukemia	0
MLL_14747	AML	acute myeloid leukemia	0
MLL_14748	AML	acute myeloid leukemia	0
MLL_14749	AML	acute myeloid leukemia	0
MLL_14750	AML	acute myeloid leukemia	0
MLL_14751	AML	acute myeloid leukemia	0
MLL_14752	AML	acute myeloid leukemia	0
MLL_15018	AML	acute myeloid leukemia	0
MLL_15028	AML	acute myeloid leukemia	0
MLL_15029	AML	acute myeloid leukemia	0
MLL_15030	AML	acute myeloid leukemia	0
MLL_15031	AML	acute myeloid leukemia	0
MLL_15032	AML	acute myeloid leukemia	0
MLL_15184	AML	acute myeloid leukemia	0
MLL_15185	AML	acute myeloid leukemia	0
MLL_15199	AML	acute myeloid leukemia	0
MLL_15213	AML	acute myeloid leukemia	0
MLL_15381	AML	acute myeloid leukemia	0
MLL_15731	AML	acute myeloid leukemia	0
MLL_15732	AML	acute myeloid leukemia	0
MLL_15733	AML	acute myeloid leukemia	0
MLL_15734	AML	acute myeloid leukemia	0
MLL_15735	AML	acute myeloid leukemia	0
MLL_15736	AML	acute myeloid leukemia	0
MLL_15737	AML	acute myeloid leukemia	0
MLL_15738	AML	acute myeloid leukemia	0
MLL_15739	AML	acute myeloid leukemia	0
MLL_15920	AML	acute myeloid leukemia	0
MLL_15929	AML	acute myeloid leukemia	0
MLL_15932	AML	acute myeloid leukemia	0
MLL_15935	AML	acute myeloid leukemia	0
MLL_15942	AML	acute myeloid leukemia	0
MLL_15948	AML	acute myeloid leukemia	0
MLL_15951	AML	acute myeloid leukemia	0
MLL_15952	AML	acute myeloid leukemia	0
MLL_15953	AML	acute myeloid leukemia	0
MLL_15954	AML	acute myeloid leukemia	0
MLL_15955	AML	acute myeloid leukemia	0
MLL_15956	AML	acute myeloid leukemia	0
MLL_15959	AML	acute myeloid leukemia	1
MLL_15960	AML	acute myeloid leukemia	0
MLL_15961	AML	acute myeloid leukemia	0
MLL_15962	AML	acute myeloid leukemia	0
MLL_15963	AML	acute myeloid leukemia	0
MLL_15965	AML	acute myeloid leukemia	0
MLL_15967	AML	acute myeloid leukemia	0
MLL_15969	AML	acute myeloid leukemia	0
MLL_15970	AML	acute myeloid leukemia	0
MLL_15973	AML	acute myeloid leukemia	0
MLL_15975	AML	acute myeloid leukemia	0
MLL_15976	AML	acute myeloid leukemia	0
MLL_15977	AML	acute myeloid leukemia	0
MLL_15979	AML	acute myeloid leukemia	0
MLL_15980	AML	acute myeloid leukemia	0
MLL_15981	AML	acute myeloid leukemia	0
MLL_15982	AML	acute myeloid leukemia	0
MLL_15983	AML	acute myeloid leukemia	0
MLL_15988	AML	acute myeloid leukemia	0
MLL_15989	AML	acute myeloid leukemia	0
MLL_15992	AML	acute myeloid leukemia	0
MLL_15995	AML	acute myeloid leukemia	0
MLL_16000	AML	acute myeloid leukemia	0
MLL_16005	AML	acute myeloid leukemia	0
MLL_16021	AML	acute myeloid leukemia	0
MLL_16022	AML	acute myeloid leukemia	0
MLL_16023	AML	acute myeloid leukemia	0
MLL_16024	AML	acute myeloid leukemia	0
MLL_16025	AML	acute myeloid leukemia	0
MLL_16026	AML	acute myeloid leukemia	0
MLL_16233	AML	acute myeloid leukemia	0
MLL_16234	AML	acute myeloid leukemia	0
MLL_16235	AML	acute myeloid leukemia	0
MLL_16236	AML	acute myeloid leukemia	0
MLL_16237	AML	acute myeloid leukemia	0
MLL_16238	AML	acute myeloid leukemia	0
MLL_16239	AML	acute myeloid leukemia	0
MLL_16240	AML	acute myeloid leukemia	0
MLL_16241	AML	acute myeloid leukemia	0
MLL_16242	AML	acute myeloid leukemia	0
MLL_16243	AML	acute myeloid leukemia	0
MLL_16349	AML	acute myeloid leukemia	0
MLL_16350	AML	acute myeloid leukemia	0
MLL_16351	AML	acute myeloid leukemia	0
MLL_16352	AML	acute myeloid leukemia	0
MLL_16585	AML	acute myeloid leukemia	0
MLL_16586	AML	acute myeloid leukemia	0
MLL_16587	AML	acute myeloid leukemia	0
MLL_16588	AML	acute myeloid leukemia	0
MLL_16589	AML	acute myeloid leukemia	0
MLL_16590	AML	acute myeloid leukemia	0
MLL_16591	AML	acute myeloid leukemia	0
MLL_16592	AML	acute myeloid leukemia	0
MLL_16593	AML	acute myeloid leukemia	0
MLL_16594	AML	acute myeloid leukemia	0
MLL_16595	AML	acute myeloid leukemia	0
MLL_16596	AML	acute myeloid leukemia	0
MLL_16597	AML	acute myeloid leukemia	0
MLL_16598	AML	acute myeloid leukemia	0
MLL_16599	AML	acute myeloid leukemia	0
MLL_16680	AML	acute myeloid leukemia	0
MLL_16681	AML	acute myeloid leukemia	0
MLL_16682	AML	acute myeloid leukemia	0
MLL_16683	AML	acute myeloid leukemia	0
MLL_16684	AML	acute myeloid leukemia	0
MLL_16685	AML	acute myeloid leukemia	0
MLL_16687	AML	acute myeloid leukemia	0
MLL_16688	AML	acute myeloid leukemia	0
MLL_16690	AML	acute myeloid leukemia	0
MLL_16692	AML	acute myeloid leukemia	0
MLL_16693	AML	acute myeloid leukemia	0
MLL_16694	AML	acute myeloid leukemia	0
MLL_16695	AML	acute myeloid leukemia	0
MLL_16696	AML	acute myeloid leukemia	0
MLL_16697	AML	acute myeloid leukemia	0
MLL_16698	AML	acute myeloid leukemia	0
MLL_16699	AML	acute myeloid leukemia	0
MLL_16700	AML	acute myeloid leukemia	0
MLL_16701	AML	acute myeloid leukemia	0
MLL_16702	AML	acute myeloid leukemia	0
MLL_16703	AML	acute myeloid leukemia	0
MLL_16704	AML	acute myeloid leukemia	0
MLL_16705	AML	acute myeloid leukemia	0
MLL_16706	AML	acute myeloid leukemia	0
MLL_16708	AML	acute myeloid leukemia	0
MLL_16777	AML	acute myeloid leukemia	0
MLL_16915	AML	acute myeloid leukemia	0
MLL_16916	AML	acute myeloid leukemia	0
MLL_16917	AML	acute myeloid leukemia	0
MLL_16918	AML	acute myeloid leukemia	0
MLL_16919	AML	acute myeloid leukemia	0
MLL_16920	AML	acute myeloid leukemia	0
MLL_16921	AML	acute myeloid leukemia	0
MLL_16922	AML	acute myeloid leukemia	0
MLL_16923	AML	acute myeloid leukemia	0
MLL_16924	AML	acute myeloid leukemia	0
MLL_16925	AML	acute myeloid leukemia	0
MLL_17446	AML	acute myeloid leukemia	0
MLL_17448	AML	acute myeloid leukemia	0
MLL_17449	AML	acute myeloid leukemia	0
MLL_17450	AML	acute myeloid leukemia	0
MLL_17452	AML	acute myeloid leukemia	0
MLL_17453	AML	acute myeloid leukemia	0
MLL_17454	AML	acute myeloid leukemia	0
MLL_17455	AML	acute myeloid leukemia	0
MLL_17456	AML	acute myeloid leukemia	0
MLL_17457	AML	acute myeloid leukemia	0
MLL_17740	AML	acute myeloid leukemia	0
MLL_17741	AML	acute myeloid leukemia	0
MLL_17742	AML	acute myeloid leukemia	0
MLL_17743	AML	acute myeloid leukemia	0
MLL_17744	AML	acute myeloid leukemia	0
MLL_17745	AML	acute myeloid leukemia	0
MLL_17746	AML	acute myeloid leukemia	0
MLL_17749	AML	acute myeloid leukemia	0
MLL_17752	AML	acute myeloid leukemia	0
MLL_17818	AML	acute myeloid leukemia	0
MLL_17819	AML	acute myeloid leukemia	0
MLL_17820	AML	acute myeloid leukemia	0
MLL_17821	AML	acute myeloid leukemia	0
MLL_17822	AML	acute myeloid leukemia	0
MLL_17823	AML	acute myeloid leukemia	0
MLL_17824	AML	acute myeloid leukemia	0
MLL_17825	AML	acute myeloid leukemia	0
MLL_17826	AML	acute myeloid leukemia	0
MLL_17827	AML	acute myeloid leukemia	0
MLL_17828	AML	acute myeloid leukemia	0
MLL_17829	AML	acute myeloid leukemia	0
MLL_17830	AML	acute myeloid leukemia	0
MLL_17832	AML	acute myeloid leukemia	0
MLL_17833	AML	acute myeloid leukemia	0
MLL_17834	AML	acute myeloid leukemia	0
MLL_17835	AML	acute myeloid leukemia	0
MLL_17836	AML	acute myeloid leukemia	0
MLL_17837	AML	acute myeloid leukemia	0
MLL_17839	AML	acute myeloid leukemia	0
MLL_17840	AML	acute myeloid leukemia	0
MLL_17841	AML	acute myeloid leukemia	0
MLL_17842	AML	acute myeloid leukemia	0
MLL_17843	AML	acute myeloid leukemia	0
MLL_17844	AML	acute myeloid leukemia	0
MLL_17850	AML	acute myeloid leukemia	0
MLL_17852	AML	acute myeloid leukemia	0
MLL_17861	AML	acute myeloid leukemia	0
MLL_17862	AML	acute myeloid leukemia	0
MLL_17863	AML	acute myeloid leukemia	0
MLL_17864	AML	acute myeloid leukemia	0
MLL_17865	AML	acute myeloid leukemia	0
MLL_17866	AML	acute myeloid leukemia	0
MLL_18224	AML	acute myeloid leukemia	0
MLL_18541	AML	acute myeloid leukemia	0
MLL_18542	AML	acute myeloid leukemia	0
MLL_18543	AML	acute myeloid leukemia	0
MLL_18544	AML	acute myeloid leukemia	0
MLL_18545	AML	acute myeloid leukemia	0
MLL_18796	AML	acute myeloid leukemia	0
MLL_19009	AML	acute myeloid leukemia	0
MLL_19023	AML	acute myeloid leukemia	0
MLL_19034	AML	acute myeloid leukemia	0
MLL_19036	AML	acute myeloid leukemia	0
MLL_19048	AML	acute myeloid leukemia	0
MLL_19049	AML	acute myeloid leukemia	0
MLL_19060	AML	acute myeloid leukemia	0
MLL_19063	AML	acute myeloid leukemia	0
MLL_19073	AML	acute myeloid leukemia	0
MLL_19081	AML	acute myeloid leukemia	1
MLL_19208	AML	acute myeloid leukemia	0
MLL_19720	AML	acute myeloid leukemia	0
MLL_19924	AML	acute myeloid leukemia	0
MLL_21376	AML	acute myeloid leukemia	0
MLL_22184	AML	acute myeloid leukemia	0
MLL_22515	AML	acute myeloid leukemia	0
MLL_23666	AML	acute myeloid leukemia	0
MLL_25580	AML	acute myeloid leukemia	0
MLL_25583	AML	acute myeloid leukemia	0
MLL_25881	AML	acute myeloid leukemia	0
MLL_28025	AML	acute myeloid leukemia	0
MLL_28030	AML	acute myeloid leukemia	0
MLL_28358	AML	acute myeloid leukemia	0
MLL_28362	AML	acute myeloid leukemia	0
MLL_28365	AML	acute myeloid leukemia	0
MLL_28596	AML	acute myeloid leukemia	0
MLL_28598	AML	acute myeloid leukemia	0
MLL_28599	AML	acute myeloid leukemia	0
MLL_28605	AML	acute myeloid leukemia	0
MLL_28607	AML	acute myeloid leukemia	0
MLL_28608	AML	acute myeloid leukemia	0
MLL_28824	AML	acute myeloid leukemia	0
MLL_28828	AML	acute myeloid leukemia	0
MLL_28829	AML	acute myeloid leukemia	0
MLL_28831	AML	acute myeloid leukemia	0
MLL_28838	AML	acute myeloid leukemia	0
MLL_28842	AML	acute myeloid leukemia	0
MLL_28844	AML	acute myeloid leukemia	0
MLL_28846	AML	acute myeloid leukemia	0
MLL_28854	AML	acute myeloid leukemia	0
MLL_28855	AML	acute myeloid leukemia	0
MLL_28856	AML	acute myeloid leukemia	0
MLL_28857	AML	acute myeloid leukemia	0
MLL_28859	AML	acute myeloid leukemia	0
MLL_28860	AML	acute myeloid leukemia	0
MLL_28861	AML	acute myeloid leukemia	0
MLL_29040	AML	acute myeloid leukemia	0
MLL_29041	AML	acute myeloid leukemia	1
MLL_29042	AML	acute myeloid leukemia	0
MLL_29043	AML	acute myeloid leukemia	0
MLL_29044	AML	acute myeloid leukemia	0
MLL_29045	AML	acute myeloid leukemia	0
MLL_29046	AML	acute myeloid leukemia	0
MLL_29047	AML	acute myeloid leukemia	0
MLL_29048	AML	acute myeloid leukemia	0
MLL_29049	AML	acute myeloid leukemia	1
MLL_29050	AML	acute myeloid leukemia	0
MLL_29052	AML	acute myeloid leukemia	0
MLL_29053	AML	acute myeloid leukemia	0
MLL_29054	AML	acute myeloid leukemia	0
MLL_29055	AML	acute myeloid leukemia	0
MLL_29056	AML	acute myeloid leukemia	0
MLL_29057	AML	acute myeloid leukemia	0
MLL_29058	AML	acute myeloid leukemia	0
MLL_29059	AML	acute myeloid leukemia	0
MLL_29060	AML	acute myeloid leukemia	0
MLL_29061	AML	acute myeloid leukemia	0
MLL_29062	AML	acute myeloid leukemia	0
MLL_29063	AML	acute myeloid leukemia	0
MLL_29064	AML	acute myeloid leukemia	0
MLL_29065	AML	acute myeloid leukemia	0
MLL_29066	AML	acute myeloid leukemia	0
MLL_29067	AML	acute myeloid leukemia	0
MLL_29068	AML	acute myeloid leukemia	0
MLL_29069	AML	acute myeloid leukemia	0
MLL_29070	AML	acute myeloid leukemia	0
MLL_29071	AML	acute myeloid leukemia	0
MLL_29072	AML	acute myeloid leukemia	0
MLL_29073	AML	acute myeloid leukemia	0
MLL_29074	AML	acute myeloid leukemia	0
MLL_29075	AML	acute myeloid leukemia	0
MLL_29076	AML	acute myeloid leukemia	0
MLL_29077	AML	acute myeloid leukemia	0
MLL_29078	AML	acute myeloid leukemia	0
MLL_29079	AML	acute myeloid leukemia	0
MLL_29080	AML	acute myeloid leukemia	0
MLL_29081	AML	acute myeloid leukemia	0
MLL_29082	AML	acute myeloid leukemia	0
MLL_29083	AML	acute myeloid leukemia	0
MLL_29084	AML	acute myeloid leukemia	0
MLL_29085	AML	acute myeloid leukemia	0
MLL_29086	AML	acute myeloid leukemia	0
MLL_29087	AML	acute myeloid leukemia	0
MLL_29335	AML	acute myeloid leukemia	0
MLL_29336	AML	acute myeloid leukemia	0
MLL_29337	AML	acute myeloid leukemia	0
MLL_29338	AML	acute myeloid leukemia	0
MLL_29339	AML	acute myeloid leukemia	0
MLL_29340	AML	acute myeloid leukemia	0
MLL_29342	AML	acute myeloid leukemia	0
MLL_29344	AML	acute myeloid leukemia	0
MLL_29345	AML	acute myeloid leukemia	0
MLL_29346	AML	acute myeloid leukemia	0
MLL_29347	AML	acute myeloid leukemia	0
MLL_29348	AML	acute myeloid leukemia	0
MLL_29349	AML	acute myeloid leukemia	0
MLL_29350	AML	acute myeloid leukemia	0
MLL_29351	AML	acute myeloid leukemia	0
MLL_29352	AML	acute myeloid leukemia	0
MLL_29353	AML	acute myeloid leukemia	0
MLL_29354	AML	acute myeloid leukemia	0
MLL_29355	AML	acute myeloid leukemia	0
MLL_29356	AML	acute myeloid leukemia	0
MLL_29357	AML	acute myeloid leukemia	0
MLL_29358	AML	acute myeloid leukemia	0
MLL_29359	AML	acute myeloid leukemia	0
MLL_29360	AML	acute myeloid leukemia	0
MLL_29361	AML	acute myeloid leukemia	0
MLL_29362	AML	acute myeloid leukemia	0
MLL_29364	AML	acute myeloid leukemia	0
MLL_29365	AML	acute myeloid leukemia	0
MLL_29366	AML	acute myeloid leukemia	0
MLL_29368	AML	acute myeloid leukemia	0
MLL_29369	AML	acute myeloid leukemia	0
MLL_29370	AML	acute myeloid leukemia	0
MLL_29371	AML	acute myeloid leukemia	0
MLL_29372	AML	acute myeloid leukemia	0
MLL_29373	AML	acute myeloid leukemia	0
MLL_29375	AML	acute myeloid leukemia	0
MLL_29376	AML	acute myeloid leukemia	0
MLL_29377	AML	acute myeloid leukemia	0
MLL_29378	AML	acute myeloid leukemia	0
MLL_29379	AML	acute myeloid leukemia	0
MLL_29380	AML	acute myeloid leukemia	0
MLL_29381	AML	acute myeloid leukemia	0
MLL_29382	AML	acute myeloid leukemia	0
MLL_29383	AML	acute myeloid leukemia	0
MLL_29384	AML	acute myeloid leukemia	0
MLL_29385	AML	acute myeloid leukemia	0
MLL_29386	AML	acute myeloid leukemia	0
MLL_29387	AML	acute myeloid leukemia	0
MLL_29388	AML	acute myeloid leukemia	0
MLL_29389	AML	acute myeloid leukemia	0
MLL_29390	AML	acute myeloid leukemia	0
MLL_29392	AML	acute myeloid leukemia	0
MLL_29394	AML	acute myeloid leukemia	0
MLL_29395	AML	acute myeloid leukemia	0
MLL_29396	AML	acute myeloid leukemia	0
MLL_29397	AML	acute myeloid leukemia	0
MLL_29398	AML	acute myeloid leukemia	0
MLL_29399	AML	acute myeloid leukemia	0
MLL_29400	AML	acute myeloid leukemia	0
MLL_29401	AML	acute myeloid leukemia	0
MLL_29402	AML	acute myeloid leukemia	0
MLL_29502	AML	acute myeloid leukemia	0
MLL_29503	AML	acute myeloid leukemia	0
MLL_29504	AML	acute myeloid leukemia	0
MLL_29505	AML	acute myeloid leukemia	0
MLL_29506	AML	acute myeloid leukemia	0
MLL_29507	AML	acute myeloid leukemia	0
MLL_29508	AML	acute myeloid leukemia	0
MLL_29509	AML	acute myeloid leukemia	0
MLL_29510	AML	acute myeloid leukemia	1
MLL_29512	AML	acute myeloid leukemia	0
MLL_29513	AML	acute myeloid leukemia	0
MLL_29514	AML	acute myeloid leukemia	0
MLL_29515	AML	acute myeloid leukemia	0
MLL_29516	AML	acute myeloid leukemia	0
MLL_29517	AML	acute myeloid leukemia	0
MLL_29518	AML	acute myeloid leukemia	0
MLL_29519	AML	acute myeloid leukemia	0
MLL_29520	AML	acute myeloid leukemia	0
MLL_29522	AML	acute myeloid leukemia	0
MLL_29523	AML	acute myeloid leukemia	0
MLL_29524	AML	acute myeloid leukemia	0
MLL_29525	AML	acute myeloid leukemia	0
MLL_29526	AML	acute myeloid leukemia	0
MLL_29527	AML	acute myeloid leukemia	1
MLL_29528	AML	acute myeloid leukemia	0
MLL_29529	AML	acute myeloid leukemia	0
MLL_29530	AML	acute myeloid leukemia	0
MLL_29531	AML	acute myeloid leukemia	0
MLL_29532	AML	acute myeloid leukemia	0
MLL_29533	AML	acute myeloid leukemia	0
MLL_29534	AML	acute myeloid leukemia	0
MLL_29535	AML	acute myeloid leukemia	0
MLL_29536	AML	acute myeloid leukemia	0
MLL_29537	AML	acute myeloid leukemia	0
MLL_29538	AML	acute myeloid leukemia	0
MLL_29539	AML	acute myeloid leukemia	0
MLL_29540	AML	acute myeloid leukemia	0
MLL_29541	AML	acute myeloid leukemia	0
MLL_29542	AML	acute myeloid leukemia	0
MLL_29543	AML	acute myeloid leukemia	0
MLL_29544	AML	acute myeloid leukemia	0
MLL_29545	AML	acute myeloid leukemia	0
MLL_29546	AML	acute myeloid leukemia	0
MLL_29679	AML	acute myeloid leukemia	0
MLL_29682	AML	acute myeloid leukemia	1
MLL_29685	AML	acute myeloid leukemia	0
MLL_29686	AML	acute myeloid leukemia	0
MLL_29690	AML	acute myeloid leukemia	0
MLL_29691	AML	acute myeloid leukemia	0
MLL_29692	AML	acute myeloid leukemia	0
MLL_29693	AML	acute myeloid leukemia	0
MLL_29694	AML	acute myeloid leukemia	0
MLL_29695	AML	acute myeloid leukemia	0
MLL_29696	AML	acute myeloid leukemia	0
MLL_29697	AML	acute myeloid leukemia	0
MLL_29701	AML	acute myeloid leukemia	0
MLL_30193	AML	acute myeloid leukemia	0
MLL_30316	AML	acute myeloid leukemia	0
MLL_30319	AML	acute myeloid leukemia	0
MLL_30483	AML	acute myeloid leukemia	0
MLL_30484	AML	acute myeloid leukemia	0
MLL_30485	AML	acute myeloid leukemia	0
MLL_30487	AML	acute myeloid leukemia	0
MLL_30488	AML	acute myeloid leukemia	0
MLL_30489	AML	acute myeloid leukemia	0
MLL_30490	AML	acute myeloid leukemia	0
MLL_30491	AML	acute myeloid leukemia	0
MLL_30492	AML	acute myeloid leukemia	0
MLL_30493	AML	acute myeloid leukemia	0
MLL_30494	AML	acute myeloid leukemia	0
MLL_30495	AML	acute myeloid leukemia	0
MLL_30496	AML	acute myeloid leukemia	0
MLL_30500	AML	acute myeloid leukemia	1
MLL_30501	AML	acute myeloid leukemia	0
MLL_30502	AML	acute myeloid leukemia	0
MLL_30503	AML	acute myeloid leukemia	0
MLL_30504	AML	acute myeloid leukemia	0
MLL_30505	AML	acute myeloid leukemia	0
MLL_30508	AML	acute myeloid leukemia	1
MLL_30509	AML	acute myeloid leukemia	0
MLL_30511	AML	acute myeloid leukemia	0
MLL_30512	AML	acute myeloid leukemia	0
MLL_30513	AML	acute myeloid leukemia	1
MLL_30515	AML	acute myeloid leukemia	0
MLL_30834	AML	acute myeloid leukemia	0
MLL_30837	AML	acute myeloid leukemia	0
MLL_30838	AML	acute myeloid leukemia	0
MLL_30839	AML	acute myeloid leukemia	0
MLL_30840	AML	acute myeloid leukemia	0
MLL_30841	AML	acute myeloid leukemia	0
MLL_30842	AML	acute myeloid leukemia	0
MLL_30844	AML	acute myeloid leukemia	0
MLL_30846	AML	acute myeloid leukemia	0
MLL_30847	AML	acute myeloid leukemia	0
MLL_30848	AML	acute myeloid leukemia	0
MLL_30849	AML	acute myeloid leukemia	0
MLL_30850	AML	acute myeloid leukemia	0
MLL_30851	AML	acute myeloid leukemia	0
MLL_30852	AML	acute myeloid leukemia	0
MLL_30853	AML	acute myeloid leukemia	0
MLL_30855	AML	acute myeloid leukemia	0
MLL_30856	AML	acute myeloid leukemia	0
MLL_30857	AML	acute myeloid leukemia	1
MLL_30858	AML	acute myeloid leukemia	0
MLL_30859	AML	acute myeloid leukemia	0
MLL_30861	AML	acute myeloid leukemia	0
MLL_30862	AML	acute myeloid leukemia	0
MLL_30863	AML	acute myeloid leukemia	0
MLL_30864	AML	acute myeloid leukemia	0
MLL_30865	AML	acute myeloid leukemia	0
MLL_30866	AML	acute myeloid leukemia	0
MLL_30868	AML	acute myeloid leukemia	0
MLL_30870	AML	acute myeloid leukemia	0
MLL_30871	AML	acute myeloid leukemia	0
MLL_30872	AML	acute myeloid leukemia	0
MLL_30873	AML	acute myeloid leukemia	0
MLL_30874	AML	acute myeloid leukemia	0
MLL_30875	AML	acute myeloid leukemia	0
MLL_30876	AML	acute myeloid leukemia	0
MLL_30877	AML	acute myeloid leukemia	0
MLL_30878	AML	acute myeloid leukemia	0
MLL_30880	AML	acute myeloid leukemia	0
MLL_30881	AML	acute myeloid leukemia	0
MLL_30882	AML	acute myeloid leukemia	0
MLL_30883	AML	acute myeloid leukemia	0
MLL_30885	AML	acute myeloid leukemia	0
MLL_30886	AML	acute myeloid leukemia	0
MLL_30887	AML	acute myeloid leukemia	0
MLL_30888	AML	acute myeloid leukemia	0
MLL_30889	AML	acute myeloid leukemia	0
MLL_31385	AML	acute myeloid leukemia	0
MLL_32240	AML	acute myeloid leukemia	0
MLL_32245	AML	acute myeloid leukemia	0
MLL_32249	AML	acute myeloid leukemia	0
MLL_32256	AML	acute myeloid leukemia	0
MLL_32257	AML	acute myeloid leukemia	0
MLL_32452	AML	acute myeloid leukemia	0
MLL_32456	AML	acute myeloid leukemia	0
MLL_32457	AML	acute myeloid leukemia	0
MLL_32458	AML	acute myeloid leukemia	0
MLL_32472	AML	acute myeloid leukemia	0
MLL_32479	AML	acute myeloid leukemia	0
MLL_32992	AML	acute myeloid leukemia	0
MLL_38766	AML	acute myeloid leukemia	0
MLL_43067	AML	acute myeloid leukemia	0
MLL_43954	AML	acute myeloid leukemia	0
MLL_43990	AML	acute myeloid leukemia	0
MLL_43994	AML	acute myeloid leukemia	0
MLL_43999	AML	acute myeloid leukemia	0
MLL_44083	AML	acute myeloid leukemia	0
MLL_44086	AML	acute myeloid leukemia	0
MLL_44131	AML	acute myeloid leukemia	0
MLL_44178	AML	acute myeloid leukemia	0
MLL_44209	AML	acute myeloid leukemia	0
MLL_44224	AML	acute myeloid leukemia	0
MLL_44268	AML	acute myeloid leukemia	0
MLL_44302	AML	acute myeloid leukemia	0
MLL_44378	AML	acute myeloid leukemia	0
MLL_44418	AML	acute myeloid leukemia	0
MLL_44530	AML	acute myeloid leukemia	0
MLL_44548	AML	acute myeloid leukemia	0
MLL_44581	AML	acute myeloid leukemia	0
MLL_44588	AML	acute myeloid leukemia	0
MLL_44612	AML	acute myeloid leukemia	0
MLL_44619	AML	acute myeloid leukemia	0
MLL_44672	AML	acute myeloid leukemia	0
MLL_44692	AML	acute myeloid leukemia	0
MLL_44702	AML	acute myeloid leukemia	0
MLL_44723	AML	acute myeloid leukemia	0
MLL_44728	AML	acute myeloid leukemia	0
MLL_44773	AML	acute myeloid leukemia	0
MLL_44778	AML	acute myeloid leukemia	0
MLL_44795	AML	acute myeloid leukemia	0
MLL_44928	AML	acute myeloid leukemia	0
MLL_44993	AML	acute myeloid leukemia	0
MLL_45020	AML	acute myeloid leukemia	0
MLL_45069	AML	acute myeloid leukemia	0
MLL_45092	AML	acute myeloid leukemia	0
MLL_45153	AML	acute myeloid leukemia	0
MLL_45211	AML	acute myeloid leukemia	0
MLL_45237	AML	acute myeloid leukemia	0
MLL_45249	AML	acute myeloid leukemia	0
MLL_45284	AML	acute myeloid leukemia	0
MLL_45367	AML	acute myeloid leukemia	0
MLL_45391	AML	acute myeloid leukemia	0
MLL_45414	AML	acute myeloid leukemia	0
MLL_45419	AML	acute myeloid leukemia	0
MLL_45424	AML	acute myeloid leukemia	0
MLL_45546	AML	acute myeloid leukemia	0
MLL_45665	AML	acute myeloid leukemia	0
MLL_45747	AML	acute myeloid leukemia	0
MLL_45757	AML	acute myeloid leukemia	0
MLL_45769	AML	acute myeloid leukemia	0
MLL_45788	AML	acute myeloid leukemia	0
MLL_45986	AML	acute myeloid leukemia	0
MLL_46082	AML	acute myeloid leukemia	0
MLL_46161	AML	acute myeloid leukemia	0
MLL_46164	AML	acute myeloid leukemia	0
MLL_46189	AML	acute myeloid leukemia	0
MLL_46198	AML	acute myeloid leukemia	0
MLL_46206	AML	acute myeloid leukemia	0
MLL_46220	AML	acute myeloid leukemia	0
MLL_46239	AML	acute myeloid leukemia	0
MLL_46252	AML	acute myeloid leukemia	0
MLL_46277	AML	acute myeloid leukemia	0
MLL_46281	AML	acute myeloid leukemia	0
MLL_46282	AML	acute myeloid leukemia	0
MLL_46317	AML	acute myeloid leukemia	0
MLL_46334	AML	acute myeloid leukemia	0
MLL_46343	AML	acute myeloid leukemia	0
MLL_46351	AML	acute myeloid leukemia	0
MLL_46361	AML	acute myeloid leukemia	0
MLL_46376	AML	acute myeloid leukemia	0
MLL_46392	AML	acute myeloid leukemia	0
MLL_46397	AML	acute myeloid leukemia	0
MLL_46405	AML	acute myeloid leukemia	0
MLL_52873	AML	acute myeloid leukemia	0
MLL_53636	AML	acute myeloid leukemia	0
MLL_53785	AML	acute myeloid leukemia	0
MLL_54203	AML	acute myeloid leukemia	0
MLL_54524	AML	acute myeloid leukemia	0
MLL_54968	AML	acute myeloid leukemia	0
MLL_57059	AML	acute myeloid leukemia	0
MLL_58068	AML	acute myeloid leukemia	0
MLL_58162	AML	acute myeloid leukemia	0
MLL_58310	AML	acute myeloid leukemia	0
MLL_58459	AML	acute myeloid leukemia	0
MLL_60208	AML	acute myeloid leukemia	1
MLL_60209	AML	acute myeloid leukemia	0
MLL_60218	AML	acute myeloid leukemia	0
MLL_60226	AML	acute myeloid leukemia	0
MLL_60901	AML	acute myeloid leukemia	0
MLL_62280	AML	acute myeloid leukemia	0
MLL_62486	AML	acute myeloid leukemia	0
MLL_73377	AML	acute myeloid leukemia	0
MLL_73502	AML	acute myeloid leukemia	0
MLL_73527	AML	acute myeloid leukemia	0
MLL_73562	AML	acute myeloid leukemia	0
MLL_73579	AML	acute myeloid leukemia	0
MLL_73623	AML	acute myeloid leukemia	0
MLL_73633	AML	acute myeloid leukemia	0
MLL_73797	AML	acute myeloid leukemia	0
MLL_73930	AML	acute myeloid leukemia	0
MLL_73933	AML	acute myeloid leukemia	0
MLL_74031	AML	acute myeloid leukemia	0
MLL_74283	AML	acute myeloid leukemia	0
MLL_74402	AML	acute myeloid leukemia	0
MLL_74417	AML	acute myeloid leukemia	0
MLL_74481	AML	acute myeloid leukemia	0
MLL_74527	AML	acute myeloid leukemia	0
MLL_74554	AML	acute myeloid leukemia	0
MLL_74635	AML	acute myeloid leukemia	0
MLL_74674	AML	acute myeloid leukemia	0
MLL_74791	AML	acute myeloid leukemia	0
MLL_74821	AML	acute myeloid leukemia	0
MLL_74846	AML	acute myeloid leukemia	0
MLL_74910	AML	acute myeloid leukemia	0
MLL_75011	AML	acute myeloid leukemia	0
MLL_75114	AML	acute myeloid leukemia	0
MLL_75191	AML	acute myeloid leukemia	0
MLL_75235	AML	acute myeloid leukemia	0
MLL_75258	AML	acute myeloid leukemia	0
MLL_75276	AML	acute myeloid leukemia	0
MLL_75303	AML	acute myeloid leukemia	0
MLL_75360	AML	acute myeloid leukemia	0
MLL_75626	AML	acute myeloid leukemia	0
MLL_75650	AML	acute myeloid leukemia	0
MLL_75700	AML	acute myeloid leukemia	0
MLL_75704	AML	acute myeloid leukemia	0
MLL_75731	AML	acute myeloid leukemia	0
MLL_75863	AML	acute myeloid leukemia	0
MLL_75931	AML	acute myeloid leukemia	0
MLL_75997	AML	acute myeloid leukemia	0
MLL_76011	AML	acute myeloid leukemia	0
MLL_76157	AML	acute myeloid leukemia	0
MLL_76273	AML	acute myeloid leukemia	0
MUC_00138	AML	acute myeloid leukemia	0
MUC_00506	AML	acute myeloid leukemia	0
MUC_00510	AML	acute myeloid leukemia	0
MUC_00563	AML	acute myeloid leukemia	0
MUC_00622	AML	acute myeloid leukemia	0
MUC_00661	AML	acute myeloid leukemia	0
MUC_00705	AML	acute myeloid leukemia	0
MUC_00723	AML	acute myeloid leukemia	0
MLL_00003	ATM_mut	all samples carrying ATM mutations	0
MLL_00533	ATM_mut	all samples carrying ATM mutations	0
MLL_00576	ATM_mut	all samples carrying ATM mutations	0
MLL_00594	ATM_mut	all samples carrying ATM mutations	0
MLL_00700	ATM_mut	all samples carrying ATM mutations	0
MLL_00769	ATM_mut	all samples carrying ATM mutations	0
MLL_00779	ATM_mut	all samples carrying ATM mutations	0
MLL_01005	ATM_mut	all samples carrying ATM mutations	0
MLL_01280	ATM_mut	all samples carrying ATM mutations	0
MLL_01858	ATM_mut	all samples carrying ATM mutations	0
MLL_02101	ATM_mut	all samples carrying ATM mutations	0
MLL_02190	ATM_mut	all samples carrying ATM mutations	0
MLL_02283	ATM_mut	all samples carrying ATM mutations	0
MLL_02331	ATM_mut	all samples carrying ATM mutations	0
MLL_02337	ATM_mut	all samples carrying ATM mutations	0
MLL_02428	ATM_mut	all samples carrying ATM mutations	0
MLL_02472	ATM_mut	all samples carrying ATM mutations	2
MLL_02503	ATM_mut	all samples carrying ATM mutations	1
MLL_02517	ATM_mut	all samples carrying ATM mutations	0
MLL_02553	ATM_mut	all samples carrying ATM mutations	0
MLL_02726	ATM_mut	all samples carrying ATM mutations	1
MLL_02821	ATM_mut	all samples carrying ATM mutations	0
MLL_02866	ATM_mut	all samples carrying ATM mutations	0
MLL_02917	ATM_mut	all samples carrying ATM mutations	0
MLL_03197	ATM_mut	all samples carrying ATM mutations	0
MLL_03239	ATM_mut	all samples carrying ATM mutations	0
MLL_03321	ATM_mut	all samples carrying ATM mutations	0
MLL_03475	ATM_mut	all samples carrying ATM mutations	0
MLL_03947	ATM_mut	all samples carrying ATM mutations	0
MLL_08473	ATM_mut	all samples carrying ATM mutations	0
MLL_09825	ATM_mut	all samples carrying ATM mutations	0
MLL_09840	ATM_mut	all samples carrying ATM mutations	0
MLL_09870	ATM_mut	all samples carrying ATM mutations	0
MLL_09904	ATM_mut	all samples carrying ATM mutations	0
MLL_09926	ATM_mut	all samples carrying ATM mutations	0
MLL_09950	ATM_mut	all samples carrying ATM mutations	0
MLL_10017	ATM_mut	all samples carrying ATM mutations	0
MLL_10079	ATM_mut	all samples carrying ATM mutations	0
MLL_10099	ATM_mut	all samples carrying ATM mutations	1
MLL_10168	ATM_mut	all samples carrying ATM mutations	0
MLL_10177	ATM_mut	all samples carrying ATM mutations	0
MLL_10192	ATM_mut	all samples carrying ATM mutations	0
MLL_10741	ATM_mut	all samples carrying ATM mutations	0
MLL_10747	ATM_mut	all samples carrying ATM mutations	0
MLL_10752	ATM_mut	all samples carrying ATM mutations	0
MLL_10788	ATM_mut	all samples carrying ATM mutations	0
MLL_10811	ATM_mut	all samples carrying ATM mutations	0
MLL_109609	ATM_mut	all samples carrying ATM mutations	0
MLL_10969	ATM_mut	all samples carrying ATM mutations	1
MLL_11054	ATM_mut	all samples carrying ATM mutations	0
MLL_11065	ATM_mut	all samples carrying ATM mutations	0
MLL_11072	ATM_mut	all samples carrying ATM mutations	0
MLL_11134	ATM_mut	all samples carrying ATM mutations	0
MLL_11180	ATM_mut	all samples carrying ATM mutations	0
MLL_11185	ATM_mut	all samples carrying ATM mutations	0
MLL_11227	ATM_mut	all samples carrying ATM mutations	0
MLL_11252	ATM_mut	all samples carrying ATM mutations	0
MLL_11256	ATM_mut	all samples carrying ATM mutations	0
MLL_11272	ATM_mut	all samples carrying ATM mutations	0
MLL_11282	ATM_mut	all samples carrying ATM mutations	0
MLL_11292	ATM_mut	all samples carrying ATM mutations	1
MLL_11323	ATM_mut	all samples carrying ATM mutations	0
MLL_11336	ATM_mut	all samples carrying ATM mutations	0
MLL_11373	ATM_mut	all samples carrying ATM mutations	0
MLL_11375	ATM_mut	all samples carrying ATM mutations	1
MLL_11380	ATM_mut	all samples carrying ATM mutations	0
MLL_11384	ATM_mut	all samples carrying ATM mutations	0
MLL_11460	ATM_mut	all samples carrying ATM mutations	0
MLL_11485	ATM_mut	all samples carrying ATM mutations	0
MLL_11545	ATM_mut	all samples carrying ATM mutations	0
MLL_11571	ATM_mut	all samples carrying ATM mutations	0
MLL_11572	ATM_mut	all samples carrying ATM mutations	0
MLL_11575	ATM_mut	all samples carrying ATM mutations	0
MLL_11598	ATM_mut	all samples carrying ATM mutations	0
MLL_11600	ATM_mut	all samples carrying ATM mutations	0
MLL_11646	ATM_mut	all samples carrying ATM mutations	0
MLL_12380	ATM_mut	all samples carrying ATM mutations	0
MLL_12401	ATM_mut	all samples carrying ATM mutations	0
MLL_12418	ATM_mut	all samples carrying ATM mutations	0
MLL_12454	ATM_mut	all samples carrying ATM mutations	0
MLL_124581	ATM_mut	all samples carrying ATM mutations	0
MLL_12467	ATM_mut	all samples carrying ATM mutations	0
MLL_124687	ATM_mut	all samples carrying ATM mutations	0
MLL_12493	ATM_mut	all samples carrying ATM mutations	0
MLL_12501	ATM_mut	all samples carrying ATM mutations	0
MLL_12508	ATM_mut	all samples carrying ATM mutations	0
MLL_12529	ATM_mut	all samples carrying ATM mutations	0
MLL_125697	ATM_mut	all samples carrying ATM mutations	0
MLL_125840	ATM_mut	all samples carrying ATM mutations	1
MLL_126285	ATM_mut	all samples carrying ATM mutations	0
MLL_126377	ATM_mut	all samples carrying ATM mutations	0
MLL_12648	ATM_mut	all samples carrying ATM mutations	0
MLL_12657	ATM_mut	all samples carrying ATM mutations	0
MLL_128439	ATM_mut	all samples carrying ATM mutations	0
MLL_129175	ATM_mut	all samples carrying ATM mutations	0
MLL_129176	ATM_mut	all samples carrying ATM mutations	0
MLL_129385	ATM_mut	all samples carrying ATM mutations	0
MLL_129976	ATM_mut	all samples carrying ATM mutations	0
MLL_13017	ATM_mut	all samples carrying ATM mutations	0
MLL_133452	ATM_mut	all samples carrying ATM mutations	0
MLL_13376	ATM_mut	all samples carrying ATM mutations	0
MLL_13391	ATM_mut	all samples carrying ATM mutations	1
MLL_13405	ATM_mut	all samples carrying ATM mutations	0
MLL_13408	ATM_mut	all samples carrying ATM mutations	0
MLL_136395	ATM_mut	all samples carrying ATM mutations	0
MLL_136520	ATM_mut	all samples carrying ATM mutations	0
MLL_136521	ATM_mut	all samples carrying ATM mutations	0
MLL_136528	ATM_mut	all samples carrying ATM mutations	0
MLL_136530	ATM_mut	all samples carrying ATM mutations	0
MLL_136533	ATM_mut	all samples carrying ATM mutations	0
MLL_136616	ATM_mut	all samples carrying ATM mutations	0
MLL_136619	ATM_mut	all samples carrying ATM mutations	0
MLL_136621	ATM_mut	all samples carrying ATM mutations	0
MLL_137092	ATM_mut	all samples carrying ATM mutations	0
MLL_137093	ATM_mut	all samples carrying ATM mutations	0
MLL_13802	ATM_mut	all samples carrying ATM mutations	0
MLL_13804	ATM_mut	all samples carrying ATM mutations	0
MLL_13819	ATM_mut	all samples carrying ATM mutations	0
MLL_13902	ATM_mut	all samples carrying ATM mutations	1
MLL_13981	ATM_mut	all samples carrying ATM mutations	0
MLL_14115	ATM_mut	all samples carrying ATM mutations	0
MLL_14443	ATM_mut	all samples carrying ATM mutations	0
MLL_14479	ATM_mut	all samples carrying ATM mutations	0
MLL_14511	ATM_mut	all samples carrying ATM mutations	0
MLL_14747	ATM_mut	all samples carrying ATM mutations	0
MLL_15057	ATM_mut	all samples carrying ATM mutations	0
MLL_153206	ATM_mut	all samples carrying ATM mutations	0
MLL_153208	ATM_mut	all samples carrying ATM mutations	0
MLL_153236	ATM_mut	all samples carrying ATM mutations	0
MLL_153238	ATM_mut	all samples carrying ATM mutations	0
MLL_153264	ATM_mut	all samples carrying ATM mutations	0
MLL_153278	ATM_mut	all samples carrying ATM mutations	0
MLL_153564	ATM_mut	all samples carrying ATM mutations	1
MLL_15380	ATM_mut	all samples carrying ATM mutations	0
MLL_153922	ATM_mut	all samples carrying ATM mutations	0
MLL_154658	ATM_mut	all samples carrying ATM mutations	0
MLL_154683	ATM_mut	all samples carrying ATM mutations	0
MLL_15735	ATM_mut	all samples carrying ATM mutations	0
MLL_158485	ATM_mut	all samples carrying ATM mutations	0
MLL_15909	ATM_mut	all samples carrying ATM mutations	0
MLL_15911	ATM_mut	all samples carrying ATM mutations	0
MLL_15932	ATM_mut	all samples carrying ATM mutations	0
MLL_15980	ATM_mut	all samples carrying ATM mutations	0
MLL_15983	ATM_mut	all samples carrying ATM mutations	0
MLL_16242	ATM_mut	all samples carrying ATM mutations	0
MLL_16593	ATM_mut	all samples carrying ATM mutations	0
MLL_16920	ATM_mut	all samples carrying ATM mutations	0
MLL_16924	ATM_mut	all samples carrying ATM mutations	0
MLL_17167	ATM_mut	all samples carrying ATM mutations	0
MLL_17181	ATM_mut	all samples carrying ATM mutations	0
MLL_17196	ATM_mut	all samples carrying ATM mutations	0
MLL_17208	ATM_mut	all samples carrying ATM mutations	0
MLL_17300	ATM_mut	all samples carrying ATM mutations	0
MLL_17305	ATM_mut	all samples carrying ATM mutations	0
MLL_17730	ATM_mut	all samples carrying ATM mutations	0
MLL_17821	ATM_mut	all samples carrying ATM mutations	0
MLL_17824	ATM_mut	all samples carrying ATM mutations	0
MLL_18227	ATM_mut	all samples carrying ATM mutations	0
MLL_18232	ATM_mut	all samples carrying ATM mutations	0
MLL_18408	ATM_mut	all samples carrying ATM mutations	0
MLL_18409	ATM_mut	all samples carrying ATM mutations	0
MLL_18427	ATM_mut	all samples carrying ATM mutations	0
MLL_18795	ATM_mut	all samples carrying ATM mutations	0
MLL_19023	ATM_mut	all samples carrying ATM mutations	0
MLL_19208	ATM_mut	all samples carrying ATM mutations	0
MLL_19288	ATM_mut	all samples carrying ATM mutations	0
MLL_19302	ATM_mut	all samples carrying ATM mutations	0
MLL_19303	ATM_mut	all samples carrying ATM mutations	0
MLL_19479	ATM_mut	all samples carrying ATM mutations	0
MLL_19480	ATM_mut	all samples carrying ATM mutations	0
MLL_19541	ATM_mut	all samples carrying ATM mutations	0
MLL_19551	ATM_mut	all samples carrying ATM mutations	0
MLL_19556	ATM_mut	all samples carrying ATM mutations	0
MLL_19558	ATM_mut	all samples carrying ATM mutations	0
MLL_19696	ATM_mut	all samples carrying ATM mutations	0
MLL_19701	ATM_mut	all samples carrying ATM mutations	0
MLL_19719	ATM_mut	all samples carrying ATM mutations	0
MLL_19726	ATM_mut	all samples carrying ATM mutations	0
MLL_19924	ATM_mut	all samples carrying ATM mutations	0
MLL_19957	ATM_mut	all samples carrying ATM mutations	0
MLL_19960	ATM_mut	all samples carrying ATM mutations	0
MLL_19977	ATM_mut	all samples carrying ATM mutations	0
MLL_20071	ATM_mut	all samples carrying ATM mutations	0
MLL_20188	ATM_mut	all samples carrying ATM mutations	0
MLL_20357	ATM_mut	all samples carrying ATM mutations	7
MLL_20379	ATM_mut	all samples carrying ATM mutations	0
MLL_20896	ATM_mut	all samples carrying ATM mutations	0
MLL_20901	ATM_mut	all samples carrying ATM mutations	4
MLL_21263	ATM_mut	all samples carrying ATM mutations	0
MLL_21376	ATM_mut	all samples carrying ATM mutations	0
MLL_21383	ATM_mut	all samples carrying ATM mutations	0
MLL_21524	ATM_mut	all samples carrying ATM mutations	0
MLL_21525	ATM_mut	all samples carrying ATM mutations	0
MLL_21528	ATM_mut	all samples carrying ATM mutations	0
MLL_21540	ATM_mut	all samples carrying ATM mutations	0
MLL_21545	ATM_mut	all samples carrying ATM mutations	0
MLL_21733	ATM_mut	all samples carrying ATM mutations	0
MLL_21735	ATM_mut	all samples carrying ATM mutations	0
MLL_21736	ATM_mut	all samples carrying ATM mutations	0
MLL_21852	ATM_mut	all samples carrying ATM mutations	0
MLL_21859	ATM_mut	all samples carrying ATM mutations	1
MLL_21863	ATM_mut	all samples carrying ATM mutations	2
MLL_21941	ATM_mut	all samples carrying ATM mutations	0
MLL_21942	ATM_mut	all samples carrying ATM mutations	0
MLL_21944	ATM_mut	all samples carrying ATM mutations	5
MLL_21953	ATM_mut	all samples carrying ATM mutations	4
MLL_21957	ATM_mut	all samples carrying ATM mutations	0
MLL_21967	ATM_mut	all samples carrying ATM mutations	0
MLL_21968	ATM_mut	all samples carrying ATM mutations	0
MLL_22139	ATM_mut	all samples carrying ATM mutations	0
MLL_22141	ATM_mut	all samples carrying ATM mutations	0
MLL_22145	ATM_mut	all samples carrying ATM mutations	0
MLL_22147	ATM_mut	all samples carrying ATM mutations	0
MLL_22155	ATM_mut	all samples carrying ATM mutations	0
MLL_22160	ATM_mut	all samples carrying ATM mutations	0
MLL_22171	ATM_mut	all samples carrying ATM mutations	0
MLL_22188	ATM_mut	all samples carrying ATM mutations	0
MLL_22194	ATM_mut	all samples carrying ATM mutations	1
MLL_22357	ATM_mut	all samples carrying ATM mutations	0
MLL_22361	ATM_mut	all samples carrying ATM mutations	0
MLL_22365	ATM_mut	all samples carrying ATM mutations	0
MLL_22529	ATM_mut	all samples carrying ATM mutations	0
MLL_22598	ATM_mut	all samples carrying ATM mutations	0
MLL_22723	ATM_mut	all samples carrying ATM mutations	0
MLL_22730	ATM_mut	all samples carrying ATM mutations	0
MLL_22740	ATM_mut	all samples carrying ATM mutations	0
MLL_22741	ATM_mut	all samples carrying ATM mutations	0
MLL_22751	ATM_mut	all samples carrying ATM mutations	0
MLL_22756	ATM_mut	all samples carrying ATM mutations	0
MLL_23002	ATM_mut	all samples carrying ATM mutations	0
MLL_23195	ATM_mut	all samples carrying ATM mutations	0
MLL_23198	ATM_mut	all samples carrying ATM mutations	0
MLL_23201	ATM_mut	all samples carrying ATM mutations	0
MLL_23203	ATM_mut	all samples carrying ATM mutations	1
MLL_23215	ATM_mut	all samples carrying ATM mutations	0
MLL_23404	ATM_mut	all samples carrying ATM mutations	0
MLL_23941	ATM_mut	all samples carrying ATM mutations	0
MLL_24569	ATM_mut	all samples carrying ATM mutations	0
MLL_24593	ATM_mut	all samples carrying ATM mutations	0
MLL_25399	ATM_mut	all samples carrying ATM mutations	0
MLL_25584	ATM_mut	all samples carrying ATM mutations	0
MLL_25597	ATM_mut	all samples carrying ATM mutations	0
MLL_25755	ATM_mut	all samples carrying ATM mutations	0
MLL_25842	ATM_mut	all samples carrying ATM mutations	0
MLL_26280	ATM_mut	all samples carrying ATM mutations	0
MLL_27370	ATM_mut	all samples carrying ATM mutations	0
MLL_27374	ATM_mut	all samples carrying ATM mutations	0
MLL_27376	ATM_mut	all samples carrying ATM mutations	0
MLL_27380	ATM_mut	all samples carrying ATM mutations	0
MLL_27381	ATM_mut	all samples carrying ATM mutations	0
MLL_27614	ATM_mut	all samples carrying ATM mutations	0
MLL_27887	ATM_mut	all samples carrying ATM mutations	0
MLL_28025	ATM_mut	all samples carrying ATM mutations	0
MLL_28026	ATM_mut	all samples carrying ATM mutations	0
MLL_28029	ATM_mut	all samples carrying ATM mutations	0
MLL_28031	ATM_mut	all samples carrying ATM mutations	0
MLL_28032	ATM_mut	all samples carrying ATM mutations	0
MLL_28037	ATM_mut	all samples carrying ATM mutations	0
MLL_28039	ATM_mut	all samples carrying ATM mutations	0
MLL_28040	ATM_mut	all samples carrying ATM mutations	0
MLL_28041	ATM_mut	all samples carrying ATM mutations	0
MLL_28125	ATM_mut	all samples carrying ATM mutations	0
MLL_28127	ATM_mut	all samples carrying ATM mutations	0
MLL_28356	ATM_mut	all samples carrying ATM mutations	0
MLL_28357	ATM_mut	all samples carrying ATM mutations	0
MLL_28359	ATM_mut	all samples carrying ATM mutations	0
MLL_28360	ATM_mut	all samples carrying ATM mutations	0
MLL_28361	ATM_mut	all samples carrying ATM mutations	0
MLL_28366	ATM_mut	all samples carrying ATM mutations	0
MLL_28367	ATM_mut	all samples carrying ATM mutations	0
MLL_28600	ATM_mut	all samples carrying ATM mutations	0
MLL_28601	ATM_mut	all samples carrying ATM mutations	1
MLL_28602	ATM_mut	all samples carrying ATM mutations	0
MLL_28603	ATM_mut	all samples carrying ATM mutations	0
MLL_28823	ATM_mut	all samples carrying ATM mutations	0
MLL_28825	ATM_mut	all samples carrying ATM mutations	0
MLL_28826	ATM_mut	all samples carrying ATM mutations	0
MLL_28829	ATM_mut	all samples carrying ATM mutations	0
MLL_28838	ATM_mut	all samples carrying ATM mutations	0
MLL_28853	ATM_mut	all samples carrying ATM mutations	0
MLL_28854	ATM_mut	all samples carrying ATM mutations	0
MLL_28858	ATM_mut	all samples carrying ATM mutations	0
MLL_29051	ATM_mut	all samples carrying ATM mutations	0
MLL_29060	ATM_mut	all samples carrying ATM mutations	0
MLL_29105	ATM_mut	all samples carrying ATM mutations	0
MLL_29342	ATM_mut	all samples carrying ATM mutations	0
MLL_29378	ATM_mut	all samples carrying ATM mutations	0
MLL_29380	ATM_mut	all samples carrying ATM mutations	0
MLL_29398	ATM_mut	all samples carrying ATM mutations	0
MLL_29408	ATM_mut	all samples carrying ATM mutations	10
MLL_29502	ATM_mut	all samples carrying ATM mutations	0
MLL_29509	ATM_mut	all samples carrying ATM mutations	0
MLL_29518	ATM_mut	all samples carrying ATM mutations	0
MLL_29556	ATM_mut	all samples carrying ATM mutations	0
MLL_29682	ATM_mut	all samples carrying ATM mutations	1
MLL_29687	ATM_mut	all samples carrying ATM mutations	0
MLL_29698	ATM_mut	all samples carrying ATM mutations	0
MLL_29708	ATM_mut	all samples carrying ATM mutations	0
MLL_29713	ATM_mut	all samples carrying ATM mutations	0
MLL_30509	ATM_mut	all samples carrying ATM mutations	0
MLL_30881	ATM_mut	all samples carrying ATM mutations	0
MLL_31385	ATM_mut	all samples carrying ATM mutations	0
MLL_31964	ATM_mut	all samples carrying ATM mutations	0
MLL_32021	ATM_mut	all samples carrying ATM mutations	0
MLL_32243	ATM_mut	all samples carrying ATM mutations	0
MLL_32446	ATM_mut	all samples carrying ATM mutations	0
MLL_32449	ATM_mut	all samples carrying ATM mutations	0
MLL_32457	ATM_mut	all samples carrying ATM mutations	0
MLL_32461	ATM_mut	all samples carrying ATM mutations	0
MLL_32477	ATM_mut	all samples carrying ATM mutations	1
MLL_32992	ATM_mut	all samples carrying ATM mutations	0
MLL_33584	ATM_mut	all samples carrying ATM mutations	0
MLL_42335	ATM_mut	all samples carrying ATM mutations	0
MLL_44795	ATM_mut	all samples carrying ATM mutations	0
MLL_45419	ATM_mut	all samples carrying ATM mutations	0
MLL_45757	ATM_mut	all samples carrying ATM mutations	0
MLL_45788	ATM_mut	all samples carrying ATM mutations	0
MLL_46239	ATM_mut	all samples carrying ATM mutations	0
MLL_46282	ATM_mut	all samples carrying ATM mutations	0
MLL_46334	ATM_mut	all samples carrying ATM mutations	0
MLL_46405	ATM_mut	all samples carrying ATM mutations	0
MLL_50518	ATM_mut	all samples carrying ATM mutations	0
MLL_50781	ATM_mut	all samples carrying ATM mutations	0
MLL_51201	ATM_mut	all samples carrying ATM mutations	0
MLL_51232	ATM_mut	all samples carrying ATM mutations	0
MLL_51438	ATM_mut	all samples carrying ATM mutations	0
MLL_54449	ATM_mut	all samples carrying ATM mutations	0
MLL_54621	ATM_mut	all samples carrying ATM mutations	0
MLL_55230	ATM_mut	all samples carrying ATM mutations	0
MLL_55310	ATM_mut	all samples carrying ATM mutations	0
MLL_55537	ATM_mut	all samples carrying ATM mutations	0
MLL_55541	ATM_mut	all samples carrying ATM mutations	0
MLL_55556	ATM_mut	all samples carrying ATM mutations	0
MLL_55633	ATM_mut	all samples carrying ATM mutations	0
MLL_55676	ATM_mut	all samples carrying ATM mutations	0
MLL_55681	ATM_mut	all samples carrying ATM mutations	0
MLL_55855	ATM_mut	all samples carrying ATM mutations	1
MLL_55857	ATM_mut	all samples carrying ATM mutations	0
MLL_55873	ATM_mut	all samples carrying ATM mutations	0
MLL_57412	ATM_mut	all samples carrying ATM mutations	1
MLL_57414	ATM_mut	all samples carrying ATM mutations	4
MLL_57513	ATM_mut	all samples carrying ATM mutations	5
MLL_57530	ATM_mut	all samples carrying ATM mutations	0
MLL_57533	ATM_mut	all samples carrying ATM mutations	1
MLL_57534	ATM_mut	all samples carrying ATM mutations	1
MLL_57779	ATM_mut	all samples carrying ATM mutations	0
MLL_57812	ATM_mut	all samples carrying ATM mutations	0
MLL_57819	ATM_mut	all samples carrying ATM mutations	0
MLL_57981	ATM_mut	all samples carrying ATM mutations	0
MLL_57983	ATM_mut	all samples carrying ATM mutations	4
MLL_57989	ATM_mut	all samples carrying ATM mutations	0
MLL_58256	ATM_mut	all samples carrying ATM mutations	0
MLL_58261	ATM_mut	all samples carrying ATM mutations	1
MLL_58264	ATM_mut	all samples carrying ATM mutations	0
MLL_58269	ATM_mut	all samples carrying ATM mutations	0
MLL_58274	ATM_mut	all samples carrying ATM mutations	0
MLL_58277	ATM_mut	all samples carrying ATM mutations	0
MLL_58318	ATM_mut	all samples carrying ATM mutations	0
MLL_61879	ATM_mut	all samples carrying ATM mutations	0
MLL_62054	ATM_mut	all samples carrying ATM mutations	12
MLL_62435	ATM_mut	all samples carrying ATM mutations	0
MLL_62955	ATM_mut	all samples carrying ATM mutations	0
MLL_73579	ATM_mut	all samples carrying ATM mutations	0
MUC_00226	ATM_mut	all samples carrying ATM mutations	0
MUC_00419	ATM_mut	all samples carrying ATM mutations	0
MUC_00609	ATM_mut	all samples carrying ATM mutations	0
MUC_00616	ATM_mut	all samples carrying ATM mutations	0
MUC_00618	ATM_mut	all samples carrying ATM mutations	0
MUC_00663	ATM_mut	all samples carrying ATM mutations	0
MUC_00743	ATM_mut	all samples carrying ATM mutations	0
MUC_00827	ATM_mut	all samples carrying ATM mutations	0
MUC_00832	ATM_mut	all samples carrying ATM mutations	0
MLL_108546	AUL	acute undifferentiated leukemia	0
MLL_12509	AUL	acute undifferentiated leukemia	0
MLL_12526	AUL	acute undifferentiated leukemia	0
MLL_12534	AUL	acute undifferentiated leukemia	0
MLL_134150	AUL	acute undifferentiated leukemia	0
MLL_136064	AUL	acute undifferentiated leukemia	0
MLL_136395	AUL	acute undifferentiated leukemia	0
MLL_137260	AUL	acute undifferentiated leukemia	0
MLL_13980	AUL	acute undifferentiated leukemia	0
MLL_13983	AUL	acute undifferentiated leukemia	0
MLL_13984	AUL	acute undifferentiated leukemia	0
MLL_14879	AUL	acute undifferentiated leukemia	0
MLL_14881	AUL	acute undifferentiated leukemia	0
MLL_153030	AUL	acute undifferentiated leukemia	0
MLL_15378	AUL	acute undifferentiated leukemia	0
MLL_158235	AUL	acute undifferentiated leukemia	0
MLL_158803	AUL	acute undifferentiated leukemia	0
MLL_158872	AUL	acute undifferentiated leukemia	0
MLL_17634	AUL	acute undifferentiated leukemia	0
MLL_18660	AUL	acute undifferentiated leukemia	0
MLL_19179	AUL	acute undifferentiated leukemia	0
MLL_21956	AUL	acute undifferentiated leukemia	0
MLL_21957	AUL	acute undifferentiated leukemia	0
MLL_22171	AUL	acute undifferentiated leukemia	0
MLL_22172	AUL	acute undifferentiated leukemia	0
MLL_22527	AUL	acute undifferentiated leukemia	0
MLL_22605	AUL	acute undifferentiated leukemia	0
MLL_23120	AUL	acute undifferentiated leukemia	0
MLL_23191	AUL	acute undifferentiated leukemia	0
MLL_23737	AUL	acute undifferentiated leukemia	0
MLL_27622	AUL	acute undifferentiated leukemia	0
MLL_54631	AUL	acute undifferentiated leukemia	0
MLL_55570	AUL	acute undifferentiated leukemia	0
MLL_57805	AUL	acute undifferentiated leukemia	0
MLL_58305	AUL	acute undifferentiated leukemia	0
MLL_58306	AUL	acute undifferentiated leukemia	0
MLL_58347	AUL	acute undifferentiated leukemia	0
MLL_00092	BCP-ALL	B-cell precursor acute lymphoblastic leukemia	0
MLL_108531	BCP-ALL	B-cell precursor acute lymphoblastic leukemia	0
MLL_12126	BCP-ALL	B-cell precursor acute lymphoblastic leukemia	0
MLL_12257	BCP-ALL	B-cell precursor acute lymphoblastic leukemia	0
MLL_12265	BCP-ALL	B-cell precursor acute lymphoblastic leukemia	0
MLL_12276	BCP-ALL	B-cell precursor acute lymphoblastic leukemia	0
MLL_12280	BCP-ALL	B-cell precursor acute lymphoblastic leukemia	0
MLL_12281	BCP-ALL	B-cell precursor acute lymphoblastic leukemia	0
MLL_12284	BCP-ALL	B-cell precursor acute lymphoblastic leukemia	0
MLL_12286	BCP-ALL	B-cell precursor acute lymphoblastic leukemia	0
MLL_12287	BCP-ALL	B-cell precursor acute lymphoblastic leukemia	0
MLL_12292	BCP-ALL	B-cell precursor acute lymphoblastic leukemia	0
MLL_12302	BCP-ALL	B-cell precursor acute lymphoblastic leukemia	0
MLL_12311	BCP-ALL	B-cell precursor acute lymphoblastic leukemia	0
MLL_12326	BCP-ALL	B-cell precursor acute lymphoblastic leukemia	0
MLL_12331	BCP-ALL	B-cell precursor acute lymphoblastic leukemia	0
MLL_12333	BCP-ALL	B-cell precursor acute lymphoblastic leukemia	0
MLL_12343	BCP-ALL	B-cell precursor acute lymphoblastic leukemia	0
MLL_12347	BCP-ALL	B-cell precursor acute lymphoblastic leukemia	0
MLL_12356	BCP-ALL	B-cell precursor acute lymphoblastic leukemia	1
MLL_12358	BCP-ALL	B-cell precursor acute lymphoblastic leukemia	0
MLL_12366	BCP-ALL	B-cell precursor acute lymphoblastic leukemia	0
MLL_12367	BCP-ALL	B-cell precursor acute lymphoblastic leukemia	0
MLL_12375	BCP-ALL	B-cell precursor acute lymphoblastic leukemia	0
MLL_12376	BCP-ALL	B-cell precursor acute lymphoblastic leukemia	0
MLL_12378	BCP-ALL	B-cell precursor acute lymphoblastic leukemia	0
MLL_12380	BCP-ALL	B-cell precursor acute lymphoblastic leukemia	0
MLL_12383	BCP-ALL	B-cell precursor acute lymphoblastic leukemia	0
MLL_12395	BCP-ALL	B-cell precursor acute lymphoblastic leukemia	0
MLL_12399	BCP-ALL	B-cell precursor acute lymphoblastic leukemia	0
MLL_12451	BCP-ALL	B-cell precursor acute lymphoblastic leukemia	0
MLL_12503	BCP-ALL	B-cell precursor acute lymphoblastic leukemia	0
MLL_12504	BCP-ALL	B-cell precursor acute lymphoblastic leukemia	0
MLL_12507	BCP-ALL	B-cell precursor acute lymphoblastic leukemia	0
MLL_12513	BCP-ALL	B-cell precursor acute lymphoblastic leukemia	0
MLL_12514	BCP-ALL	B-cell precursor acute lymphoblastic leukemia	0
MLL_12516	BCP-ALL	B-cell precursor acute lymphoblastic leukemia	0
MLL_12517	BCP-ALL	B-cell precursor acute lymphoblastic leukemia	0
MLL_12520	BCP-ALL	B-cell precursor acute lymphoblastic leukemia	0
MLL_12522	BCP-ALL	B-cell precursor acute lymphoblastic leukemia	0
MLL_12525	BCP-ALL	B-cell precursor acute lymphoblastic leukemia	0
MLL_12527	BCP-ALL	B-cell precursor acute lymphoblastic leukemia	1
MLL_12528	BCP-ALL	B-cell precursor acute lymphoblastic leukemia	0
MLL_12531	BCP-ALL	B-cell precursor acute lymphoblastic leukemia	0
MLL_12535	BCP-ALL	B-cell precursor acute lymphoblastic leukemia	0
MLL_12538	BCP-ALL	B-cell precursor acute lymphoblastic leukemia	0
MLL_12539	BCP-ALL	B-cell precursor acute lymphoblastic leukemia	0
MLL_12541	BCP-ALL	B-cell precursor acute lymphoblastic leukemia	0
MLL_12542	BCP-ALL	B-cell precursor acute lymphoblastic leukemia	0
MLL_12544	BCP-ALL	B-cell precursor acute lymphoblastic leukemia	0
MLL_12549	BCP-ALL	B-cell precursor acute lymphoblastic leukemia	0
MLL_12556	BCP-ALL	B-cell precursor acute lymphoblastic leukemia	1
MLL_12648	BCP-ALL	B-cell precursor acute lymphoblastic leukemia	0
MLL_12649	BCP-ALL	B-cell precursor acute lymphoblastic leukemia	0
MLL_12651	BCP-ALL	B-cell precursor acute lymphoblastic leukemia	0
MLL_12652	BCP-ALL	B-cell precursor acute lymphoblastic leukemia	0
MLL_12653	BCP-ALL	B-cell precursor acute lymphoblastic leukemia	0
MLL_12654	BCP-ALL	B-cell precursor acute lymphoblastic leukemia	0
MLL_12655	BCP-ALL	B-cell precursor acute lymphoblastic leukemia	0
MLL_12656	BCP-ALL	B-cell precursor acute lymphoblastic leukemia	0
MLL_12657	BCP-ALL	B-cell precursor acute lymphoblastic leukemia	0
MLL_12658	BCP-ALL	B-cell precursor acute lymphoblastic leukemia	0
MLL_12659	BCP-ALL	B-cell precursor acute lymphoblastic leukemia	0
MLL_12660	BCP-ALL	B-cell precursor acute lymphoblastic leukemia	1
MLL_12661	BCP-ALL	B-cell precursor acute lymphoblastic leukemia	0
MLL_12662	BCP-ALL	B-cell precursor acute lymphoblastic leukemia	0
MLL_12663	BCP-ALL	B-cell precursor acute lymphoblastic leukemia	0
MLL_12664	BCP-ALL	B-cell precursor acute lymphoblastic leukemia	0
MLL_12665	BCP-ALL	B-cell precursor acute lymphoblastic leukemia	0
MLL_130782	BCP-ALL	B-cell precursor acute lymphoblastic leukemia	0
MLL_13336	BCP-ALL	B-cell precursor acute lymphoblastic leukemia	0
MLL_13337	BCP-ALL	B-cell precursor acute lymphoblastic leukemia	0
MLL_13338	BCP-ALL	B-cell precursor acute lymphoblastic leukemia	0
MLL_13340	BCP-ALL	B-cell precursor acute lymphoblastic leukemia	0
MLL_13341	BCP-ALL	B-cell precursor acute lymphoblastic leukemia	0
MLL_13342	BCP-ALL	B-cell precursor acute lymphoblastic leukemia	0
MLL_13344	BCP-ALL	B-cell precursor acute lymphoblastic leukemia	0
MLL_13345	BCP-ALL	B-cell precursor acute lymphoblastic leukemia	0
MLL_13346	BCP-ALL	B-cell precursor acute lymphoblastic leukemia	0
MLL_13347	BCP-ALL	B-cell precursor acute lymphoblastic leukemia	0
MLL_13348	BCP-ALL	B-cell precursor acute lymphoblastic leukemia	0
MLL_13350	BCP-ALL	B-cell precursor acute lymphoblastic leukemia	0
MLL_13351	BCP-ALL	B-cell precursor acute lymphoblastic leukemia	0
MLL_13352	BCP-ALL	B-cell precursor acute lymphoblastic leukemia	0
MLL_13353	BCP-ALL	B-cell precursor acute lymphoblastic leukemia	0
MLL_13354	BCP-ALL	B-cell precursor acute lymphoblastic leukemia	0
MLL_13355	BCP-ALL	B-cell precursor acute lymphoblastic leukemia	0
MLL_13356	BCP-ALL	B-cell precursor acute lymphoblastic leukemia	0
MLL_13357	BCP-ALL	B-cell precursor acute lymphoblastic leukemia	0
MLL_13358	BCP-ALL	B-cell precursor acute lymphoblastic leukemia	0
MLL_13359	BCP-ALL	B-cell precursor acute lymphoblastic leukemia	0
MLL_13360	BCP-ALL	B-cell precursor acute lymphoblastic leukemia	0
MLL_13361	BCP-ALL	B-cell precursor acute lymphoblastic leukemia	0
MLL_13363	BCP-ALL	B-cell precursor acute lymphoblastic leukemia	0
MLL_13364	BCP-ALL	B-cell precursor acute lymphoblastic leukemia	0
MLL_13365	BCP-ALL	B-cell precursor acute lymphoblastic leukemia	0
MLL_13366	BCP-ALL	B-cell precursor acute lymphoblastic leukemia	1
MLL_13367	BCP-ALL	B-cell precursor acute lymphoblastic leukemia	0
MLL_13369	BCP-ALL	B-cell precursor acute lymphoblastic leukemia	0
MLL_13370	BCP-ALL	B-cell precursor acute lymphoblastic leukemia	0
MLL_13371	BCP-ALL	B-cell precursor acute lymphoblastic leukemia	0
MLL_13372	BCP-ALL	B-cell precursor acute lymphoblastic leukemia	0
MLL_13373	BCP-ALL	B-cell precursor acute lymphoblastic leukemia	0
MLL_13374	BCP-ALL	B-cell precursor acute lymphoblastic leukemia	0
MLL_13375	BCP-ALL	B-cell precursor acute lymphoblastic leukemia	0
MLL_13376	BCP-ALL	B-cell precursor acute lymphoblastic leukemia	0
MLL_13377	BCP-ALL	B-cell precursor acute lymphoblastic leukemia	0
MLL_13378	BCP-ALL	B-cell precursor acute lymphoblastic leukemia	0
MLL_13379	BCP-ALL	B-cell precursor acute lymphoblastic leukemia	0
MLL_13380	BCP-ALL	B-cell precursor acute lymphoblastic leukemia	0
MLL_13381	BCP-ALL	B-cell precursor acute lymphoblastic leukemia	0
MLL_13382	BCP-ALL	B-cell precursor acute lymphoblastic leukemia	0
MLL_13383	BCP-ALL	B-cell precursor acute lymphoblastic leukemia	0
MLL_13384	BCP-ALL	B-cell precursor acute lymphoblastic leukemia	0
MLL_13385	BCP-ALL	B-cell precursor acute lymphoblastic leukemia	0
MLL_13386	BCP-ALL	B-cell precursor acute lymphoblastic leukemia	0
MLL_13387	BCP-ALL	B-cell precursor acute lymphoblastic leukemia	0
MLL_13388	BCP-ALL	B-cell precursor acute lymphoblastic leukemia	0
MLL_13389	BCP-ALL	B-cell precursor acute lymphoblastic leukemia	0
MLL_13390	BCP-ALL	B-cell precursor acute lymphoblastic leukemia	0
MLL_13391	BCP-ALL	B-cell precursor acute lymphoblastic leukemia	1
MLL_13392	BCP-ALL	B-cell precursor acute lymphoblastic leukemia	0
MLL_13393	BCP-ALL	B-cell precursor acute lymphoblastic leukemia	0
MLL_13394	BCP-ALL	B-cell precursor acute lymphoblastic leukemia	0
MLL_13395	BCP-ALL	B-cell precursor acute lymphoblastic leukemia	0
MLL_13396	BCP-ALL	B-cell precursor acute lymphoblastic leukemia	0
MLL_13397	BCP-ALL	B-cell precursor acute lymphoblastic leukemia	0
MLL_13398	BCP-ALL	B-cell precursor acute lymphoblastic leukemia	0
MLL_13399	BCP-ALL	B-cell precursor acute lymphoblastic leukemia	0
MLL_13400	BCP-ALL	B-cell precursor acute lymphoblastic leukemia	0
MLL_13401	BCP-ALL	B-cell precursor acute lymphoblastic leukemia	0
MLL_13402	BCP-ALL	B-cell precursor acute lymphoblastic leukemia	0
MLL_13403	BCP-ALL	B-cell precursor acute lymphoblastic leukemia	0
MLL_13404	BCP-ALL	B-cell precursor acute lymphoblastic leukemia	0
MLL_13405	BCP-ALL	B-cell precursor acute lymphoblastic leukemia	0
MLL_13406	BCP-ALL	B-cell precursor acute lymphoblastic leukemia	0
MLL_13407	BCP-ALL	B-cell precursor acute lymphoblastic leukemia	0
MLL_13408	BCP-ALL	B-cell precursor acute lymphoblastic leukemia	0
MLL_13409	BCP-ALL	B-cell precursor acute lymphoblastic leukemia	0
MLL_13410	BCP-ALL	B-cell precursor acute lymphoblastic leukemia	0
MLL_13411	BCP-ALL	B-cell precursor acute lymphoblastic leukemia	0
MLL_13412	BCP-ALL	B-cell precursor acute lymphoblastic leukemia	0
MLL_13413	BCP-ALL	B-cell precursor acute lymphoblastic leukemia	0
MLL_13415	BCP-ALL	B-cell precursor acute lymphoblastic leukemia	0
MLL_13417	BCP-ALL	B-cell precursor acute lymphoblastic leukemia	0
MLL_13418	BCP-ALL	B-cell precursor acute lymphoblastic leukemia	0
MLL_13420	BCP-ALL	B-cell precursor acute lymphoblastic leukemia	0
MLL_13424	BCP-ALL	B-cell precursor acute lymphoblastic leukemia	0
MLL_136613	BCP-ALL	B-cell precursor acute lymphoblastic leukemia	0
MLL_136616	BCP-ALL	B-cell precursor acute lymphoblastic leukemia	0
MLL_137079	BCP-ALL	B-cell precursor acute lymphoblastic leukemia	0
MLL_137080	BCP-ALL	B-cell precursor acute lymphoblastic leukemia	0
MLL_137081	BCP-ALL	B-cell precursor acute lymphoblastic leukemia	0
MLL_137082	BCP-ALL	B-cell precursor acute lymphoblastic leukemia	0
MLL_137091	BCP-ALL	B-cell precursor acute lymphoblastic leukemia	0
MLL_137092	BCP-ALL	B-cell precursor acute lymphoblastic leukemia	0
MLL_137093	BCP-ALL	B-cell precursor acute lymphoblastic leukemia	0
MLL_137094	BCP-ALL	B-cell precursor acute lymphoblastic leukemia	0
MLL_137095	BCP-ALL	B-cell precursor acute lymphoblastic leukemia	0
MLL_137096	BCP-ALL	B-cell precursor acute lymphoblastic leukemia	0
MLL_137097	BCP-ALL	B-cell precursor acute lymphoblastic leukemia	0
MLL_137098	BCP-ALL	B-cell precursor acute lymphoblastic leukemia	0
MLL_137099	BCP-ALL	B-cell precursor acute lymphoblastic leukemia	0
MLL_137100	BCP-ALL	B-cell precursor acute lymphoblastic leukemia	0
MLL_137101	BCP-ALL	B-cell precursor acute lymphoblastic leukemia	0
MLL_137105	BCP-ALL	B-cell precursor acute lymphoblastic leukemia	0
MLL_137106	BCP-ALL	B-cell precursor acute lymphoblastic leukemia	0
MLL_137107	BCP-ALL	B-cell precursor acute lymphoblastic leukemia	0
MLL_137108	BCP-ALL	B-cell precursor acute lymphoblastic leukemia	0
MLL_137109	BCP-ALL	B-cell precursor acute lymphoblastic leukemia	0
MLL_137110	BCP-ALL	B-cell precursor acute lymphoblastic leukemia	0
MLL_137111	BCP-ALL	B-cell precursor acute lymphoblastic leukemia	0
MLL_137112	BCP-ALL	B-cell precursor acute lymphoblastic leukemia	0
MLL_137113	BCP-ALL	B-cell precursor acute lymphoblastic leukemia	0
MLL_137114	BCP-ALL	B-cell precursor acute lymphoblastic leukemia	0
MLL_137115	BCP-ALL	B-cell precursor acute lymphoblastic leukemia	0
MLL_137116	BCP-ALL	B-cell precursor acute lymphoblastic leukemia	0
MLL_137117	BCP-ALL	B-cell precursor acute lymphoblastic leukemia	0
MLL_137119	BCP-ALL	B-cell precursor acute lymphoblastic leukemia	0
MLL_137120	BCP-ALL	B-cell precursor acute lymphoblastic leukemia	0
MLL_137121	BCP-ALL	B-cell precursor acute lymphoblastic leukemia	0
MLL_137261	BCP-ALL	B-cell precursor acute lymphoblastic leukemia	0
MLL_137262	BCP-ALL	B-cell precursor acute lymphoblastic leukemia	0
MLL_13901	BCP-ALL	B-cell precursor acute lymphoblastic leukemia	0
MLL_13904	BCP-ALL	B-cell precursor acute lymphoblastic leukemia	0
MLL_13975	BCP-ALL	B-cell precursor acute lymphoblastic leukemia	0
MLL_13977	BCP-ALL	B-cell precursor acute lymphoblastic leukemia	0
MLL_13985	BCP-ALL	B-cell precursor acute lymphoblastic leukemia	0
MLL_14314	BCP-ALL	B-cell precursor acute lymphoblastic leukemia	0
MLL_14511	BCP-ALL	B-cell precursor acute lymphoblastic leukemia	0
MLL_14743	BCP-ALL	B-cell precursor acute lymphoblastic leukemia	0
MLL_14883	BCP-ALL	B-cell precursor acute lymphoblastic leukemia	0
MLL_14885	BCP-ALL	B-cell precursor acute lymphoblastic leukemia	0
MLL_14888	BCP-ALL	B-cell precursor acute lymphoblastic leukemia	0
MLL_15033	BCP-ALL	B-cell precursor acute lymphoblastic leukemia	0
MLL_153029	BCP-ALL	B-cell precursor acute lymphoblastic leukemia	0
MLL_153031	BCP-ALL	B-cell precursor acute lymphoblastic leukemia	0
MLL_153032	BCP-ALL	B-cell precursor acute lymphoblastic leukemia	0
MLL_153038	BCP-ALL	B-cell precursor acute lymphoblastic leukemia	0
MLL_153049	BCP-ALL	B-cell precursor acute lymphoblastic leukemia	0
MLL_153248	BCP-ALL	B-cell precursor acute lymphoblastic leukemia	0
MLL_153266	BCP-ALL	B-cell precursor acute lymphoblastic leukemia	0
MLL_15340	BCP-ALL	B-cell precursor acute lymphoblastic leukemia	0
MLL_15341	BCP-ALL	B-cell precursor acute lymphoblastic leukemia	0
MLL_15342	BCP-ALL	B-cell precursor acute lymphoblastic leukemia	0
MLL_15345	BCP-ALL	B-cell precursor acute lymphoblastic leukemia	0
MLL_15347	BCP-ALL	B-cell precursor acute lymphoblastic leukemia	0
MLL_15349	BCP-ALL	B-cell precursor acute lymphoblastic leukemia	0
MLL_15353	BCP-ALL	B-cell precursor acute lymphoblastic leukemia	0
MLL_15356	BCP-ALL	B-cell precursor acute lymphoblastic leukemia	0
MLL_15361	BCP-ALL	B-cell precursor acute lymphoblastic leukemia	0
MLL_15364	BCP-ALL	B-cell precursor acute lymphoblastic leukemia	0
MLL_15365	BCP-ALL	B-cell precursor acute lymphoblastic leukemia	0
MLL_15366	BCP-ALL	B-cell precursor acute lymphoblastic leukemia	0
MLL_15369	BCP-ALL	B-cell precursor acute lymphoblastic leukemia	0
MLL_15370	BCP-ALL	B-cell precursor acute lymphoblastic leukemia	0
MLL_15372	BCP-ALL	B-cell precursor acute lymphoblastic leukemia	0
MLL_15376	BCP-ALL	B-cell precursor acute lymphoblastic leukemia	0
MLL_153883	BCP-ALL	B-cell precursor acute lymphoblastic leukemia	0
MLL_153884	BCP-ALL	B-cell precursor acute lymphoblastic leukemia	0
MLL_153885	BCP-ALL	B-cell precursor acute lymphoblastic leukemia	0
MLL_153886	BCP-ALL	B-cell precursor acute lymphoblastic leukemia	0
MLL_153887	BCP-ALL	B-cell precursor acute lymphoblastic leukemia	0
MLL_153888	BCP-ALL	B-cell precursor acute lymphoblastic leukemia	0
MLL_153889	BCP-ALL	B-cell precursor acute lymphoblastic leukemia	0
MLL_153890	BCP-ALL	B-cell precursor acute lymphoblastic leukemia	0
MLL_153891	BCP-ALL	B-cell precursor acute lymphoblastic leukemia	0
MLL_153892	BCP-ALL	B-cell precursor acute lymphoblastic leukemia	0
MLL_153921	BCP-ALL	B-cell precursor acute lymphoblastic leukemia	0
MLL_153922	BCP-ALL	B-cell precursor acute lymphoblastic leukemia	0
MLL_153923	BCP-ALL	B-cell precursor acute lymphoblastic leukemia	0
MLL_153924	BCP-ALL	B-cell precursor acute lymphoblastic leukemia	0
MLL_153925	BCP-ALL	B-cell precursor acute lymphoblastic leukemia	0
MLL_153926	BCP-ALL	B-cell precursor acute lymphoblastic leukemia	0
MLL_153927	BCP-ALL	B-cell precursor acute lymphoblastic leukemia	0
MLL_153928	BCP-ALL	B-cell precursor acute lymphoblastic leukemia	0
MLL_153929	BCP-ALL	B-cell precursor acute lymphoblastic leukemia	0
MLL_158804	BCP-ALL	B-cell precursor acute lymphoblastic leukemia	0
MLL_18644	BCP-ALL	B-cell precursor acute lymphoblastic leukemia	0
MLL_18645	BCP-ALL	B-cell precursor acute lymphoblastic leukemia	0
MLL_18646	BCP-ALL	B-cell precursor acute lymphoblastic leukemia	0
MLL_19190	BCP-ALL	B-cell precursor acute lymphoblastic leukemia	0
MLL_19286	BCP-ALL	B-cell precursor acute lymphoblastic leukemia	0
MLL_19863	BCP-ALL	B-cell precursor acute lymphoblastic leukemia	0
MLL_19962	BCP-ALL	B-cell precursor acute lymphoblastic leukemia	0
MLL_20393	BCP-ALL	B-cell precursor acute lymphoblastic leukemia	0
MLL_20594	BCP-ALL	B-cell precursor acute lymphoblastic leukemia	0
MLL_20595	BCP-ALL	B-cell precursor acute lymphoblastic leukemia	0
MLL_21365	BCP-ALL	B-cell precursor acute lymphoblastic leukemia	0
MLL_21369	BCP-ALL	B-cell precursor acute lymphoblastic leukemia	0
MLL_21400	BCP-ALL	B-cell precursor acute lymphoblastic leukemia	0
MLL_21511	BCP-ALL	B-cell precursor acute lymphoblastic leukemia	0
MLL_21571	BCP-ALL	B-cell precursor acute lymphoblastic leukemia	0
MLL_22136	BCP-ALL	B-cell precursor acute lymphoblastic leukemia	0
MLL_22137	BCP-ALL	B-cell precursor acute lymphoblastic leukemia	0
MLL_22139	BCP-ALL	B-cell precursor acute lymphoblastic leukemia	0
MLL_22141	BCP-ALL	B-cell precursor acute lymphoblastic leukemia	0
MLL_22155	BCP-ALL	B-cell precursor acute lymphoblastic leukemia	0
MLL_22175	BCP-ALL	B-cell precursor acute lymphoblastic leukemia	0
MLL_22177	BCP-ALL	B-cell precursor acute lymphoblastic leukemia	0
MLL_22501	BCP-ALL	B-cell precursor acute lymphoblastic leukemia	0
MLL_22507	BCP-ALL	B-cell precursor acute lymphoblastic leukemia	0
MLL_22508	BCP-ALL	B-cell precursor acute lymphoblastic leukemia	1
MLL_22512	BCP-ALL	B-cell precursor acute lymphoblastic leukemia	0
MLL_22517	BCP-ALL	B-cell precursor acute lymphoblastic leukemia	0
MLL_22523	BCP-ALL	B-cell precursor acute lymphoblastic leukemia	0
MLL_22524	BCP-ALL	B-cell precursor acute lymphoblastic leukemia	0
MLL_22525	BCP-ALL	B-cell precursor acute lymphoblastic leukemia	0
MLL_22526	BCP-ALL	B-cell precursor acute lymphoblastic leukemia	0
MLL_22990	BCP-ALL	B-cell precursor acute lymphoblastic leukemia	0
MLL_22995	BCP-ALL	B-cell precursor acute lymphoblastic leukemia	0
MLL_22997	BCP-ALL	B-cell precursor acute lymphoblastic leukemia	0
MLL_23004	BCP-ALL	B-cell precursor acute lymphoblastic leukemia	0
MLL_27109	BCP-ALL	B-cell precursor acute lymphoblastic leukemia	0
MLL_54190	BCP-ALL	B-cell precursor acute lymphoblastic leukemia	0
MLL_54442	BCP-ALL	B-cell precursor acute lymphoblastic leukemia	0
MLL_54452	BCP-ALL	B-cell precursor acute lymphoblastic leukemia	0
MLL_54457	BCP-ALL	B-cell precursor acute lymphoblastic leukemia	0
MLL_54470	BCP-ALL	B-cell precursor acute lymphoblastic leukemia	0
MLL_54471	BCP-ALL	B-cell precursor acute lymphoblastic leukemia	0
MLL_54967	BCP-ALL	B-cell precursor acute lymphoblastic leukemia	0
MLL_55437	BCP-ALL	B-cell precursor acute lymphoblastic leukemia	0
MUC_00406	BCP-ALL	B-cell precursor acute lymphoblastic leukemia	1
MUC_00539	BCP-ALL	B-cell precursor acute lymphoblastic leukemia	0
MUC_00624	BCP-ALL	B-cell precursor acute lymphoblastic leukemia	0
MLL_04867	B-NHL	B-cell non-Hodgkin's lymphoma	0
MLL_12427	B-NHL	B-cell non-Hodgkin's lymphoma	0
MLL_12428	B-NHL	B-cell non-Hodgkin's lymphoma	0
MLL_136615	B-NHL	B-cell non-Hodgkin's lymphoma	0
MLL_136855	B-NHL	B-cell non-Hodgkin's lymphoma	7
MLL_17460	B-NHL	B-cell non-Hodgkin's lymphoma	0
MLL_17461	B-NHL	B-cell non-Hodgkin's lymphoma	0
MLL_17462	B-NHL	B-cell non-Hodgkin's lymphoma	0
MLL_17463	B-NHL	B-cell non-Hodgkin's lymphoma	0
MLL_18397	B-NHL	B-cell non-Hodgkin's lymphoma	0
MLL_18414	B-NHL	B-cell non-Hodgkin's lymphoma	0
MLL_18418	B-NHL	B-cell non-Hodgkin's lymphoma	0
MLL_19282	B-NHL	B-cell non-Hodgkin's lymphoma	0
MLL_19473	B-NHL	B-cell non-Hodgkin's lymphoma	0
MLL_19872	B-NHL	B-cell non-Hodgkin's lymphoma	0
MLL_19971	B-NHL	B-cell non-Hodgkin's lymphoma	0
MLL_19977	B-NHL	B-cell non-Hodgkin's lymphoma	0
MLL_20367	B-NHL	B-cell non-Hodgkin's lymphoma	14
MLL_20368	B-NHL	B-cell non-Hodgkin's lymphoma	0
MLL_20369	B-NHL	B-cell non-Hodgkin's lymphoma	0
MLL_20396	B-NHL	B-cell non-Hodgkin's lymphoma	0
MLL_20399	B-NHL	B-cell non-Hodgkin's lymphoma	0
MLL_20889	B-NHL	B-cell non-Hodgkin's lymphoma	0
MLL_20893	B-NHL	B-cell non-Hodgkin's lymphoma	0
MLL_20896	B-NHL	B-cell non-Hodgkin's lymphoma	0
MLL_20897	B-NHL	B-cell non-Hodgkin's lymphoma	0
MLL_20902	B-NHL	B-cell non-Hodgkin's lymphoma	0
MLL_20907	B-NHL	B-cell non-Hodgkin's lymphoma	0
MLL_20910	B-NHL	B-cell non-Hodgkin's lymphoma	0
MLL_20911	B-NHL	B-cell non-Hodgkin's lymphoma	11
MLL_21281	B-NHL	B-cell non-Hodgkin's lymphoma	0
MLL_21363	B-NHL	B-cell non-Hodgkin's lymphoma	0
MLL_21367	B-NHL	B-cell non-Hodgkin's lymphoma	0
MLL_21513	B-NHL	B-cell non-Hodgkin's lymphoma	0
MLL_21514	B-NHL	B-cell non-Hodgkin's lymphoma	0
MLL_21548	B-NHL	B-cell non-Hodgkin's lymphoma	0
MLL_21559	B-NHL	B-cell non-Hodgkin's lymphoma	0
MLL_21563	B-NHL	B-cell non-Hodgkin's lymphoma	0
MLL_21564	B-NHL	B-cell non-Hodgkin's lymphoma	0
MLL_21566	B-NHL	B-cell non-Hodgkin's lymphoma	0
MLL_21569	B-NHL	B-cell non-Hodgkin's lymphoma	0
MLL_22151	B-NHL	B-cell non-Hodgkin's lymphoma	0
MLL_22511	B-NHL	B-cell non-Hodgkin's lymphoma	0
MLL_22513	B-NHL	B-cell non-Hodgkin's lymphoma	0
MLL_22600	B-NHL	B-cell non-Hodgkin's lymphoma	0
MLL_22715	B-NHL	B-cell non-Hodgkin's lymphoma	0
MLL_22731	B-NHL	B-cell non-Hodgkin's lymphoma	0
MLL_22999	B-NHL	B-cell non-Hodgkin's lymphoma	0
MLL_23117	B-NHL	B-cell non-Hodgkin's lymphoma	0
MLL_23200	B-NHL	B-cell non-Hodgkin's lymphoma	0
MLL_30896	B-NHL	B-cell non-Hodgkin's lymphoma	0
MLL_54196	B-NHL	B-cell non-Hodgkin's lymphoma	0
MLL_57807	B-NHL	B-cell non-Hodgkin's lymphoma	0
MLL_58255	B-NHL	B-cell non-Hodgkin's lymphoma	0
MLL_58258	B-NHL	B-cell non-Hodgkin's lymphoma	0
MLL_58262	B-NHL	B-cell non-Hodgkin's lymphoma	0
MLL_58280	B-NHL	B-cell non-Hodgkin's lymphoma	0
MLL_58311	B-NHL	B-cell non-Hodgkin's lymphoma	0
MLL_61877	B-NHL	B-cell non-Hodgkin's lymphoma	0
MLL_128420	BPDCN	blastic plasmacytoid dendritic cell neoplasm	0
MLL_133678	BPDCN	blastic plasmacytoid dendritic cell neoplasm	0
MLL_13705	BPDCN	blastic plasmacytoid dendritic cell neoplasm	0
MLL_16372	BPDCN	blastic plasmacytoid dendritic cell neoplasm	0
MLL_23186	BPDCN	blastic plasmacytoid dendritic cell neoplasm	0
MLL_23215	BPDCN	blastic plasmacytoid dendritic cell neoplasm	0
MLL_23217	BPDCN	blastic plasmacytoid dendritic cell neoplasm	1
MLL_23394	BPDCN	blastic plasmacytoid dendritic cell neoplasm	0
MLL_23395	BPDCN	blastic plasmacytoid dendritic cell neoplasm	0
MLL_23401	BPDCN	blastic plasmacytoid dendritic cell neoplasm	0
MLL_23404	BPDCN	blastic plasmacytoid dendritic cell neoplasm	0
MLL_23412	BPDCN	blastic plasmacytoid dendritic cell neoplasm	0
MLL_23944	BPDCN	blastic plasmacytoid dendritic cell neoplasm	0
MLL_26419	BPDCN	blastic plasmacytoid dendritic cell neoplasm	0
MLL_27006	BPDCN	blastic plasmacytoid dendritic cell neoplasm	0
MLL_27224	BPDCN	blastic plasmacytoid dendritic cell neoplasm	0
MLL_27371	BPDCN	blastic plasmacytoid dendritic cell neoplasm	0
MLL_27617	BPDCN	blastic plasmacytoid dendritic cell neoplasm	0
MLL_55230	BPDCN	blastic plasmacytoid dendritic cell neoplasm	0
MLL_57529	BPDCN	blastic plasmacytoid dendritic cell neoplasm	1
MLL_57531	BPDCN	blastic plasmacytoid dendritic cell neoplasm	0
MLL_57794	BPDCN	blastic plasmacytoid dendritic cell neoplasm	0
MLL_58307	BPDCN	blastic plasmacytoid dendritic cell neoplasm	0
MLL_58309	BPDCN	blastic plasmacytoid dendritic cell neoplasm	0
MLL_00528	CLL	chronic lymphocytic leukemia	0
MLL_00533	CLL	chronic lymphocytic leukemia	0
MLL_00542	CLL	chronic lymphocytic leukemia	0
MLL_00576	CLL	chronic lymphocytic leukemia	0
MLL_00587	CLL	chronic lymphocytic leukemia	0
MLL_00594	CLL	chronic lymphocytic leukemia	0
MLL_00599	CLL	chronic lymphocytic leukemia	0
MLL_00606	CLL	chronic lymphocytic leukemia	0
MLL_00661	CLL	chronic lymphocytic leukemia	0
MLL_00693	CLL	chronic lymphocytic leukemia	0
MLL_00700	CLL	chronic lymphocytic leukemia	0
MLL_00725	CLL	chronic lymphocytic leukemia	0
MLL_00735	CLL	chronic lymphocytic leukemia	0
MLL_00761	CLL	chronic lymphocytic leukemia	0
MLL_00769	CLL	chronic lymphocytic leukemia	0
MLL_00779	CLL	chronic lymphocytic leukemia	0
MLL_00865	CLL	chronic lymphocytic leukemia	0
MLL_00887	CLL	chronic lymphocytic leukemia	0
MLL_00896	CLL	chronic lymphocytic leukemia	0
MLL_00898	CLL	chronic lymphocytic leukemia	0
MLL_00900	CLL	chronic lymphocytic leukemia	0
MLL_00914	CLL	chronic lymphocytic leukemia	0
MLL_00957	CLL	chronic lymphocytic leukemia	0
MLL_00975	CLL	chronic lymphocytic leukemia	0
MLL_01005	CLL	chronic lymphocytic leukemia	0
MLL_01076	CLL	chronic lymphocytic leukemia	0
MLL_01097	CLL	chronic lymphocytic leukemia	1
MLL_01116	CLL	chronic lymphocytic leukemia	0
MLL_01190	CLL	chronic lymphocytic leukemia	0
MLL_01195	CLL	chronic lymphocytic leukemia	0
MLL_01214	CLL	chronic lymphocytic leukemia	0
MLL_01280	CLL	chronic lymphocytic leukemia	0
MLL_01345	CLL	chronic lymphocytic leukemia	0
MLL_01385	CLL	chronic lymphocytic leukemia	0
MLL_01417	CLL	chronic lymphocytic leukemia	0
MLL_01433	CLL	chronic lymphocytic leukemia	0
MLL_01447	CLL	chronic lymphocytic leukemia	0
MLL_01454	CLL	chronic lymphocytic leukemia	0
MLL_01464	CLL	chronic lymphocytic leukemia	0
MLL_01484	CLL	chronic lymphocytic leukemia	0
MLL_01486	CLL	chronic lymphocytic leukemia	0
MLL_01502	CLL	chronic lymphocytic leukemia	0
MLL_01537	CLL	chronic lymphocytic leukemia	0
MLL_01549	CLL	chronic lymphocytic leukemia	0
MLL_01583	CLL	chronic lymphocytic leukemia	0
MLL_01587	CLL	chronic lymphocytic leukemia	0
MLL_01594	CLL	chronic lymphocytic leukemia	0
MLL_01621	CLL	chronic lymphocytic leukemia	0
MLL_01642	CLL	chronic lymphocytic leukemia	0
MLL_01669	CLL	chronic lymphocytic leukemia	0
MLL_01672	CLL	chronic lymphocytic leukemia	0
MLL_01688	CLL	chronic lymphocytic leukemia	0
MLL_01732	CLL	chronic lymphocytic leukemia	0
MLL_01756	CLL	chronic lymphocytic leukemia	0
MLL_01787	CLL	chronic lymphocytic leukemia	0
MLL_01802	CLL	chronic lymphocytic leukemia	0
MLL_01842	CLL	chronic lymphocytic leukemia	0
MLL_01856	CLL	chronic lymphocytic leukemia	0
MLL_01858	CLL	chronic lymphocytic leukemia	0
MLL_01947	CLL	chronic lymphocytic leukemia	0
MLL_01972	CLL	chronic lymphocytic leukemia	0
MLL_01989	CLL	chronic lymphocytic leukemia	0
MLL_02044	CLL	chronic lymphocytic leukemia	1
MLL_02101	CLL	chronic lymphocytic leukemia	0
MLL_02111	CLL	chronic lymphocytic leukemia	0
MLL_02112	CLL	chronic lymphocytic leukemia	0
MLL_02126	CLL	chronic lymphocytic leukemia	0
MLL_02129	CLL	chronic lymphocytic leukemia	0
MLL_02155	CLL	chronic lymphocytic leukemia	0
MLL_02190	CLL	chronic lymphocytic leukemia	0
MLL_02192	CLL	chronic lymphocytic leukemia	0
MLL_02213	CLL	chronic lymphocytic leukemia	0
MLL_02222	CLL	chronic lymphocytic leukemia	0
MLL_02266	CLL	chronic lymphocytic leukemia	0
MLL_02283	CLL	chronic lymphocytic leukemia	0
MLL_02326	CLL	chronic lymphocytic leukemia	0
MLL_02331	CLL	chronic lymphocytic leukemia	0
MLL_02337	CLL	chronic lymphocytic leukemia	0
MLL_02363	CLL	chronic lymphocytic leukemia	0
MLL_02364	CLL	chronic lymphocytic leukemia	0
MLL_02375	CLL	chronic lymphocytic leukemia	0
MLL_02422	CLL	chronic lymphocytic leukemia	0
MLL_02428	CLL	chronic lymphocytic leukemia	0
MLL_02442	CLL	chronic lymphocytic leukemia	0
MLL_02454	CLL	chronic lymphocytic leukemia	0
MLL_02466	CLL	chronic lymphocytic leukemia	0
MLL_02472	CLL	chronic lymphocytic leukemia	2
MLL_02474	CLL	chronic lymphocytic leukemia	0
MLL_02478	CLL	chronic lymphocytic leukemia	0
MLL_02503	CLL	chronic lymphocytic leukemia	1
MLL_02512	CLL	chronic lymphocytic leukemia	0
MLL_02517	CLL	chronic lymphocytic leukemia	0
MLL_02519	CLL	chronic lymphocytic leukemia	0
MLL_02553	CLL	chronic lymphocytic leukemia	0
MLL_02574	CLL	chronic lymphocytic leukemia	0
MLL_02616	CLL	chronic lymphocytic leukemia	0
MLL_02617	CLL	chronic lymphocytic leukemia	0
MLL_02619	CLL	chronic lymphocytic leukemia	0
MLL_02620	CLL	chronic lymphocytic leukemia	0
MLL_02621	CLL	chronic lymphocytic leukemia	0
MLL_02678	CLL	chronic lymphocytic leukemia	0
MLL_02679	CLL	chronic lymphocytic leukemia	0
MLL_02691	CLL	chronic lymphocytic leukemia	0
MLL_02702	CLL	chronic lymphocytic leukemia	0
MLL_02726	CLL	chronic lymphocytic leukemia	1
MLL_02797	CLL	chronic lymphocytic leukemia	0
MLL_02821	CLL	chronic lymphocytic leukemia	0
MLL_02866	CLL	chronic lymphocytic leukemia	0
MLL_02917	CLL	chronic lymphocytic leukemia	0
MLL_02959	CLL	chronic lymphocytic leukemia	0
MLL_02987	CLL	chronic lymphocytic leukemia	0
MLL_03001	CLL	chronic lymphocytic leukemia	0
MLL_03010	CLL	chronic lymphocytic leukemia	0
MLL_03048	CLL	chronic lymphocytic leukemia	0
MLL_03070	CLL	chronic lymphocytic leukemia	0
MLL_03099	CLL	chronic lymphocytic leukemia	0
MLL_03108	CLL	chronic lymphocytic leukemia	0
MLL_03110	CLL	chronic lymphocytic leukemia	0
MLL_03145	CLL	chronic lymphocytic leukemia	0
MLL_03154	CLL	chronic lymphocytic leukemia	0
MLL_03160	CLL	chronic lymphocytic leukemia	0
MLL_03192	CLL	chronic lymphocytic leukemia	0
MLL_03197	CLL	chronic lymphocytic leukemia	0
MLL_03211	CLL	chronic lymphocytic leukemia	0
MLL_03239	CLL	chronic lymphocytic leukemia	0
MLL_03297	CLL	chronic lymphocytic leukemia	0
MLL_03321	CLL	chronic lymphocytic leukemia	0
MLL_03357	CLL	chronic lymphocytic leukemia	0
MLL_03376	CLL	chronic lymphocytic leukemia	0
MLL_03396	CLL	chronic lymphocytic leukemia	0
MLL_03429	CLL	chronic lymphocytic leukemia	0
MLL_03475	CLL	chronic lymphocytic leukemia	0
MLL_03476	CLL	chronic lymphocytic leukemia	0
MLL_03517	CLL	chronic lymphocytic leukemia	0
MLL_03524	CLL	chronic lymphocytic leukemia	0
MLL_03672	CLL	chronic lymphocytic leukemia	0
MLL_03781	CLL	chronic lymphocytic leukemia	0
MLL_03786	CLL	chronic lymphocytic leukemia	0
MLL_03816	CLL	chronic lymphocytic leukemia	0
MLL_03825	CLL	chronic lymphocytic leukemia	0
MLL_03947	CLL	chronic lymphocytic leukemia	0
MLL_04025	CLL	chronic lymphocytic leukemia	0
MLL_04128	CLL	chronic lymphocytic leukemia	0
MLL_04134	CLL	chronic lymphocytic leukemia	0
MLL_04177	CLL	chronic lymphocytic leukemia	0
MLL_04244	CLL	chronic lymphocytic leukemia	0
MLL_04313	CLL	chronic lymphocytic leukemia	0
MLL_04442	CLL	chronic lymphocytic leukemia	0
MLL_04473	CLL	chronic lymphocytic leukemia	0
MLL_04481	CLL	chronic lymphocytic leukemia	0
MLL_04739	CLL	chronic lymphocytic leukemia	0
MLL_04828	CLL	chronic lymphocytic leukemia	0
MLL_04860	CLL	chronic lymphocytic leukemia	0
MLL_04941	CLL	chronic lymphocytic leukemia	0
MLL_05045	CLL	chronic lymphocytic leukemia	0
MLL_05134	CLL	chronic lymphocytic leukemia	0
MLL_05367	CLL	chronic lymphocytic leukemia	0
MLL_05438	CLL	chronic lymphocytic leukemia	1
MLL_05545	CLL	chronic lymphocytic leukemia	0
MLL_06013	CLL	chronic lymphocytic leukemia	0
MLL_06264	CLL	chronic lymphocytic leukemia	0
MLL_06286	CLL	chronic lymphocytic leukemia	0
MLL_06443	CLL	chronic lymphocytic leukemia	0
MLL_06563	CLL	chronic lymphocytic leukemia	0
MLL_06992	CLL	chronic lymphocytic leukemia	0
MLL_07087	CLL	chronic lymphocytic leukemia	0
MLL_07207	CLL	chronic lymphocytic leukemia	0
MLL_07233	CLL	chronic lymphocytic leukemia	0
MLL_07451	CLL	chronic lymphocytic leukemia	0
MLL_07624	CLL	chronic lymphocytic leukemia	0
MLL_07691	CLL	chronic lymphocytic leukemia	0
MLL_07712	CLL	chronic lymphocytic leukemia	0
MLL_08137	CLL	chronic lymphocytic leukemia	0
MLL_08221	CLL	chronic lymphocytic leukemia	0
MLL_08280	CLL	chronic lymphocytic leukemia	0
MLL_08473	CLL	chronic lymphocytic leukemia	0
MLL_08485	CLL	chronic lymphocytic leukemia	0
MLL_09026	CLL	chronic lymphocytic leukemia	0
MLL_09301	CLL	chronic lymphocytic leukemia	0
MLL_09825	CLL	chronic lymphocytic leukemia	0
MLL_09831	CLL	chronic lymphocytic leukemia	0
MLL_09840	CLL	chronic lymphocytic leukemia	0
MLL_09855	CLL	chronic lymphocytic leukemia	0
MLL_09870	CLL	chronic lymphocytic leukemia	0
MLL_09900	CLL	chronic lymphocytic leukemia	0
MLL_09903	CLL	chronic lymphocytic leukemia	0
MLL_09904	CLL	chronic lymphocytic leukemia	0
MLL_09905	CLL	chronic lymphocytic leukemia	0
MLL_09907	CLL	chronic lymphocytic leukemia	1
MLL_09922	CLL	chronic lymphocytic leukemia	0
MLL_09926	CLL	chronic lymphocytic leukemia	0
MLL_14626	CLL	chronic lymphocytic leukemia	0
MLL_14838	CLL	chronic lymphocytic leukemia	0
MLL_19402	CLL	chronic lymphocytic leukemia	0
MLL_19403	CLL	chronic lymphocytic leukemia	0
MLL_19406	CLL	chronic lymphocytic leukemia	0
MLL_19474	CLL	chronic lymphocytic leukemia	0
MLL_19541	CLL	chronic lymphocytic leukemia	0
MLL_19549	CLL	chronic lymphocytic leukemia	0
MLL_19557	CLL	chronic lymphocytic leukemia	0
MLL_19695	CLL	chronic lymphocytic leukemia	0
MLL_19696	CLL	chronic lymphocytic leukemia	0
MLL_19697	CLL	chronic lymphocytic leukemia	0
MLL_19713	CLL	chronic lymphocytic leukemia	0
MLL_19716	CLL	chronic lymphocytic leukemia	0
MLL_19871	CLL	chronic lymphocytic leukemia	0
MLL_21275	CLL	chronic lymphocytic leukemia	0
MLL_21287	CLL	chronic lymphocytic leukemia	0
MLL_21289	CLL	chronic lymphocytic leukemia	0
MLL_21554	CLL	chronic lymphocytic leukemia	0
MLL_21961	CLL	chronic lymphocytic leukemia	0
MLL_21962	CLL	chronic lymphocytic leukemia	0
MLL_21965	CLL	chronic lymphocytic leukemia	0
MLL_22144	CLL	chronic lymphocytic leukemia	0
MLL_22180	CLL	chronic lymphocytic leukemia	0
MLL_22185	CLL	chronic lymphocytic leukemia	0
MLL_22518	CLL	chronic lymphocytic leukemia	0
MLL_22521	CLL	chronic lymphocytic leukemia	0
MLL_22528	CLL	chronic lymphocytic leukemia	0
MLL_22529	CLL	chronic lymphocytic leukemia	0
MLL_22598	CLL	chronic lymphocytic leukemia	0
MLL_22615	CLL	chronic lymphocytic leukemia	0
MLL_22617	CLL	chronic lymphocytic leukemia	0
MLL_22708	CLL	chronic lymphocytic leukemia	0
MLL_22709	CLL	chronic lymphocytic leukemia	0
MLL_22711	CLL	chronic lymphocytic leukemia	0
MLL_22713	CLL	chronic lymphocytic leukemia	0
MLL_22714	CLL	chronic lymphocytic leukemia	0
MLL_22718	CLL	chronic lymphocytic leukemia	0
MLL_22719	CLL	chronic lymphocytic leukemia	0
MLL_22720	CLL	chronic lymphocytic leukemia	0
MLL_22723	CLL	chronic lymphocytic leukemia	0
MLL_22725	CLL	chronic lymphocytic leukemia	0
MLL_22739	CLL	chronic lymphocytic leukemia	0
MLL_23006	CLL	chronic lymphocytic leukemia	0
MLL_23010	CLL	chronic lymphocytic leukemia	0
MLL_23113	CLL	chronic lymphocytic leukemia	0
MLL_23197	CLL	chronic lymphocytic leukemia	1
MLL_23203	CLL	chronic lymphocytic leukemia	1
MLL_23204	CLL	chronic lymphocytic leukemia	0
MLL_23205	CLL	chronic lymphocytic leukemia	0
MLL_23214	CLL	chronic lymphocytic leukemia	0
MLL_23390	CLL	chronic lymphocytic leukemia	0
MLL_23402	CLL	chronic lymphocytic leukemia	0
MLL_23405	CLL	chronic lymphocytic leukemia	0
MLL_23406	CLL	chronic lymphocytic leukemia	0
MLL_23410	CLL	chronic lymphocytic leukemia	0
MLL_23413	CLL	chronic lymphocytic leukemia	0
MLL_23414	CLL	chronic lymphocytic leukemia	0
MLL_23417	CLL	chronic lymphocytic leukemia	0
MLL_23947	CLL	chronic lymphocytic leukemia	0
MLL_23948	CLL	chronic lymphocytic leukemia	0
MLL_24568	CLL	chronic lymphocytic leukemia	0
MLL_27007	CLL	chronic lymphocytic leukemia	0
MLL_27753	CLL	chronic lymphocytic leukemia	0
MLL_28379	CLL	chronic lymphocytic leukemia	0
MLL_34943	CLL	chronic lymphocytic leukemia	0
MLL_36037	CLL	chronic lymphocytic leukemia	0
MLL_36183	CLL	chronic lymphocytic leukemia	0
MLL_54197	CLL	chronic lymphocytic leukemia	0
MLL_55312	CLL	chronic lymphocytic leukemia	0
MLL_55634	CLL	chronic lymphocytic leukemia	0
MLL_57051	CLL	chronic lymphocytic leukemia	0
MLL_57057	CLL	chronic lymphocytic leukemia	0
MLL_57412	CLL	chronic lymphocytic leukemia	1
MLL_57524	CLL	chronic lymphocytic leukemia	0
MLL_57542	CLL	chronic lymphocytic leukemia	0
MLL_57799	CLL	chronic lymphocytic leukemia	0
MLL_57804	CLL	chronic lymphocytic leukemia	0
MLL_57806	CLL	chronic lymphocytic leukemia	0
MLL_57819	CLL	chronic lymphocytic leukemia	0
MLL_57978	CLL	chronic lymphocytic leukemia	0
MLL_58256	CLL	chronic lymphocytic leukemia	0
MLL_58257	CLL	chronic lymphocytic leukemia	0
MLL_58263	CLL	chronic lymphocytic leukemia	0
MLL_58266	CLL	chronic lymphocytic leukemia	0
MLL_58267	CLL	chronic lymphocytic leukemia	0
MLL_58275	CLL	chronic lymphocytic leukemia	0
MLL_58277	CLL	chronic lymphocytic leukemia	0
MLL_58278	CLL	chronic lymphocytic leukemia	0
MLL_58279	CLL	chronic lymphocytic leukemia	0
MLL_58289	CLL	chronic lymphocytic leukemia	0
MLL_58291	CLL	chronic lymphocytic leukemia	0
MLL_58293	CLL	chronic lymphocytic leukemia	0
MLL_58299	CLL	chronic lymphocytic leukemia	1
MLL_58302	CLL	chronic lymphocytic leukemia	0
MLL_60462	CLL	chronic lymphocytic leukemia	0
MLL_60465	CLL	chronic lymphocytic leukemia	0
MLL_60466	CLL	chronic lymphocytic leukemia	0
MUC_00226	CLL	chronic lymphocytic leukemia	0
MUC_00235	CLL	chronic lymphocytic leukemia	0
MUC_00274	CLL	chronic lymphocytic leukemia	0
MUC_00279	CLL	chronic lymphocytic leukemia	0
MUC_00379	CLL	chronic lymphocytic leukemia	0
MUC_00419	CLL	chronic lymphocytic leukemia	0
MUC_00568	CLL	chronic lymphocytic leukemia	0
MUC_00609	CLL	chronic lymphocytic leukemia	0
MUC_00616	CLL	chronic lymphocytic leukemia	0
MUC_00618	CLL	chronic lymphocytic leukemia	0
MUC_00633	CLL	chronic lymphocytic leukemia	0
MUC_00681	CLL	chronic lymphocytic leukemia	0
MUC_00695	CLL	chronic lymphocytic leukemia	0
MUC_00699	CLL	chronic lymphocytic leukemia	0
MUC_00711	CLL	chronic lymphocytic leukemia	0
MUC_00862	CLL	chronic lymphocytic leukemia	0
MUC_00864	CLL	chronic lymphocytic leukemia	0
MLL_11993	CML	chronic myeloid leukemia	0
MLL_11994	CML	chronic myeloid leukemia	0
MLL_11995	CML	chronic myeloid leukemia	0
MLL_12000	CML	chronic myeloid leukemia	0
MLL_12001	CML	chronic myeloid leukemia	0
MLL_12002	CML	chronic myeloid leukemia	0
MLL_12003	CML	chronic myeloid leukemia	0
MLL_12004	CML	chronic myeloid leukemia	0
MLL_12005	CML	chronic myeloid leukemia	0
MLL_12006	CML	chronic myeloid leukemia	0
MLL_12007	CML	chronic myeloid leukemia	0
MLL_12014	CML	chronic myeloid leukemia	0
MLL_12502	CML	chronic myeloid leukemia	0
MLL_12505	CML	chronic myeloid leukemia	0
MLL_12506	CML	chronic myeloid leukemia	0
MLL_12508	CML	chronic myeloid leukemia	0
MLL_12510	CML	chronic myeloid leukemia	0
MLL_12511	CML	chronic myeloid leukemia	0
MLL_12515	CML	chronic myeloid leukemia	0
MLL_12518	CML	chronic myeloid leukemia	0
MLL_12521	CML	chronic myeloid leukemia	0
MLL_12524	CML	chronic myeloid leukemia	0
MLL_12529	CML	chronic myeloid leukemia	0
MLL_12530	CML	chronic myeloid leukemia	0
MLL_12543	CML	chronic myeloid leukemia	0
MLL_12545	CML	chronic myeloid leukemia	0
MLL_12557	CML	chronic myeloid leukemia	0
MLL_12558	CML	chronic myeloid leukemia	0
MLL_12560	CML	chronic myeloid leukemia	0
MLL_12562	CML	chronic myeloid leukemia	0
MLL_12563	CML	chronic myeloid leukemia	0
MLL_13008	CML	chronic myeloid leukemia	0
MLL_13017	CML	chronic myeloid leukemia	0
MLL_13022	CML	chronic myeloid leukemia	0
MLL_13024	CML	chronic myeloid leukemia	0
MLL_13416	CML	chronic myeloid leukemia	0
MLL_13423	CML	chronic myeloid leukemia	0
MLL_13897	CML	chronic myeloid leukemia	0
MLL_13898	CML	chronic myeloid leukemia	0
MLL_13976	CML	chronic myeloid leukemia	0
MLL_14313	CML	chronic myeloid leukemia	0
MLL_14316	CML	chronic myeloid leukemia	1
MLL_14318	CML	chronic myeloid leukemia	0
MLL_14320	CML	chronic myeloid leukemia	0
MLL_14322	CML	chronic myeloid leukemia	0
MLL_14323	CML	chronic myeloid leukemia	0
MLL_14437	CML	chronic myeloid leukemia	0
MLL_14438	CML	chronic myeloid leukemia	0
MLL_14441	CML	chronic myeloid leukemia	0
MLL_14447	CML	chronic myeloid leukemia	0
MLL_14745	CML	chronic myeloid leukemia	0
MLL_14754	CML	chronic myeloid leukemia	0
MLL_14756	CML	chronic myeloid leukemia	0
MLL_14877	CML	chronic myeloid leukemia	0
MLL_14878	CML	chronic myeloid leukemia	0
MLL_14886	CML	chronic myeloid leukemia	0
MLL_14887	CML	chronic myeloid leukemia	0
MLL_15380	CML	chronic myeloid leukemia	0
MLL_154692	CML	chronic myeloid leukemia	0
MLL_154695	CML	chronic myeloid leukemia	0
MLL_154702	CML	chronic myeloid leukemia	0
MLL_154704	CML	chronic myeloid leukemia	0
MLL_154712	CML	chronic myeloid leukemia	0
MLL_154713	CML	chronic myeloid leukemia	0
MLL_158463	CML	chronic myeloid leukemia	0
MLL_158464	CML	chronic myeloid leukemia	0
MLL_158467	CML	chronic myeloid leukemia	0
MLL_158475	CML	chronic myeloid leukemia	0
MLL_16353	CML	chronic myeloid leukemia	0
MLL_55626	CML	chronic myeloid leukemia	0
MLL_55627	CML	chronic myeloid leukemia	0
MLL_55628	CML	chronic myeloid leukemia	0
MLL_55629	CML	chronic myeloid leukemia	0
MLL_55631	CML	chronic myeloid leukemia	0
MLL_55636	CML	chronic myeloid leukemia	0
MLL_55637	CML	chronic myeloid leukemia	0
MLL_55639	CML	chronic myeloid leukemia	0
MLL_55640	CML	chronic myeloid leukemia	0
MLL_55641	CML	chronic myeloid leukemia	0
MLL_55645	CML	chronic myeloid leukemia	0
MLL_55647	CML	chronic myeloid leukemia	0
MLL_55651	CML	chronic myeloid leukemia	0
MLL_55652	CML	chronic myeloid leukemia	0
MLL_55653	CML	chronic myeloid leukemia	0
MLL_55654	CML	chronic myeloid leukemia	0
MLL_55656	CML	chronic myeloid leukemia	1
MLL_55657	CML	chronic myeloid leukemia	0
MLL_55659	CML	chronic myeloid leukemia	0
MLL_55661	CML	chronic myeloid leukemia	0
[truncated: 9,003 more rows]

## Sheet: bin10_non-coding
bin id	chr	start hg19	end hg19	overlapping gene refgene_Symbol	neighboring gene to the left refgene_Symbol	neighboring gene to the right refgene_Symbol	MCL_mutated samples	MCL_1-P	MCL_ -log10(1-P)	MCL Z-score	MDS/MPN-U Z-score	CLL Z-score	FL Z-score	LPL Z-score	MPN Z-score	PNH Z-score	aCML Z-score	non-MCL Z-score	vHCL Z-score	BCP-ALL Z-score	minus-MCL_t(11;14) Z-score	CMML Z-score	MC Z-score	AUL Z-score	MGUS Z-score	female Z-score	MDS Z-score	KMT2D_mut Z-score	AML Z-score	MM Z-score	CML Z-score	MLN_eo Z-score	BPDCN Z-score	TP53_mut Z-score	HGBL Z-score	MDS/MPN-RS-T Z-score	MPAL Z-score	MZL_t(11;14) Z-score	T-NHL Z-score	MM_t(11;14) Z-score	PPBL Z-score	B-NHL Z-score	HCL Z-score	ATM_mut Z-score	NSD2_mut Z-score	MGUS_t(11;14) Z-score	NK Z-score	T-ALL Z-score	MZL Z-score
1-12989410	1	12989410	12989420		PRAMEF7	PRAMEF6	7	0.998007	2.70059	3.2033	-0.337641	0.397537	-0.637285	-1.34328	-0.0924303	-1.32346	-0.836917	0.079427	1.31758	-0.819669	1.3453	-0.854718	-0.772352	0.894089	0.54805	2.06409	-0.160641	0.201428	-0.857957	1.5114	-1.24792	-0.316636	-0.838856	-1.28483	0.813104	-0.97392	-0.103315	-0.592929	-1.061	1.74051	2.26523	-0.551078	0.20093	0.395449	2.58352	1.44091	2.15906	-0.823371	-0.216691
1-15060190	1	15060190	15060200	KAZN	PRDM2	KAZN	5	0.997103	2.5381	3.06475	-0.378467	-1.43112	0.911257	1.97975	-0.830215	-1.41805	-0.253606	-1.0496	0.782644	-0.360855	-1.44263	0.290077	-0.691867	-0.789233	-0.578682	-1.71354	-1.10535	1.25521	-0.174575	-0.420792	1.62018	-0.890463	0.95247	-1.433	-1.0496	2.13934	-0.800003	-0.447833	0.347702	-1.17387	0.245797	-0.999482	-0.436295	2.01085	0.332882	-0.387645	2.36858	1.41547	0.582526
1-17222810	1	17222810	17222820		LOC105376805	CROCC	14	0.99938	3.20741	3.58667	-0.506596	0.696461	-1.22144	0.776738	0.132541	-1.89487	0.198759	0.152529	-1.42544	-1.93377	0.798578	-0.242306	-0.140927	0.825142	-0.366835	-15.347	-1.96584	1.7029	-0.17812	1.33626	-2.1314	0.887281	-0.554041	0.728912	-0.781255	-0.101639	-1.05414	0.146081	-0.293779	1.33497	-1.30315	-0.608229	1.3381	1.52025	0.0683436	-0.806802	1.8447	-0.582154	0.107309
1-23543730	1	23543730	23543740		HTR1D	LINC01355	11	0.999512	3.31182	3.74842	1.39857	-0.999268	-0.039082	-0.545959	2.27681	-1.5482	1.73818	-1.78046	0.568307	-2.99573	-1.60382	-2.59497	1.02299	-1.33868	-0.981652	-11.9805	1.59108	2.07437	-0.360798	-2.32085	0.761414	-0.840679	1.72913	0.61749	0.504114	-1.0763	-0.613151	-0.759999	3.09317	-0.966233	-0.170667	-1.09632	-0.198907	2.27415	0.208819	-0.657783	-1.44656	0.0827404	-0.947748
1-120790270	1	120790270	120790280		NOTCH2	FAM72B	5	0.997728	2.64357	3.19706	-0.387383	-0.0670958	0.89961	-1.02173	0.871779	-1.42523	1.51051	-1.05483	-0.689314	0.0995917	-0.0258781	-0.824396	-0.701691	0.480008	-0.581484	-6.86026	-0.469218	-0.510057	-0.808039	1.70116	1.60304	0.236698	0.943418	0.0762592	-0.0905314	-1.22353	-0.804036	-0.450109	-0.469578	0.55263	-0.894753	0.00649367	-0.445027	0.733675	1.92175	-0.389681	-0.634288	-0.737864	-0.300549
1-142578310	1	142578310	142578320		EMBP1	ANKRD20A12P	6	0.999867	3.87512	4.64567	-0.137011	0.510388	0.174091	-0.903402	0.164663	0.377139	-1.01707	0.157607	-0.609543	0.674802	0.328732	-1.07899	0.377139	-0.701407	1.43966	0.305632	-1.0761	1.44106	0.775546	-1.30787	-0.377021	-0.791531	-0.563779	0.826639	0.157607	-0.137011	-0.711331	-0.398396	-1.12615	-0.0644867	0.487881	0.255606	-1.11379	-0.896525	-0.226757	-0.344806	2.15414	-1.28243	-1.03699
1-142602430	1	142602430	142602440		EMBP1	ANKRD20A12P	5	0.999439	3.25118	3.96669	-0.166783	-0.583973	-0.938485	-0.916957	1.05235	0.334224	-0.0435329	-0.946709	-0.618713	-0.452738	1.08007	0.724811	-1.27906	0.706961	-0.521867	-6.53571	1.01547	0.156433	-1.08568	0.0748288	-0.407274	-0.803177	-0.571788	1.16045	-0.946709	-1.09848	-0.721666	-0.404098	-0.24637	-0.093591	-0.803177	1.35211	-1.13	0.922541	-0.257099	-0.349814	0.424073	0.286316	-1.05208
1-143237980	1	143237980	143237990		LOC102723769	MIR6077	9	0.998302	2.76996	3.23515	-0.784036	0.88145	0.300527	1.68078	0.563075	-1.23831	-1.18312	-0.357492	0.853054	-0.382641	-0.36097	-0.43296	-1.71095	1.27853	2.4931	-1.41813	-1.86901	1.56891	0.30962	-1.70563	-2.11524	-1.37132	0.0533325	-1.8105	-0.357492	1.39923	0.409638	-0.689754	1.72722	-0.676612	-0.632778	2.423	-0.3359	2.01652	0.652457	2.7558	0.806647	0.104119	-0.659241
1-144087860	1	144087860	144087870		FAM72C	NBPF20	5	0.999999	6.05453	7.97426	0.70381	0.209312	-0.618493	-0.604562	-1.51775	-0.843847	0.828536	2.6596	-0.408958	-1.34732	1.58488	-1.13958	-0.843847	-0.469099	-0.344521	-4.34261	-1.01225	-0.0689186	-1.7454	-0.772803	1.74183	-0.529876	-0.376785	0.277316	-0.625021	-0.724785	1.66153	3.49832	-0.753633	0.779473	1.39338	-0.595158	0.647235	2.15136	0.614723	-0.231135	0.462626	-0.85881	0.794806
1-148023200	1	148023200	148023210	NBPF19 // NBPF26	NBPF11	PPIAL4D	7	0.999697	3.51837	4.13476	-0.670205	-1.08418	-1.199	0.571958	-1.0345	0.272521	-0.54245	1.32266	-0.790377	-0.0918456	0.212902	1.18393	0.272521	0.205211	0.842036	-4.70365	-2.50296	0.267451	0.263869	2.35031	-1.58139	-0.0361634	0.649073	0.999228	-0.365325	0.0623757	-0.920434	-0.516165	-1.45872	0.163726	-0.0361634	-0.266397	-0.0166451	0.33954	1.34387	1.79785	-0.27263	0.837812	-1.34351
1-220644500	1	220644500	220644510		AURKAPS1	MARK1	6	0.998152	2.73322	3.27104	2.35938	0.213153	-1.17103	-1.14352	2.09032	-0.949859	1.87945	-1.18064	0.53401	-0.0124244	-0.353041	0.78338	-0.304628	0.24884	0.892737	-8.50845	-1.57324	0.0171537	-1.36362	0.158825	-1.54499	1.01819	0.696879	0.0543734	0.540552	-0.623917	0.221837	-0.503689	-1.42592	0.224489	-1.00164	0.680605	0.76757	-0.328381	0.70884	-0.435983	1.77983	-0.987894	-1.31223
1-228769200	1	228769200	228769210		MIR7641-2	MIR7641-2	5	0.999917	4.08151	5.06003	-0.89896	-1.10572	0.557633	-0.750019	-0.704625	-0.0584973	0.366021	0.540184	-0.506153	-0.370553	-0.0927356	-1.41247	2.9055	1.15317	-0.427184	-4.21296	-0.93705	1.42704	-1.59246	-1.30427	4.07694	0.884892	1.68285	-0.611397	1.8551	-0.89896	-0.590737	-0.330971	-0.934795	0.314224	-0.657208	-0.737421	0.185363	0.95186	1.24508	-0.286447	0.00460587	-1.06484	0.327244
1-236228500	1	236228500	236228510		NID1	GPR137B	5	0.999571	3.36789	4.11686	0.979284	0.215046	-0.872903	1.52969	1.43457	-0.323196	0.103279	-0.879582	-0.574575	-1.89569	-1.20893	-1.60306	-0.323196	0.863521	-0.48503	-6.08726	-0.0350865	1.79879	-1.07039	-1.12921	3.30588	0.608353	5.14174	-2.02626	-0.879582	-1.02068	-0.670359	-0.375219	0.862698	-0.983991	-0.74634	-0.837532	0.895293	0.803651	-0.110503	-0.324732	-1.1512	0.493236	0.0639388
1-248834970	1	248834970	248834980		OR2T27	OR14I1	9	0.999338	3.17898	3.66992	-1.20349	-1.84936	-0.182685	0.570986	1.01422	-0.0767176	-0.448373	-0.20531	0.00482102	-1.66922	-0.145368	-0.901037	0.421796	-0.275891	-0.845474	-8.1972	1.10669	0.995538	-0.959146	0.68406	-0.978549	0.256811	1.24544	0.418235	1.12248	-1.77905	-0.304487	-0.654805	2.03194	0.668653	1.03554	-0.0664709	-0.710024	1.39951	0.896525	-0.566645	-0.464901	-1.61672	-1.10452
2-36020520	2	36020520	36020530		MIR548AD	LOC100288911	6	0.999993	5.12856	6.24382	1.48669	0.895458	0.626904	2.07966	-0.614889	-1.0092	1.68579	-0.747047	-0.487958	0.381582	-1.02677	0.951038	-1.0092	-0.561798	-0.41197	-1.24734	0.0646443	-1.37516	-0.625639	-0.627693	-0.977795	-0.633903	1.77427	1.07961	-0.747047	-0.866905	-0.56933	-0.31865	0.23047	-0.835784	-0.633903	-0.711322	-0.892185	1.07202	-0.907079	-0.275761	0.0710776	-1.02677	-0.830688
2-89185310	2	89185310	89185320		MIR4436A	LOC654342	5	0.999987	4.89958	6.20809	-0.888209	2.14237	7.32249	3.38379	-1.86091	-1.03423	-0.835029	-0.765418	-0.5006	-1.65029	1.91115	-1.39616	-1.03423	-0.575335	-0.421708	-1.15833	-2.69984	3.06379	-2.85948	2.93017	-1.00094	-0.649291	-0.461777	2.14279	0.568201	-0.888209	-0.583664	-0.327064	-0.924223	1.54247	-0.649291	0.668793	0.214352	-0.139161	-0.929281	-0.283219	-1.00094	-1.05202	0.356172
2-89185470	2	89185470	89185480		MIR4436A	LOC654342	6	0.999994	5.19755	6.33575	-1.05831	-0.390023	3.63535	0.280015	-2.21528	-1.23128	-0.995384	4.71275	-0.596441	-1.96751	3.7677	-1.66307	-1.23128	-0.684554	-0.503201	-1.3125	-3.19775	1.02051	-3.37913	7.0544	-1.1921	-0.773532	-0.5509	1.15047	0.212694	-1.05831	-0.693871	4.76419	-1.09868	2.01474	-0.773532	2.67033	1.77136	0.265549	-1.10458	-0.3375	-1.1921	-1.25359	3.06259
2-89185510	2	89185510	89185520		MIR4436A	LOC654342	5	0.999997	5.5656	7.20494	-0.829801	0.498686	2.18474	0.787536	-1.7389	-0.965975	-0.779482	3.58327	-0.467234	-1.543	2.21052	-1.30522	-0.965975	-0.537061	-0.39449	0.691466	-2.51778	2.68264	-2.66544	4.14493	-0.934978	-0.606434	-0.431851	1.5249	2.1504	-0.829801	-0.545953	-0.306439	-0.861387	0.488377	-0.606434	0.823077	-0.853108	0.796031	-0.867275	-0.265186	-0.934978	-0.983325	1.80106
2-96588770	2	96588770	96588780	ANKRD36C	LINC00342	FAHD2CP	6	0.99994	4.22505	5.07943	2.50529	-1.6782	1.14707	-0.942875	-1.89389	0.260632	-1.06255	-0.974074	-0.636813	-0.540189	0.212335	-1.175	-0.527434	-0.731898	1.33669	0.612536	-1.98409	3.14551	-2.58035	2.3191	1.16216	-0.826309	-0.588319	-0.222898	4.26337	-0.221364	-0.741659	1.99807	-1.17541	-0.148374	1.62958	0.170575	0.607537	0.343339	1.43279	-0.359961	-1.27387	0.212335	1.75865
2-130253860	2	130253860	130253870		LINC01854	PLAC9P1	6	0.999987	4.86995	5.90325	-0.921232	-1.17038	1.78966	0.552374	0.340275	-0.11237	0.313325	0.486082	3.36655	0.17055	-0.146926	-1.44674	-1.07221	-0.596812	-0.4379	0.391667	-0.236042	-0.648519	0.322971	0.322896	-0.050058	-0.673553	-0.480195	0.277384	-0.793849	-0.921232	-0.605153	-0.338876	1.17848	0.259862	-0.673553	0.587196	0.130742	0.242473	-0.963569	-0.293199	-1.03893	-1.0911	0.272525
3-36342570	3	36342570	36342580		MIR128-2	STAC	6	0.999957	4.37093	5.26283	0.154489	-0.618602	-0.800319	0.5168	-1.403	0.794779	-0.879068	-0.806375	-0.526636	1.33185	-1.10836	-0.756624	0.794779	1.05607	-0.444713	3.47466	0.888296	-1.18572	1.37052	-0.862434	-1.05546	0.792877	-0.487345	-0.800786	0.451706	1.24437	1.0266	-0.343815	-0.974012	-0.902007	-0.684117	-0.767849	-0.962838	0.702486	0.0641419	-0.297564	-1.05546	-0.181525	-0.896386
3-129612620	3	129612620	129612630		TMCC1	TMCC1-AS1	5	0.999978	4.66483	5.87041	0.5068	0.618783	-0.674662	0.883465	1.01907	-0.919544	0.634334	-0.680634	-0.444893	-1.46735	0.169937	-1.24093	0.203763	-0.511722	-0.375161	-4.89224	-0.368687	1.14534	-2.0506	-0.330068	2.58255	-0.577499	2.03707	0.45823	-0.680634	-0.78994	-0.518885	-0.290629	0.427008	-0.761195	-0.577499	-0.648129	0.450002	2.22918	-0.826414	-0.251583	-0.89045	-0.935463	-0.756486
3-191632860	3	191632860	191632870		PYDC2	FGF12	5	0.999996	5.3548	6.88312	-0.682822	-1.31803	-0.583446	1.21294	-0.659954	0.502167	0.948862	-0.588435	-0.384543	-0.417875	-0.808759	0.897134	-0.794986	1.83973	-0.324387	-3.37997	-0.90891	0.035882	0.606974	0.0968367	-0.769919	-0.499249	-0.355484	1.07434	-0.588435	-0.682822	-0.448548	-0.25116	-0.710581	-0.658105	-0.499249	1.25212	-0.702439	0.0398294	2.15557	-0.217408	-0.769919	-0.808759	-0.654017
6-168484360	6	168484360	168484370		FRMD1	LOC105378137	5	0.999927	4.13907	5.13828	0.0866038	0.460298	-0.828273	0.447885	1.2416	-0.213095	1.33282	-0.835561	-0.546218	-1.80187	-1.14836	-1.52341	-1.1288	-0.628183	-0.460533	-6.01427	-0.455921	3.19114	-1.11798	-1.4969	0.794196	0.720118	1.4891	-1.87152	-0.835561	-0.96999	-0.637035	-0.356885	1.02723	-0.934556	-0.709036	-0.795633	1.06013	5.39394	-1.01458	-0.308921	-1.09312	0.653873	-0.928855
8-5496900	8	5496900	5496910		CSMD1	LOC100287015	7	0.999962	4.41998	5.17627	1.34166	-0.922061	-0.0436362	1.01297	0.987515	0.802286	-1.13488	0.917713	0.802549	-0.303676	0.742292	-0.777457	0.0661492	-0.782301	2.93161	-4.181	-2.3218	1.06104	-0.00250135	0.0864049	-1.36147	-0.882818	-0.62849	0.590019	-1.0409	-0.357747	-0.793731	-0.4447	-1.25603	-0.284317	0.265713	-0.990784	-0.414787	0.420408	0.365042	4.82477	0.914458	0.0179503	-1.1563
8-12458370	8	12458370	12458380	LOC729732	LOC100506990	MIR5692A1	5	0.999937	4.19822	5.21907	-0.92805	-0.568435	1.7786	-0.774501	0.348844	0.837232	-0.873171	0.474962	-0.523174	0.171662	-0.155719	-1.45781	0.837232	-0.601116	-0.440998	-3.10859	1.9847	0.780223	-1.7099	-0.240139	-1.04617	0.8162	-0.482948	-0.723094	0.474962	-0.92805	-0.608556	-0.341146	-0.965857	0.251009	-0.678609	-0.762034	-0.954554	1.93292	0.0903782	-0.29538	-1.04617	0.78781	-0.88875
9-68733320	9	68733320	68733330	LOC102725126 // FRG1HP	FRG1JP	MIR1299	6	0.999982	4.74999	5.74735	1.05646	-0.2196	0.340404	0.387661	0.578487	-0.272759	0.148977	1.50664	-0.563622	-1.26879	0.569753	-1.5713	-1.16422	0.914776	-0.475296	-2.75298	-0.984382	0.813021	-0.0495249	-1.03878	1.62857	-0.731142	-0.520371	-0.0452379	-0.862084	-0.999943	-0.656145	2.36059	-1.04026	0.100344	-0.731142	-0.82089	-0.0272993	1.51645	-1.0453	-0.318534	-0.208628	-0.307458	2.25632
10-119481380	10	119481380	119481390		EMX2	RAB11FIP2	5	0.999959	4.38612	5.47829	1.48177	-1.03094	-0.746352	0.672891	1.22979	-1.01607	-0.819601	1.96034	-0.491175	1.74674	1.97839	0.183878	-1.01607	-0.565224	-0.415213	-1.50186	-0.306821	-0.349624	-2.34504	1.20938	0.0675436	-0.638115	-0.454915	-1.57157	-0.752507	0.304422	-0.574072	-0.321918	-0.90647	1.594	-0.638115	-0.715581	-0.8981	2.32079	0.216416	-0.278489	-0.984162	-1.03437	0.390272
11-69455220	11	69455220	69455230		LINC01488	CCND1	5	1	15.0003	17.2689	-0.309896	-0.597935	-0.265023	-0.258506	-0.648415	-0.360574	-0.290864	-0.266935	-0.174378	-0.575572	-0.366865	-0.486456	-0.360574	-0.200736	-0.1472	-1.02286	-0.940767	-0.840436	-0.996112	-0.651298	-0.34939	-0.226557	-0.161503	2.22656	-0.266935	-0.309896	-0.20345	-0.113907	-0.322279	-0.298708	-0.226557	-0.254154	-0.318883	-0.66545	-0.324149	-0.0985636	-0.34939	-0.366865	-0.296935
11-69456330	11	69456330	69456340	CCND1	LINC01488	ORAOV1	8	1	14.6993	19.4556	-0.526542	-1.01677	-0.449544	-0.438952	-1.10376	-0.613446	-0.495023	4.07002	-0.296509	-0.979714	2.74378	-0.829407	-0.613446	-0.340859	-0.250709	0.80186	-1.59415	0.332767	-1.68715	-0.0651811	-0.593602	-0.384866	-0.274034	-0.333458	-0.454355	-0.526542	-0.346949	-0.194865	-0.546385	1.52752	-0.384866	1.94297	-0.541429	0.928829	-0.550273	-0.168611	-0.593602	-0.624709	-0.50394
11-69456340	11	69456340	69456350	CCND1	LINC01488	ORAOV1	7	1	10.8231	14.2059	-0.715975	-1.38551	-0.610739	-0.595763	-1.50253	-0.832656	-0.674658	7.77926	-0.404099	-1.33416	6.71202	-1.12633	-0.832656	-0.46229	-0.340505	-3.08057	-2.17032	0.125502	-2.2908	0.893754	-0.805617	-0.523108	-0.372242	0.458292	1.06194	-0.715975	-0.468118	7.36194	-0.742084	3.85146	-0.523108	-0.587351	-0.735541	0.0403396	-0.74549	-0.228602	-0.805617	-0.848219	2.3673
11-69456380	11	69456380	69456390	CCND1	LINC01488	ORAOV1	6	1	8.72136	11.6633	-0.79506	-1.54102	-0.677854	-0.661598	-1.66892	-0.924293	-0.751142	9.93388	-0.449722	-1.48212	8.19147	-1.24999	-0.924293	-0.513006	-0.37786	-0.854607	-2.40857	0.379155	-2.53761	0.518045	-0.894062	-0.580961	-0.412835	1.42523	0.831505	-0.79506	-0.517246	10.0496	-0.824991	1.97205	-0.580961	2.5201	-0.81646	-0.992331	-0.826642	-0.253192	-0.894062	-0.941412	3.37944
11-69456410	11	69456410	69456420	CCND1	LINC01488	ORAOV1	7	1	10.8231	14.2059	-0.727395	-1.40572	-0.620402	-0.605758	-1.52778	-0.847125	-0.683441	10.8922	-0.40949	-1.35529	7.74855	-1.14663	-0.847125	-0.470397	-0.346298	-1.61309	-2.21308	0.0130104	-2.34391	2.34311	-0.81946	-0.531425	-0.378458	-0.354451	-0.627551	-0.727395	-0.479543	-0.269753	-0.753453	5.22739	-0.531425	2.86019	-0.747577	-0.0331619	-0.759557	-0.233367	-0.81946	-0.862978	-0.695826
11-69456420	11	69456420	69456430	CCND1	LINC01488	ORAOV1	5	1	7.5054	10.4224	-0.743706	-1.43944	-0.634381	-0.61863	-1.56181	-0.864933	-0.70048	9.06901	-0.419569	-1.38659	8.84192	-1.17053	-0.864933	-0.480106	2.50552	-1.52324	-2.25825	0.662869	-2.38468	-0.017962	-0.836815	-0.5433	-0.386736	-0.386483	2.59544	-0.743706	-0.486686	7.05987	-0.770271	2.20085	-0.5433	1.08639	-0.764021	-0.835784	0.587955	3.99151	-0.836815	-0.881269	2.23121
11-69456430	11	69456430	69456440	CCND1	LINC01488	ORAOV1	6	1	9.98618	13.776	-0.603504	-1.16608	-0.515541	-0.501974	-1.26503	-0.701859	-0.567664	7.42719	-0.340031	-1.12402	5.23352	-0.949362	-0.701859	-0.389795	-0.28731	-2.90986	-1.82337	-0.834752	-1.92484	2.48049	-0.679443	-0.440938	-0.314301	0.244636	-0.520462	-0.603504	-0.395564	4.29088	-0.624819	4.78442	-0.440938	-0.494554	-0.620378	-1.2974	-0.628668	-0.192878	-0.679443	-0.715219	1.22615
11-69456440	11	69456440	69456450	CCND1	LINC01488	ORAOV1	5	1	9.85776	14.497	-0.496799	-0.958982	-0.424424	-0.413093	-1.04249	-0.578038	-0.465918	4.39163	-0.279213	-0.925717	3.01332	-0.782554	-0.578038	-0.321019	-0.236694	-1.39518	-1.50717	0.587704	-1.59498	1.2209	-0.559603	-0.362867	-0.259016	-0.172215	-0.428476	-0.496799	-0.327536	-0.184388	-0.513432	3.85679	-0.362867	-0.406309	-0.510817	0.0524203	1.50282	-0.159378	-0.559603	-0.58922	-0.475498
11-69456470	11	69456470	69456480	CCND1	LINC01488	ORAOV1	7	1	9.93412	12.7975	-0.83089	-1.60787	-0.70862	-0.691562	-1.74487	-0.966845	-0.782563	9.40877	-0.468708	-1.54874	8.78109	-1.30836	-0.966845	-0.536711	2.16257	-2.40648	-2.52313	1.31597	-2.66603	1.00936	-0.935265	-0.607061	-0.431978	-0.12434	2.17629	-0.83089	-0.544585	2.97234	-0.861037	3.11091	-0.607061	0.834978	-0.853643	-0.425056	0.350544	3.51615	-0.935265	-0.984968	1.8353
11-69456480	11	69456480	69456490	CCND1	LINC01488	ORAOV1	6	1	11.5827	16.2911	-0.51356	-0.993002	-0.438223	-0.427612	-1.07617	-0.597263	-0.483962	1.8907	-0.289903	-0.955837	2.88335	-0.807213	-0.597263	-0.331788	-0.244147	-0.0945837	-1.55215	1.41133	-1.63784	-1.08267	-0.577988	-0.375306	-0.267027	1.74644	1.8907	-0.51356	-0.335617	5.13168	-0.532891	-0.495334	-0.375306	-0.421513	-0.527698	-1.10501	1.42321	-0.16374	-0.577988	-0.608223	1.62662
11-69456530	11	69456530	69456540	CCND1	LINC01488	ORAOV1	5	1	15.0003	17.2689	-0.291247	-0.562096	-0.249315	-0.243106	-0.609215	-0.339105	-0.273559	-0.25102	-0.163902	-0.540915	-0.34502	-0.457391	-0.339105	-0.188797	-0.138461	-1.82641	-0.88325	0.644029	-0.935267	-0.611966	-0.328628	-0.212999	-0.151826	-0.706886	-0.25102	-0.291247	-0.19127	-0.107008	-0.303177	-0.280873	-0.212999	-0.239011	-0.299841	-0.625091	-0.304791	-0.0925948	-0.328628	-0.34502	-0.279161
11-69456680	11	69456680	69456690	CCND1	LINC01488	ORAOV1	6	1	9.28279	12.6003	-0.758594	-1.46726	-0.647224	-0.630859	-1.59422	-0.88262	-0.71311	10.4423	-0.427218	-1.4149	7.4271	-1.19527	-0.88262	-0.489881	-0.361176	-0.507054	-2.30897	-0.093888	-2.44238	2.19656	-0.853959	-0.554077	-0.39482	-1.84729	-0.654318	-0.758594	-0.498543	3.30125	-0.78465	6.41081	-0.554077	1.04273	-0.7795	-0.132339	4.54265	-0.243142	-0.853959	-0.899552	0.715473
11-69456740	11	69456740	69456750	CCND1	LINC01488	ORAOV1	6	1	8.47779	11.2606	-0.73623	-1.42407	-0.628189	-0.612759	-1.54407	-0.856287	-0.693662	9.14971	-0.415479	-1.37127	7.68234	-1.15797	-0.856287	-0.475507	-0.350162	0.50705	-2.22823	-1.99789	-1.7404	0.768094	-0.828567	-0.53796	-0.382847	1.03474	0.995895	-0.73623	-0.481501	7.1443	-0.763307	3.69904	-0.53796	1.1046	-0.75646	-0.821462	0.603624	-0.235015	0.450121	-0.87223	2.25825
11-69456750	11	69456750	69456760	CCND1	LINC01488	ORAOV1	7	1	10.4986	13.6908	-0.802041	-1.55362	-0.684007	-0.667281	-1.68458	-0.93284	-0.756502	8.32407	1.79239	-1.49568	5.82947	-1.26234	-0.93284	-0.517693	-0.381519	-2.55417	-1.83516	1.5915	-2.56809	0.480018	-0.902355	-0.585988	-0.416796	0.0437668	-0.691776	-0.802041	-0.523849	6.51594	-0.831272	3.29337	-0.585988	0.915544	-0.823838	1.13516	0.431776	-0.256099	-0.902355	-0.950393	1.9668
11-69456770	11	69456770	69456780	CCND1	LINC01488	ORAOV1	6	1	10.4192	14.4893	-0.616977	-1.19304	-0.526129	-0.513644	-1.29451	-0.717663	-0.580746	5.29881	-0.347993	-1.14896	3.63323	-0.970529	-0.717663	-0.398603	-0.293297	-2.39863	-1.87272	1.46477	-1.97906	-0.384056	-0.69436	-0.450772	-0.320786	1.84664	-0.531893	-0.616977	-0.404199	4.19198	-0.63969	1.15629	-0.450772	1.53094	-0.633857	0.482537	-0.643146	-0.197099	0.827949	-0.73088	1.17444
11-69456970	11	69456970	69456980	CCND1	LINC01488	ORAOV1	5	1	8.79094	12.6988	-0.527689	-1.02002	-0.45039	-0.439458	-1.10532	-0.613751	-0.497216	6.34972	-0.297838	-0.981836	4.46067	-0.829333	-0.613751	-0.341	-0.250884	-1.72947	-1.59348	-0.528635	-1.68151	2.07285	-0.593996	-0.385661	-0.274421	0.645529	-0.454969	-0.527689	-0.344954	-0.19427	-0.547679	3.57715	-0.385661	1.94272	-0.542288	-1.13485	-0.54991	-0.168218	-0.593996	-0.624981	-0.504925
11-69457170	11	69457170	69457180	CCND1	LINC01488	ORAOV1	5	1	7.76807	10.8854	-0.635282	-0.281142	-0.542078	-0.528808	-1.33082	-0.738424	-0.599103	5.11871	-0.358877	-1.18233	4.90591	-0.997748	-0.738424	-0.41021	3.04569	-1.34119	-1.91818	-0.961574	-2.02203	-0.447888	-0.714655	-0.464251	-0.330248	2.5107	1.34119	1.01091	-0.414059	4.07652	-0.659292	1.08955	-0.464251	-0.521641	-0.652668	-0.489082	-0.66127	4.76617	0.764982	-0.751946	1.10648
11-69457620	11	69457620	69457630	CCND1	LINC01488	ORAOV1	5	1	7.76807	10.8854	-0.662621	-1.2832	-0.564336	-0.55253	-1.38983	-0.771126	-0.625985	4.85876	-0.374908	-1.23321	7.34899	-1.04186	-0.771126	-0.428297	-0.314637	-0.953076	-1.31732	0.39511	-2.11989	-1.39858	-0.745611	-0.484352	-0.343679	0.723553	4.85876	-0.662621	-0.432259	8.02223	-0.689299	-0.638341	-0.484352	1.34784	-0.680425	0.258298	0.828537	-0.211071	-0.745611	-0.784725	2.65556
12-11965150	12	11965150	11965160	ETV6	LINC01252	BCL2L14	6	0.999995	5.26846	6.43072	-0.90999	-1.13538	1.8436	-0.759558	-1.32405	-1.0595	2.73021	-0.78419	1.45365	-1.6904	-0.117601	-0.687733	-1.0595	-0.589555	-0.432205	-0.655573	0.332672	1.34991	-0.366751	1.56031	-1.02583	-0.665292	-0.473502	0.375623	-0.78419	0.216346	-0.59785	-0.334861	-0.946934	0.289962	0.857906	-0.746768	-0.935876	0.322149	3.36378	-0.289903	-1.02583	-0.117601	0.30248
14-106326960	14	106326960	106326970		MIR4539	FAM30A	5	0.999945	4.25905	5.30256	-0.907245	3.81715	9.71363	3.26759	-1.89885	-1.05618	-0.852325	-0.781786	1.46076	-1.68512	-0.114283	-1.42511	-1.05618	-0.587831	1.90112	0.119211	-2.75324	3.6826	-2.91531	0.97239	-1.02296	-0.663329	-0.472397	-1.17679	4.42104	-0.907245	-0.59592	-0.333672	-0.944042	-0.874421	-0.663329	0.619427	3.45502	-1.94851	1.21004	3.18163	-1.02296	-1.0745	-0.869025
14-106329300	14	106329300	106329310		MIR4539	FAM30A	8	1	7.15667	8.27537	-1.00599	3.1544	3.89082	1.58933	-2.10543	-1.17087	-0.946085	0.310307	2.99153	-1.86871	-0.319516	-1.5801	-1.17087	-0.651425	-0.477829	-1.58658	-2.64265	2.51595	-3.22457	5.28048	-1.13367	-0.735475	-0.523426	0.866736	1.48754	-1.00599	-0.659767	2.34357	-1.04656	-0.969459	-0.735475	-0.825755	-1.03449	0.436302	0.907263	-0.32029	-1.13367	-1.19125	2.23
15-29764190	15	29764190	29764200	FAM189A1	APBA2	LOC100130111	5	0.999927	4.13907	5.13828	1.37618	-0.486142	-0.768309	-0.750371	1.03697	-1.04667	-0.844657	-0.774749	1.48329	-1.02458	-1.06482	-0.664609	-1.04667	-0.582534	-0.427111	-1.37617	0.800005	1.37969	0.934164	-1.89054	0.00126395	-0.657361	-0.46814	0.408015	0.537912	-0.899095	-0.590564	-0.330684	0.159781	-0.866546	-0.657361	-0.737735	0.182289	0.926628	0.148922	-0.286231	0.00126395	-0.095692	-0.861201
15-49883220	15	49883220	49883230	FAM227B	GALK2	DTWD1	5	0.999952	4.32165	5.3889	0.323655	0.291857	-0.737622	-0.719605	0.0233532	0.0234123	-0.810026	0.62528	-0.485522	0.418279	-0.010943	0.985705	0.0234123	-0.558801	-0.410004	-2.64377	-0.311586	0.652963	-2.32495	0.61535	2.20314	-0.630704	-0.449503	-0.469406	-0.743396	-0.862701	-0.566785	-0.317499	-0.896884	0.396604	-0.630704	0.728193	0.266876	1.13223	-0.902267	-0.27473	0.0859197	-1.02176	0.409537
16-29060830	16	29060830	29060840		LAT	RRN3P2	6	0.999982	4.74999	5.74735	-0.963258	-0.0926781	-0.822987	-0.80382	0.189907	-0.19772	1.35332	0.397985	-0.542946	-1.18079	0.676827	-0.106616	-0.19772	0.996851	-0.457686	-4.66262	-1.23801	1.01406	0.959514	-1.47614	-1.08581	-0.704325	3.51703	0.115762	0.397985	-0.963258	-0.631682	2.48023	0.0237572	0.175037	0.735712	1.78358	-0.990762	-0.448729	1.03611	-0.306579	-1.08581	-1.14085	0.187837
16-68428990	16	68428990	68429000	SMPD3	PRMT7	ZFP90	5	0.999937	4.19822	5.21907	0.20725	0.720768	0.522282	-0.763251	-1.3336	-0.092353	-0.859544	1.79798	1.44274	-1.70026	1.78746	-0.697129	-0.092353	1.11393	-0.434992	-0.618186	-1.88449	0.394355	-0.792047	0.9737	-1.03159	-0.668944	-0.47653	-0.664753	-0.788737	-0.915061	-0.60157	-0.337197	-0.951028	2.60287	-0.668944	-0.75046	1.24405	1.45634	-0.956904	-0.291802	1.97575	-0.126934	2.63163
17-40172300	17	40172300	40172310	NKIRAS2	DNAJC7	ZNF385C	5	0.999996	5.3548	6.88312	1.94885	0.0351254	-0.647932	-0.632933	-0.184673	-0.883251	0.723373	0.906075	-0.427204	-1.4094	0.255673	-1.19236	-0.883251	-0.49137	-0.360533	-4.65242	-0.156277	0.832491	-1.40051	-0.197695	0.353864	1.27464	-0.394852	-0.590739	0.906075	-0.758556	-0.498667	-0.279459	0.515632	0.670205	-0.554567	-0.622311	0.53783	1.80883	0.503859	-0.241885	-0.855194	-0.898767	0.684181
17-59097590	17	59097590	59097600	BCAS3	PPM1D	LOC101927855	6	0.999987	4.86995	5.90325	-0.952847	-1.25086	-0.814414	0.481733	-1.44454	-1.10928	0.243962	-0.821096	-0.536516	0.661833	-1.12853	-1.4967	-0.180659	1.01745	-0.452692	-1.09033	-1.64786	1.00655	-1.06625	0.734344	2.75343	0.755796	-0.496195	0.612245	0.416944	0.120005	0.987335	-0.350411	-0.991529	-0.918423	-0.696687	-0.781864	2.15183	0.105967	1.05798	-0.303296	-1.07445	2.52629	1.3231
19-429360	19	429360	429370	SHC2	C2CD4C	ODF3L2	5	0.999959	4.38612	5.47829	-0.857577	-0.35287	0.651519	0.701825	0.029981	-0.99848	0.458685	-0.73908	-0.482834	0.426639	-1.01582	-1.34708	-0.99848	-0.555771	-0.407525	-4.67953	1.51122	-0.343002	-0.556481	-0.591083	0.0944016	-0.627085	-0.446684	-1.00426	0.635254	-0.857577	1.22825	-0.315307	0.253473	-0.826727	-0.627085	-0.703763	1.43461	2.32559	0.242808	-0.2729	-0.967234	-0.00223102	-0.821624
21-45431900	21	45431900	45431910		AGPAT3	TRAPPC10	5	0.999993	5.16168	6.59344	0.643339	0.0957347	-0.632354	-0.618337	-0.123325	-0.862531	2.23896	-0.638354	-0.417273	-1.37554	-0.877401	-1.164	-0.862531	-0.479918	-0.351828	-4.56758	0.46355	2.67562	-2.37931	-1.55788	0.400096	-0.541469	2.22799	-0.529582	-0.638354	-0.740508	-0.486645	-0.272514	-0.770974	-0.713653	1.32988	-0.607922	4.62731	1.2047	-0.774981	-0.235953	-0.835024	-0.877401	2.17537
22-23230440	22	23230440	23230450	IGLL5	MIR5571	RSPH14	5	0.999917	4.08151	5.06003	-0.981827	2.16454	7.67178	2.91555	-2.05411	-1.14239	-0.922814	1.56636	-0.553092	-1.22524	0.623621	-1.54177	-1.14239	-0.635612	-0.466522	-1.0627	-2.9716	3.59605	-3.14294	2.80391	-1.10644	-0.717763	-0.511257	-1.41451	2.77257	-0.981827	-0.643899	2.41843	-1.02062	-0.946539	-0.717763	2.98803	1.02807	-1.04444	1.98529	-0.312577	-1.10644	-1.16256	3.42082
X-12773830	X	12773830	12773840		FRMPD4	PRPS2	5	0.999998	5.67864	7.37994	-0.7023	-0.541504	-0.599935	1.15515	0.0588938	-0.817782	-0.661698	1.08219	-0.396302	0.378668	0.41927	-1.10346	-0.817782	-0.454859	-0.333843	-3.81298	-0.366709	0.620785	-1.67666	-0.715931	-0.791671	3.44287	2.39473	-0.340874	2.77001	-0.7023	-0.460009	-0.258071	-0.7312	0.840647	-0.513611	-0.577078	-0.722272	-0.011081	0.672547	-0.223517	-0.791671	1.67062	-0.672441
X-14414850	X	14414850	14414860		UBE2E4P	GLRA2	5	0.999937	4.19822	5.21907	1.11574	-1.31176	-0.838238	-0.818866	1.22531	-1.14259	1.29946	0.361661	-0.553264	0.584537	-0.267476	-1.54229	-1.14259	-0.635563	-0.466432	1.31228	-0.874421	0.952839	0.0969253	-1.52025	-1.1062	-0.717609	-0.510719	2.00964	1.56941	0.0670949	0.928455	2.41841	-1.02082	-0.946196	-0.717609	0.460229	-1.00936	1.1056	0.985571	-0.31273	-1.1062	0.627718	0.152841
X-32993440	X	32993440	32993450	DMD	DMD	FAM47A	5	0.999982	4.74037	5.97832	0.434941	-0.199869	0.758464	0.807865	-0.422832	-0.951597	1.8908	-0.704359	-0.46035	-0.806553	-0.968079	0.363837	1.2175	-0.52958	-0.388267	-4.70393	-0.528984	-0.106831	-1.21635	-1.07737	-0.921546	-0.597621	1.93971	2.02187	-0.704359	-0.817417	-0.536943	-0.300701	1.56126	-0.787748	-0.597621	-0.67072	0.378276	1.39784	0.344391	-0.260295	-0.921546	-0.968079	0.522216
X-91013670	X	91013670	91013680		PABPC5	PCDH11X	6	0.999962	4.4216	5.32692	-1.01036	-1.95025	0.313318	-0.84338	1.51447	-0.300688	0.124728	0.296739	1.20111	-0.156401	-0.335134	-0.922807	-1.17642	0.886931	-0.480067	-1.15583	-0.328462	0.647388	-0.610953	-1.09148	0.665606	-0.738776	-0.526081	-0.153466	-0.870764	0.00150624	2.37879	-0.371584	-1.05157	-0.973891	-0.738776	4.06763	1.91457	-0.139561	1.84972	-0.32164	-0.2369	-1.19681	0.0865582
Y-18800560	Y	18800560	18800570		NLGN4Y-AS1	FAM41AY1	6	0.999947	4.27269	5.13915	-0.138708	-2.09392	-0.927104	1.34431	3.10689	-1.26305	1.9882	1.245	-0.611258	-0.396391	0.327513	-1.08073	-0.443527	-0.702719	-0.515681	-6.6341	-1.42533	1.47478	1.89296	-0.333201	-0.378639	0.485264	-0.564652	-1.32715	-0.935212	-0.138708	-0.711892	2.11638	-1.12873	-0.0666234	-0.793187	-0.890524	-1.11588	-0.413587	0.679122	-0.345402	-1.22311	-0.478846	0.932246
Y-22269490	Y	22269490	22269500		KDM5D	TTTY10	9	1	7.06772	7.87599	0.730129	-2.15425	0.119708	-0.930835	0.0709474	0.302622	0.904721	1.16401	-0.629189	-1.01255	0.254578	0.0809873	-0.49796	0.6793	-0.530007	-6.77968	-0.792877	2.53915	-1.78742	-1.38795	-0.432171	0.429828	2.89429	0.297521	-0.961609	-0.192709	0.654241	-0.410076	-0.271984	0.835921	0.429828	-0.91612	-1.14709	0.431525	0.604699	-0.355123	0.392787	1.04247	-1.06804
[truncated: 1 more columns]

## Sheet: bin100_non-coding
bin id	chr	start hg19	end hg19	overlapping gene refgene_Symbol	neighboring gene to the left refgene_Symbol	neighboring gene to the right refgene_Symbol	mutated samples	1-P	-log10(P)	MCL Z-score	MDS/MPN-U Z-score	CLL Z-score	FL Z-score	LPL Z-score	MPN Z-score	PNH Z-score	aCML Z-score	non-MCL Z-score	vHCL Z-score	BCP-ALL Z-score	minus-MCL_t(11;14) Z-score	CMML Z-score	MC Z-score	AUL Z-score	MGUS Z-score	female Z-score	MDS Z-score	KMT2D_mut Z-score	AML Z-score	MM Z-score	CML Z-score	MLN_eo Z-score	BPDCN Z-score	TP53_mut Z-score	HGBL Z-score	MDS/MPN-RS-T Z-score	MPAL Z-score	MZL_t(11;14) Z-score	T-NHL Z-score	MM_t(11;14) Z-score	PPBL Z-score	B-NHL Z-score	HCL Z-score	ATM_mut Z-score	NSD2_mut Z-score	MGUS_t(11;14) Z-score	NK Z-score	T-ALL Z-score	MZL Z-score
1-9079400	1	9079400	9079500	SLC2A7	CA6	SLC2A5	5	1	6.85489	9.29751	-0.571004	-0.112148	-0.487572	-0.476625	0.657062	0.890031	-0.536653	-0.492079	-0.321674	-0.0378973	-0.676328	1.46803	-0.664843	-0.369946	-0.271209	-0.891713	-1.02896	-0.0278084	-1.83576	-0.278403	-0.643706	-0.417465	-0.29711	0.261333	-0.492079	-0.571004	-0.37515	-0.210121	-0.59421	-0.550224	-0.417465	-0.468599	-0.587252	2.40218	1.12202	-0.181912	-0.643706	-0.676328	1.32392
1-144087800	1	144087800	144087900		FAM72C	NBPF20	5	0.999999	6.0547	7.97426	0.70381	0.209312	-0.618493	-0.604562	-1.51775	-0.843847	0.828536	2.6596	-0.408958	-1.34732	1.58488	-1.13958	-0.843847	-0.469099	-0.344521	-4.34261	-1.01225	-0.0689186	-1.7454	-0.772803	1.74183	-0.529876	-0.376785	0.277316	-0.625021	-0.724785	1.66153	3.49832	-0.753633	0.779473	1.39338	-0.595158	0.647235	2.15136	0.614723	-0.231135	0.462626	-0.85881	0.794806
1-147721800	1	147721800	147721900	NBPF19	NBPF11	MIR5087	5	0.999987	4.89958	6.20809	0.720137	-0.591009	-0.609481	-0.594883	-0.0257299	0.410652	0.852696	-0.61424	-0.401317	-0.513064	-0.844209	-1.11954	0.410652	1.72288	-0.338675	-2.43366	-0.507764	1.05641	-0.697123	-0.0380155	0.474327	-0.521237	-0.37137	0.219254	-0.61424	0.720137	-0.468179	-0.262127	-0.741675	-0.687172	-0.521237	-0.584867	-0.733529	0.621767	-0.74584	-0.226856	1.7525	-0.844209	-0.683001
2-36020500	2	36020500	36020600		MIR548AD	LOC100288911	6	0.999987	4.86995	5.90325	1.36535	0.732596	0.547059	1.9471	-0.73068	-1.04807	2.76411	-0.775818	-0.506714	0.243545	-1.06632	2.29402	-1.04807	-0.583448	-0.427855	-1.03319	-0.14335	-1.50357	-0.818875	-0.743654	-1.01549	-0.658301	1.67411	0.874814	0.532074	-0.90023	-0.591235	-0.330877	0.153176	-0.867972	-0.658301	-0.738719	-0.926548	0.887535	-0.942003	-0.28634	-0.00604348	-1.06632	-0.862668
2-89160300	2	89160300	89160400		MIR4436A	LOC654342	21	0.999996	5.3532	5.25475	-3.14765	4.67006	9.84945	10.9833	-6.5887	-3.66381	-2.61156	6.70424	0.504568	-5.09753	9.11616	-4.51349	-3.66381	-2.03788	3.21379	-2.34416	-9.26741	2.89961	-9.7022	21.4311	-3.25513	-2.30099	-1.63865	2.27164	4.44404	-2.82056	-2.06731	-0.293806	-2.95551	8.8137	-1.85948	7.29398	3.13377	-2.07535	-0.152489	2.99385	-2.96272	-3.44969	3.4609
2-89161200	2	89161200	89161300		MIR4436A	LOC654342	12	0.999999	5.82624	6.10785	-1.84936	4.18976	3.59434	2.43011	-3.87031	-2.15264	-1.73868	4.17774	0.896516	-3.11639	3.9913	-2.53729	-2.15264	-1.19727	1.41095	-2.10785	-5.36967	1.96779	-5.69968	11.4688	-2.08438	-0.600326	-0.962842	0.712098	1.61237	-1.84936	-1.21418	0.79275	-1.38459	3.40404	-1.35198	5.20822	4.60725	-1.40416	1.27374	2.81294	-2.08438	-2.19105	2.87136
2-89185200	2	89185200	89185300		MIR4436A	LOC654342	8	0.999988	4.92092	5.61987	-1.35752	0.311202	7.62864	4.26602	-2.84161	-1.57994	-1.27471	1.44546	0.5557	-2.5223	1.61738	-2.13293	-1.57994	-0.879044	-0.645157	-0.258171	-3.51781	3.0904	-4.06832	9.63567	-1.53015	-0.992318	-0.707047	1.24436	4.06076	-1.35752	-0.892208	-0.500119	-1.41058	1.82281	-0.992318	1.63032	0.812462	-1.37941	0.0304332	-0.432766	-1.53015	-1.60791	1.85158
2-89185300	2	89185300	89185400		MIR4436A	LOC654342	9	0.999992	5.09915	5.68976	-1.58041	2.40644	5.46679	2.55606	-3.30997	-1.83969	-1.4845	3.1416	0.244837	-2.56232	5.36378	-2.48468	-1.83969	-1.02317	0.589157	-0.88252	-4.26637	3.34366	-4.81887	7.54385	-1.78108	-1.15514	-0.822704	3.17877	4.64288	-1.58041	-1.03931	-0.582958	-1.64156	3.87348	-1.15514	3.4288	1.54955	-1.72311	-1.65222	1.48393	-1.78108	-1.31582	1.88294
2-89185500	2	89185500	89185600		MIR4436A	LOC654342	9	0.999998	5.72817	6.369	-1.45648	2.31551	4.50663	2.98846	-2.68057	-1.69536	-1.36795	3.63064	-0.819966	-2.70709	4.31196	-2.28969	-1.69536	-0.942934	-0.69235	0.993253	-4.41566	2.17162	-4.67413	10.5571	-1.64147	-1.06457	-0.758316	2.41308	2.8163	-1.45648	-0.957795	-0.537229	-0.830461	4.45019	-1.06457	2.22312	-0.12038	-0.591924	-1.52262	-0.464891	-1.64147	-1.72561	0.815743
2-130253800	2	130253800	130253900		LINC01854	PLAC9P1	6	0.99997	4.52624	5.45991	-0.971959	-1.30007	1.61168	0.441048	0.115236	-0.221546	0.204176	0.375569	3.13512	-0.0222365	-0.256294	-1.52633	-0.221546	0.972844	-0.461979	0.626417	-0.524457	-0.44558	0.375916	0.0978612	-0.158919	-0.710635	-0.506626	0.0222972	-0.837526	-0.971959	-0.638437	-0.357507	1.01402	0.151018	-0.710635	1.74805	1.04462	0.54287	-1.01663	-0.309323	-1.0961	-1.15113	0.163545
2-173164500	2	173164500	173164600		DLX2-AS1	ITGA6	5	0.999937	4.19822	5.21907	-0.723652	0.13071	2.65154	1.0722	-0.0891222	1.58887	2.30934	-0.623713	-0.407243	-0.554018	-0.85728	1.6199	0.373141	-0.46911	-0.344041	-3.80018	-1.13464	-1.38443	-1.81495	0.608071	-0.816556	-0.529237	-0.377242	-1.12726	-0.623713	0.683107	-0.475249	-0.265874	0.599973	-0.697887	-0.529237	-0.593876	-0.745018	0.537415	0.589132	-0.230064	0.436105	-0.85728	0.771891
3-36342500	3	36342500	36342600		MIR128-2	STAC	6	0.999957	4.37093	5.26283	0.154489	-0.618602	-0.800319	0.5168	-1.403	0.794779	-0.879068	-0.806375	-0.526636	1.33185	-1.10836	-0.756624	0.794779	1.05607	-0.444713	3.47466	0.888296	-1.18572	1.37052	-0.862434	-1.05546	0.792877	-0.487345	-0.800786	0.451706	1.24437	1.0266	-0.343815	-0.974012	-0.902007	-0.684117	-0.767849	-0.962838	0.702486	0.0641419	-0.297564	-1.05546	-0.181525	-0.896386
3-178476800	3	178476800	178476900	KCNMB2-AS1	LINC01014	ZMAT3	6	0.99998	4.69212	5.67259	2.24455	0.492771	1.66433	0.471854	-0.363891	-1.11449	1.36828	-0.824996	-0.539058	0.640195	-1.13386	-0.101626	-1.11449	-0.620346	-0.454858	-4.45204	-2.08214	0.0811132	-0.299033	-1.46848	-1.07962	2.1905	1.51818	0.100063	0.407035	-0.95759	-0.628842	-0.352115	0.0317575	-0.922937	-0.70009	0.506417	0.0535548	1.68974	2.06538	-0.304741	-0.127406	-0.224652	-0.91734
3-191632800	3	191632800	191632900		PYDC2	FGF12	5	0.999982	4.74037	5.97832	-0.785049	-0.0817803	-0.67069	0.895801	-0.973168	1.34358	0.645987	-0.676556	-0.442161	-0.717554	-0.929879	1.33891	-0.914057	1.47665	-0.372946	-2.24713	-1.36775	0.0653716	0.410089	-0.315795	-0.885168	-0.573993	-0.408642	1.07028	0.827368	-0.785049	-0.515734	-0.288794	-0.817005	-0.756605	-0.573993	0.932557	-0.807557	0.282356	2.92465	-0.249997	0.278215	-0.929879	-0.751882
4-81054700	4	81054700	81054800		ANTXR2	PRDM8	5	0.999985	4.81856	6.09077	-0.763773	-0.734941	-0.652272	0.958247	-1.59907	-0.88913	0.706116	-0.658113	1.9126	0.108725	-0.904514	-1.1999	0.272876	-0.494784	-0.362739	-1.19313	-0.742722	0.197528	-0.429044	-0.228641	-0.860963	-0.558375	-0.397503	1.22037	0.889091	-0.763773	1.5126	-0.281017	1.78894	-0.735975	1.25606	-0.62669	-0.785533	3.09981	-0.79906	-0.243269	-0.860963	0.238986	-0.731406
5-1423100	5	1423100	1423200	SLC6A3	LINC01511	LPCAT1	5	0.999952	4.32165	5.3889	-0.880051	-0.41636	-0.752169	0.650457	-0.642869	-0.0166499	0.408508	0.583616	1.53824	-0.972656	-0.0508634	0.149364	-1.02473	-0.570201	-0.418327	-2.75892	0.51319	0.562251	-1.07266	0.538174	0.0463948	-0.643462	-0.458277	-1.0702	-0.758607	1.4481	-0.578401	-0.323989	-0.91542	0.35673	-0.643462	-0.722069	-0.905411	0.459177	2.42485	-0.280408	-0.992419	0.940973	1.58284
6-126819500	6	126819500	126819600		MIR588	RSPO3	5	0.999987	4.89958	6.20809	-0.780841	-0.784098	0.857582	-0.65153	-1.63409	0.227239	-0.733614	0.839806	-0.439616	0.0425124	0.192863	-1.22708	0.227239	-0.505891	-0.371215	-2.18284	1.22016	1.20728	0.456982	-0.29521	-0.880548	2.97848	-0.406688	-1.29398	-0.673096	-0.780841	-0.51323	-0.287512	-0.812052	0.605471	-0.570915	-0.640593	-0.803379	0.309893	0.440344	-0.248817	-0.880548	0.192863	0.619163
6-168484300	6	168484300	168484400		FRMD1	LOC105378137	6	0.999977	4.63557	5.59983	-0.0686283	0.134195	-0.894166	0.290688	1.33392	-0.370834	1.09434	-0.901792	-0.589421	-1.38811	-1.2394	-1.00001	-1.21827	-0.678014	-0.49709	-4.78359	-0.504286	2.93892	-0.787618	-1.19798	0.566682	0.558315	1.30184	-1.64749	-0.901792	-1.04681	0.782199	-0.385075	0.795751	-1.00869	-0.765236	-0.858692	0.827901	4.65513	-1.09499	-0.333307	-1.17988	0.428373	-1.00254
7-56895200	7	56895200	56895300		LOC401357	LOC100130849	5	0.99999	4.98362	6.33069	-0.729026	-1.40738	1.01194	1.06277	-0.802261	0.368128	-0.685135	-0.628266	-0.410661	1.04498	-0.863506	-1.14549	0.368128	1.66648	-0.34629	-0.420759	-2.21295	1.58522	-0.753487	-0.812188	1.68663	-0.53301	2.27384	-1.12721	-0.628266	0.676117	-0.478955	-0.268238	-0.758672	-0.702541	-0.53301	-0.598281	-0.749831	1.97911	1.92909	-0.232217	-0.821907	1.53167	0.766229
8-5496900	8	5496900	5497000		CSMD1	LOC100287015	8	0.999962	4.42188	5.06383	0.893973	-1.38543	-0.289669	0.65171	1.41931	1.01931	-0.482874	0.559522	1.85877	-0.38805	0.308665	-0.655167	0.367684	-0.88309	2.45759	-4.88654	-2.65582	1.40748	-0.38935	-0.158399	-1.53684	-0.99652	-0.709431	0.147243	-1.1749	0.893973	-0.895836	-0.501832	0.0310419	-0.534935	0.0206183	-1.11843	-0.669635	1.25822	0.0154904	4.1818	0.47783	0.308665	-0.521324
9-140917200	9	140917200	140917300	CACNA1B	LOC100133077	LOC101928786	6	0.999962	4.4216	5.32692	2.0194	-0.843512	-0.865054	0.35772	0.995221	-1.17858	-0.95112	-0.872385	-0.570118	-0.733012	-1.19901	0.403172	-0.303511	-0.655934	-0.480919	1.52348	-0.717131	2.34999	-0.606068	-1.61187	2.46574	-0.740206	5.20004	-1.07589	0.293646	-1.01243	-0.665006	-0.372393	-0.0803206	-0.975734	-0.740206	-0.830709	-0.057815	1.38293	1.84476	-0.322338	-1.14146	-0.337956	0.0834107
10-119481300	10	119481300	119481400		EMX2	RAB11FIP2	5	0.999952	4.32165	5.3889	1.42783	-1.07024	-0.758905	0.637357	1.14786	-1.03316	-0.833383	1.90272	-0.499461	1.66315	1.911	0.134938	-1.03316	1.18547	-0.422177	-1.65241	-0.390779	0.0716377	-2.40035	1.12755	0.033515	-0.64887	-0.462583	-1.61658	-0.765156	0.270086	-0.583714	-0.327324	-0.921753	1.53942	-0.64887	-0.727638	-0.913231	2.21889	0.18224	-0.283167	-1.00072	-1.05175	0.355768
10-134834400	10	134834400	134834500		LINC01168	ADGRA1-AS1	5	0.999994	5.25621	6.73461	0.584728	-0.726729	0.91595	-0.63542	-0.899218	-0.886333	-0.715353	-0.656051	-0.42888	-0.647071	-0.90167	-1.19619	-0.886333	-0.493218	-0.361581	-1.5185	-1.25422	1.93174	1.12565	-0.909239	-0.858229	-0.556651	-0.396279	0.625289	-0.656051	0.584728	1.52086	-0.280195	-0.792102	-0.733682	-0.556651	2.63089	-0.783085	1.7682	0.493253	-0.242558	-0.858229	-0.90167	2.07681
11-69455200	11	69455200	69455300		LINC01488	CCND1	7	1	12.064	16.1436	-0.53945	0.0551184	-0.460728	-0.449034	-1.12909	-0.627042	-0.50772	3.96643	-0.304238	-1.00328	2.66816	-0.847037	-0.627042	-0.348521	-0.25641	-0.591049	-1.62783	-1.45986	-1.71762	-1.13552	-0.607144	-0.394215	-0.280795	2.4152	-0.464883	-0.53945	-0.352529	9.9333	-0.559549	-0.520311	-0.394215	-0.442524	-0.55448	-0.146071	-0.562069	-0.171819	-0.607144	-0.638552	3.49947
11-69455300	11	69455300	69455400		LINC01488	CCND1	6	1	8.04605	10.5556	-0.613198	-0.249274	-0.524121	-0.511115	-1.28186	0.745492	-0.576974	1.4068	-0.345766	-0.174516	0.709428	-0.961994	0.745492	-0.396699	-0.291298	-1.72458	-0.510899	-0.935997	-1.95445	0.456187	-0.690676	-0.448291	-0.319275	1.63799	-0.528318	1.06639	-0.400813	4.23605	-0.637432	-0.591111	-0.448291	-0.503386	-0.630619	0.398849	-0.639928	-0.194863	-0.690676	0.709428	1.16223
11-69455900	11	69455900	69456000	CCND1	LINC01488	ORAOV1	7	1	9.03697	11.4013	-0.879094	-1.70012	-0.750074	-0.731485	-1.8452	-1.02272	-0.827323	10.17	-0.49559	-0.928731	9.19645	-1.38386	-1.02272	-0.567827	1.99831	-1.95665	-2.66678	-0.15464	-2.30115	1.39369	-0.989561	-0.642249	-0.45733	0.832462	0.607842	-0.879094	-0.576448	2.7732	-0.910544	4.07564	-0.642249	2.14447	0.259481	-1.25102	1.37989	3.29283	-0.989561	-1.04199	0.400183
11-69456000	11	69456000	69456100	CCND1	LINC01488	ORAOV1	11	1	14.2222	15.9502	-1.02095	-1.9727	-0.870791	-0.850688	-2.14301	-0.291215	-0.960503	12.0652	-0.574361	-1.90104	9.38653	-1.60813	-1.18848	-0.659526	1.59523	-2.81028	-3.09445	0.61283	-3.27051	2.90685	-1.15018	-0.745663	-0.531378	-0.42183	0.295926	-1.02095	-0.670131	2.28759	-1.05762	6.45119	-0.745663	1.63583	-1.04886	0.0265112	-0.0751069	2.73257	-1.15018	-1.21028	1.16395
11-69456300	11	69456300	69456400	CCND1	LINC01488	ORAOV1	21	1	16	23.1654	-1.32668	-2.56615	-0.217518	-1.10373	-2.78368	-1.54289	-1.24923	16.0646	-0.748297	-2.47202	12.6906	-2.08725	-1.54289	-0.856664	-0.631135	-2.00025	-4.01997	-1.00801	-3.90131	2.37644	-1.493	-0.969262	-0.690111	1.50572	0.667425	-1.32668	-0.868329	9.78956	-1.37438	7.69886	-0.969262	0.810864	-1.36315	-1.15348	0.141435	-0.423833	-0.782376	-1.57192	3.66794
11-69456400	11	69456400	69456500	CCND1	LINC01488	ORAOV1	20	1	16	20.0173	-1.46027	-2.82324	-1.2461	-1.21498	-3.06568	-1.69911	-0.614512	17.6456	-0.822676	-2.29498	14.2795	-2.2996	-1.69911	-0.943359	0.759115	-2.79716	-3.47898	0.0582107	-4.37615	3.558	-1.64407	-1.06678	-0.75994	0.376512	1.20638	-1.46027	-0.959058	5.04745	-1.5118	8.9582	-1.06678	1.39102	-1.50066	-0.828803	1.23975	1.68175	-1.64407	-1.7313	2.33687
11-69456500	11	69456500	69456600	CCND1	LINC01488	ORAOV1	10	1	11.6386	13.1487	-0.94722	-1.20499	-0.808491	-0.78908	-1.98448	-1.10215	-0.891526	6.74934	-0.534127	-1.11874	7.34463	-1.48944	-0.146041	-0.612451	-0.450443	-2.99167	-1.46968	1.39645	-3.0263	0.93491	-1.06668	-0.692266	1.55886	-0.176255	2.9663	-0.94722	-0.62088	5.4085	0.077912	2.49211	-0.692266	0.544766	-0.973592	-0.303348	-0.988132	-0.302359	-1.06668	-1.12227	2.52446
11-69456600	11	69456600	69456700	CCND1	LINC01488	ORAOV1	13	1	15.0003	18.2586	-1.12597	-2.17844	-0.960158	-0.937375	-2.36447	-1.30958	-1.06073	14.0184	-0.634444	-2.09812	9.94319	-1.77207	-1.30958	-0.726603	1.35448	-2.76786	-3.41572	0.0758707	-3.60516	2.79512	-1.26733	-0.822314	-0.585675	0.110889	-0.971203	-1.12597	-0.735972	6.85666	-1.16631	7.61555	-0.822314	0.2002	-1.15638	-0.381068	2.43675	2.42354	-0.425208	-1.33379	1.84527
11-69456700	11	69456700	69456800	CCND1	LINC01488	ORAOV1	19	1	16	20.4072	-1.36579	-2.64192	-1.16515	-1.13667	-2.86712	-1.58916	-1.28582	15.5298	0.548321	-2.54525	12.2247	-2.15031	-1.58916	-0.882272	2.4613	-2.98125	-3.80248	0.250091	-4.04512	1.72272	-1.53747	-0.997864	-0.710329	0.506815	0.580687	-1.36579	-0.89549	7.47299	-1.41507	6.60809	-0.997864	1.64633	-1.40336	0.366789	0.0549076	4.16413	-0.157716	-0.959787	2.68925
11-69456800	11	69456800	69456900	CCND1	LINC01488	ORAOV1	9	1	11.6269	13.7914	-0.833162	-1.60819	-0.71142	-0.693599	-1.07895	-0.969646	-0.781991	9.31042	-0.468676	-0.820404	6.4885	-1.31155	-0.969646	-0.538769	2.14779	-1.04824	-1.99752	-0.571107	-2.15998	1.57191	-0.938606	-0.608709	-0.434007	0.3915	-0.718438	-0.833162	-0.548809	2.95023	-0.862805	4.35112	-0.608709	0.822477	-0.856603	-1.1337	0.328667	3.49603	0.179643	-0.98779	0.501675
11-69456900	11	69456900	69457000	CCND1	LINC01488	ORAOV1	11	1	13.959	15.6384	-0.918955	-1.77662	-0.784181	-0.765182	-1.31219	-1.06807	-0.866414	7.02696	-0.519101	-1.0412	5.73156	-1.44249	-1.06807	-0.593551	-0.436474	-3.05314	-2.77351	1.64215	-1.50961	-0.10741	-1.03382	-0.671601	-0.477738	-0.0215429	0.511256	0.215739	-0.598873	8.60507	-0.954207	1.46186	-0.671601	0.609017	-0.944166	-0.176594	0.135907	-0.292287	-0.0147379	-1.08738	3.84775
11-69457000	11	69457000	69457100	CCND1	LINC01488	ORAOV1	15	1	16	18.5762	-1.1414	-2.2068	0.0873343	-0.949648	-1.89354	-0.526735	-1.07433	13.7375	-0.643574	-2.12615	11.2512	-1.79553	-1.32744	-0.737161	1.31822	-2.5789	-2.64855	-1.39014	-3.6488	1.57958	-1.28467	-0.833921	-0.593912	0.409714	0.0673352	-1.1414	-0.747484	6.74468	-1.18242	6.47749	-0.833921	1.26914	-0.278322	-0.980751	0.577929	2.39093	-1.28467	-1.3524	1.7728
11-69457100	11	69457100	69457200	CCND1	LINC01488	ORAOV1	13	1	16	17.313	-1.04855	-0.88425	-0.894301	-0.873413	-1.12052	-0.35215	-0.987646	9.37558	1.12246	-1.95191	8.15337	-1.6495	-1.22011	-0.67773	1.52742	-1.10774	-3.17659	-1.01475	-3.35593	0.473545	-1.18043	-0.766253	-0.545057	1.84811	1.3802	-0.0530036	-0.686848	4.81642	-1.08809	4.13483	-0.766253	0.336436	-1.07737	-0.138119	1.7803	2.6652	-0.286485	-1.24241	1.07091
11-69457200	11	69457200	69457300	CCND1	LINC01488	ORAOV1	5	0.999997	5.4578	7.03963	0.143745	-1.21047	-0.814839	-0.794627	-1.40017	-0.150722	-0.900284	10.5059	-0.539125	-1.77896	9.25712	-1.50184	-1.11051	-0.616578	-0.454214	-0.136704	-1.42342	-0.528521	-3.04573	0.38526	-1.07454	-0.697755	-0.496488	-0.128201	1.69414	-0.95489	-0.62376	13.9537	0.0730641	3.61822	-0.697755	-0.783644	0.0908252	-0.279526	-0.994025	-0.304674	-1.07454	-1.13128	4.80603
11-69457400	11	69457400	69457500	CCND1	LINC01488	ORAOV1	5	1	7.5054	10.4224	-0.504207	-0.972548	-0.431475	-0.420441	-0.00622972	-0.587016	-0.473464	1.9089	-0.283655	-0.93683	1.13485	-0.792464	-0.587016	-0.326602	-0.239951	0.349316	0.0637532	-0.505232	-0.848175	-1.05974	1.24578	-0.368651	-0.262893	0.642655	-0.434753	-0.504207	2.71762	-0.185853	-0.523793	-0.486634	-0.368651	2.04663	-0.518947	-1.08128	-0.527183	-0.160764	1.24578	-0.597609	-0.483114
11-69457600	11	69457600	69457700	CCND1	LINC01488	ORAOV1	12	1	13.2843	14.0799	-0.237717	-1.17009	-0.980066	-0.955728	-1.91333	-0.541849	-1.08049	12.5815	0.920528	-2.13871	11.1403	-1.80737	-1.33609	-0.741969	-0.546504	-1.70653	-2.68066	-1.42944	-2.8977	1.52315	-1.29291	-0.838986	-0.597484	0.35698	2.14158	-1.14823	-0.75335	9.06111	-1.18974	6.41539	-0.838986	0.153711	-1.18011	-1.49656	1.43229	-0.367229	-1.29291	-1.36117	2.69392
11-69457700	11	69457700	69457800	CCND1	LINC01488	ORAOV1	7	0.999999	6.08853	7.22616	-1.10341	-1.07053	0.147056	-0.919415	0.675019	-1.28416	1.9475	6.60337	1.00609	-1.50631	5.91921	-1.73526	-0.468002	-0.713845	-0.524753	-3.53496	-1.39442	1.17193	-2.40167	0.155677	0.438304	-0.806399	1.18368	0.0069719	1.20718	-1.10341	-0.725033	4.52714	-1.14494	3.78941	-0.806399	-0.904574	-1.13444	0.0717885	-0.25086	-0.352483	-0.402387	-1.30751	1.8772
12-11965100	12	11965100	11965200	ETV6	LINC01252	BCL2L14	6	0.999988	4.93215	5.9846	-0.955459	-0.663359	1.67815	-0.797513	-1.44802	0.744528	2.51515	-0.823385	1.3343	-1.16474	-0.217983	-0.795432	-1.11244	-0.619047	-0.453842	-0.924195	0.453595	1.03139	-0.646293	1.29151	-1.07718	-0.698557	-0.497248	0.625766	-0.823385	0.1166	-0.627701	-0.351543	-0.994281	0.189818	0.751614	-0.784084	-0.982734	0.110848	3.10789	-0.304331	-1.07718	-0.217983	0.202249
14-106829700	14	106829700	106829800		LINC00226	LINC00221	8	0.999998	5.62609	6.42494	-1.23504	7.73302	-0.0884202	0.945143	-2.58582	-1.43846	-1.1611	1.80843	3.65266	-1.81972	2.07957	-1.94174	-1.43846	-0.800229	-0.587018	-1.9316	-3.41591	2.3195	-3.64746	0.832053	-1.39259	-0.903009	-0.642676	-1.08135	2.76617	-1.23504	-0.811962	-0.454923	-1.28495	0.530573	-0.903009	3.00361	5.20379	0.299851	1.09688	-0.393818	-1.39259	-0.754947	4.01424
15-21914400	15	21914400	21914500		FAM30C	LOC646214	5	0.999978	4.66483	5.87041	-0.784819	1.33737	-0.671534	0.895986	1.02163	-0.913557	-0.73691	0.826044	-0.441591	-0.721161	0.178743	-1.23273	1.34023	1.4763	-0.373169	-2.36188	-0.876085	0.587122	-0.591044	0.340608	0.275765	-0.573842	-0.409123	-0.723107	-0.676415	0.517227	-0.515664	-0.288777	-0.816035	0.590939	-0.573842	-0.643702	-0.807763	-1.0322	-0.820887	-0.249844	-0.885197	0.178743	1.96066
15-29764100	15	29764100	29764200	FAM189A1	APBA2	LOC100130111	5	0.999927	4.13907	5.13828	1.37618	-0.486142	-0.768309	-0.750371	1.03697	-1.04667	-0.844657	-0.774749	1.48329	-1.02458	-1.06482	-0.664609	-1.04667	-0.582534	-0.427111	-1.37617	0.800005	1.37969	0.934164	-1.89054	0.00126395	-0.657361	-0.46814	0.408015	0.537912	-0.899095	-0.590564	-0.330684	0.159781	-0.866546	-0.657361	-0.737735	0.182289	0.926628	0.148922	-0.286231	0.00126395	-0.095692	-0.861201
16-1843100	16	1843100	1843200	IGFALS	NUBP2	HAGH	5	0.999952	4.32165	5.3889	0.251016	-0.46128	1.89915	1.98025	1.09133	-1.04181	1.58962	0.550114	-0.504535	-0.354477	-0.0821673	0.1074	-1.04181	-0.579717	-0.425341	-3.82792	-0.45627	2.44237	-1.56223	-0.700867	0.014877	-0.654592	-0.466118	-0.0622321	0.550114	-0.895317	-0.586794	-0.329008	0.172965	0.324133	-0.654592	-0.734872	-0.920901	-0.761437	0.163563	-0.284823	-1.00903	0.895718	-0.857495
16-29060800	16	29060800	29060900		LAT	RRN3P2	6	0.999947	4.27269	5.13915	-1.03347	-0.353281	-0.88317	-0.862424	0.39796	-0.343334	1.13252	0.253214	-0.5824	-0.788804	0.467873	0.338711	-0.343334	0.840429	-0.49107	-4.35465	-1.18644	1.39916	1.18207	-1.66266	-0.27921	-0.755676	3.20555	-0.231583	0.253214	-1.03347	-0.677849	2.26164	-0.120062	0.0313383	0.585773	1.54962	-1.06309	-0.714951	0.821539	-0.328885	-0.27921	-1.22401	0.0440161
17-40172300	17	40172300	40172400	NKIRAS2	DNAJC7	ZNF385C	5	0.999985	4.81856	6.09077	1.67488	-0.207609	-0.701988	0.799049	0.214155	-0.95661	0.552552	0.730696	-0.462635	-0.814731	0.0905338	-1.2912	-0.95661	-0.532247	-0.390501	-3.23816	-0.0397272	0.419597	-1.69127	0.198541	0.187948	1.08693	-0.427742	-0.273205	0.730696	-0.821552	-0.540008	-0.302544	0.347987	0.500252	-0.600661	-0.674038	0.369931	1.39322	0.336553	-0.261856	0.187948	-0.973396	0.513769
17-59097500	17	59097500	59097600	BCAS3	PPM1D	LOC101927855	6	0.99998	4.69212	5.67259	-0.975748	-1.30958	-0.834097	0.432253	-1.50599	-1.136	0.195299	-0.840868	-0.549401	1.15257	-1.15571	-1.5327	-0.22963	0.963861	-0.463611	-0.797214	-1.34557	0.85298	-1.19178	1.15234	2.63576	0.704626	-0.508155	0.483037	0.367749	0.0715606	0.934162	-0.358809	-1.01544	-0.940548	-0.713455	-0.80069	2.0534	0.00345008	0.98491	-0.310561	-1.10036	2.41143	1.24784
19-2061400	19	2061400	2061500		MKNK2	MOB3A	5	0.999974	4.59177	5.76672	0.536706	-0.0612643	0.863649	-0.648622	-1.62672	-0.904735	-0.729955	-0.669735	-0.437565	-0.700311	-0.920477	-0.358231	-0.904735	-0.503618	-0.369281	0.664303	-0.336356	0.083704	0.909234	0.374255	0.295521	-0.568345	2.0788	2.87923	-0.669735	0.536706	-0.510473	-0.285806	-0.808669	-0.749287	-0.568345	0.953149	0.478828	-1.01162	-0.813234	-0.247343	-0.876498	0.198601	-0.744756
20-48099300	20	48099300	48099400		KCNB1	PTGIS	5	0.999917	4.08151	5.06003	2.68943	-1.01708	-0.737854	2.09797	0.0134985	-1.00522	4.217	-0.744041	-0.486171	-1.60348	-1.02264	-1.3563	2.06947	-0.55946	-0.410201	-4.69173	0.126489	1.62313	-1.45164	-1.8152	1.1389	-0.631253	1.78869	-0.481259	-0.744041	0.320943	-0.567126	-0.317504	-0.898549	-0.832147	-0.631253	-0.708509	1.41668	-0.071858	1.36472	-0.274831	-0.973583	0.994266	-0.826964
20-57088600	20	57088600	57088700	APCDD1L	VAPB	APCDD1L-AS1	5	1	6.34342	8.44287	-0.658684	-1.27206	-0.561954	-0.549701	-0.559326	-0.767249	1.03947	-0.567952	-0.371207	-1.22434	0.555995	-1.03625	0.590955	-0.426636	-0.313056	-1.52526	-1.36331	0.258675	-0.886715	0.248291	-0.742442	-0.481518	2.60189	0.604809	-0.567952	-0.658684	1.90602	-0.242966	-0.684944	0.985562	-0.481518	1.34855	0.847978	4.21939	-0.688971	-0.210358	-0.742442	-0.780711	-0.630414
21-45431900	21	45431900	45432000		AGPAT3	TRAPPC10	5	0.999952	4.32165	5.3889	1.46838	-0.397224	-0.746922	-0.730207	-0.0192408	-1.01857	1.66335	-0.753867	-0.492777	-1.6247	-0.0377434	-0.603145	-1.01857	-0.566767	-0.415502	-4.3783	0.557499	2.58334	-1.92618	-1.23826	0.0595368	0.944861	1.757	-1.05039	-0.753867	-0.874642	-0.57471	-0.321852	-0.910412	0.370651	0.944861	-0.717909	3.66255	1.6703	-0.915254	-0.278653	0.0595368	-1.03615	1.60429
22-22976600	22	22976600	22976700	POM121L1P	LL22NC03-63E9.3	GGTLC2	5	0.999998	5.67864	7.37994	1.05475	0.640759	-0.523695	-0.511209	-1.28151	0.729216	1.19486	-0.527822	-0.344814	0.746913	-0.725462	0.131047	-0.713077	2.14485	-0.291043	-0.601417	-0.579157	-0.966885	-1.3521	0.408412	0.795528	-0.447838	-0.319007	0.0214657	-0.527822	-0.612438	-0.40228	-0.225171	-0.637439	-0.590418	-0.447838	-0.5026	-0.630229	-0.481832	4.14807	-0.194886	-0.690769	-0.725462	-0.586773
22-23230500	22	23230500	23230600	IGLL5	MIR5571	RSPH14	10	0.999978	4.65527	5.13368	-1.1568	4.45023	6.03176	6.24199	-3.65286	-2.03117	-1.01526	1.88716	-0.982806	-3.24223	2.95231	-2.74169	-2.03117	-1.1301	1.59748	-2.15299	-4.8248	5.55787	-5.14997	6.05036	-1.96697	-1.27576	-0.908597	-0.975808	5.95643	-1.1568	-1.14614	-0.642477	-1.81425	1.36383	-1.27576	4.96909	4.50672	-1.05948	-0.696625	3.05051	-1.44137	-1.56496	2.6201
22-23242100	22	23242100	23242200		IGLL5	RSPH14	7	0.999958	4.37867	5.12779	-1.44301	-0.764349	2.92927	0.501061	-3.02293	-1.6797	-1.35592	5.35353	0.431947	-2.26718	8.71575	-1.79179	-1.6797	-0.933738	2.25079	-1.41107	-4.36952	0.845509	-4.62275	9.06324	-1.62598	-1.05462	-0.751242	-1.11441	2.87937	-1.44301	-0.948902	1.35261	-1.49735	7.50857	-1.05462	0.547786	4.8058	0.998348	-0.1302	3.89174	-1.62598	-1.71026	2.35441
22-23243000	22	23243000	23243100		IGLL5	RSPH14	5	0.999959	4.38612	5.47829	-1.03383	0.839511	2.60599	-0.86112	-2.16563	-1.20295	-0.971395	6.02467	-0.582152	-1.92294	6.49739	-1.62573	-1.20295	-0.66866	-0.491743	-2.19603	-3.12908	0.321914	-2.90402	6.31665	-1.16458	-0.755497	-0.538322	0.368294	1.41403	-1.03383	-0.679238	2.25117	-1.07216	6.25977	-0.755497	-0.847306	0.891259	-0.651799	-0.116011	-0.330295	-1.16458	-1.22501	3.18787
X-12773800	X	12773800	12773900		FRMPD4	PRPS2	5	0.999997	5.4578	7.03963	-0.747304	-0.676071	-0.638108	1.01316	-0.124539	-0.870226	-0.704004	0.942412	-0.421693	0.98887	0.291438	-1.17437	-0.870226	-0.484002	-0.355164	-3.28183	-0.601974	1.54446	-1.8543	-0.855263	0.389931	3.17287	2.20618	0.11356	2.52924	-0.747304	-0.489706	-0.27472	-0.778022	0.706824	-0.546486	-0.613993	-0.768446	-0.194965	0.54125	-0.237946	-0.842324	1.46827	-0.715431
X-14122300	X	14122300	14122400		GEMIN8	UBE2E4P	5	0.999974	4.59177	5.76672	0.376968	-0.952386	-0.718316	-0.702063	-0.505142	0.07574	-0.790442	-0.724836	-0.473797	0.518095	0.0420214	-1.32158	-0.979302	-0.544947	-0.399512	3.68921	-1.59937	0.809344	0.51569	0.107389	-0.948231	-0.614946	-0.437713	0.749362	3.48959	1.59505	-0.552583	-0.309486	-0.87527	0.451317	-0.614946	-0.690241	0.320798	1.26775	0.286757	-0.267926	0.139153	0.0420214	-0.80546
X-64429700	X	64429700	64429800		ZC4H2	ZC3H12B	5	0.999965	4.45255	5.57091	-0.900681	0.170742	1.88678	-0.75113	0.501182	-1.04813	0.364913	0.540544	-0.5076	-1.01661	0.88593	-1.41479	-1.04813	-0.583031	-0.427979	1.80282	0.937873	1.01067	-1.11308	-0.111657	-1.01488	-0.658436	-0.468775	-0.587654	0.540544	-0.900681	-0.590647	2.69844	-0.93631	0.315249	-0.658436	0.64111	-0.926206	2.15726	1.25264	-0.286889	-1.01488	-0.0903546	0.328698
X-72535300	X	72535300	72535400		NAP1L2	CDX4	5	0.999998	5.79743	7.56567	-0.650722	-1.25579	3.09863	-0.542942	0.248865	-0.757326	-0.611064	-0.560608	-0.366322	0.572612	-0.770489	-1.02185	-0.757326	-0.421535	-0.309078	2.63585	-0.759599	0.20886	-0.335378	-1.36808	-0.733609	-0.475731	-0.338917	0.5642	1.25283	-0.650722	-0.427325	-0.23929	-0.67688	-0.62715	-0.475731	1.36781	0.859649	1.75611	-0.680721	-0.207099	0.668189	0.568019	-0.623346
X-76109000	X	76109000	76109100	MIR325HG	MAGEE1	MIR384	5	0.999927	4.13907	5.13828	1.09733	-1.32612	-0.843018	0.416135	-0.981095	-1.1483	-0.927663	0.350416	-0.556008	-0.638892	0.610606	-1.54987	0.65983	-0.63884	-0.468862	5.52866	-0.499336	0.00789094	0.0426927	-1.53533	-1.112	-0.721408	-0.51372	0.505772	3.95284	0.0552481	-0.647252	2.40214	-1.02587	0.127671	-0.721408	2.96659	-1.01488	2.6594	0.967897	-0.314264	-1.112	2.38975	0.140739
X-78470200	X	78470200	78470300		GPR174	ITM2A	5	0.999974	4.59177	5.76672	0.335204	-0.336929	-0.734555	-0.717654	2.53882	-1.00113	-0.80935	2.01214	1.596	-1.59706	1.02011	0.22779	-1.00113	-0.556953	-0.408632	2.06842	-0.238861	0.220953	-0.0172708	-1.80802	-0.969304	-0.628761	-0.447348	-1.53469	-0.7413	2.72527	-0.563726	2.85981	-0.89503	-0.828855	-0.628761	0.736383	-0.884355	1.79551	0.246911	-0.273691	-0.969304	0.000761135	0.421773
X-79158000	X	79158000	79158100		ITM2A	TBX22	5	0.999917	4.08151	5.06003	1.46494	0.234074	-0.74698	-0.729489	1.16213	-0.00584264	-0.821202	-0.753167	-0.492084	1.68625	-1.0352	-1.37288	-1.01756	2.99752	-0.415258	2.36186	-0.849462	-0.905014	0.659386	-0.645433	-0.985571	-0.638971	-0.455002	1.06066	0.596087	-0.873798	-0.574052	-0.321333	-0.909631	-0.842348	-0.638971	2.11244	-0.899103	1.05148	0.205213	-0.278144	-0.985571	-1.0352	-0.837082
X-90272100	X	90272100	90272200		TGIF2LX	PABPC5-AS1	6	0.999957	4.37093	5.26283	-0.0841983	0.116086	-0.902802	-0.881212	-1.20287	-0.387166	0.0393503	0.209562	-0.594764	0.260987	1.23574	-1.01859	-0.387166	-0.684251	-0.502313	-2.15079	-1.27504	0.459157	-0.415399	1.79671	-1.19111	0.54132	-0.550202	1.03285	1.32985	-0.0841983	0.76206	-0.389382	-0.160635	2.00007	0.54132	0.308821	-1.08678	-0.291393	1.69111	-0.336954	-0.322704	-1.25184	-1.01179
X-91013600	X	91013600	91013700		PABPC5	PCDH11X	7	0.999954	4.33799	5.08015	-0.327387	-1.3484	-0.0149952	-0.991544	1.92752	0.106914	-0.202306	0.962098	0.836841	-0.254724	0.0586876	-0.735603	-1.38332	0.541485	-0.56469	0.857176	-0.272412	0.385259	-0.608096	-1.17883	1.73132	-0.86876	-0.618867	-0.533629	-1.02403	0.533393	1.80671	-0.437134	-1.23611	-0.254127	-0.86876	3.19117	1.29033	0.0420351	1.2303	-0.37832	-0.572117	-1.40749	-0.241367
X-102066000	X	102066000	102066100	ARMCX5-GPRASP2 // LINC00630	ARMCX5-GPRASP2	RAB40AL	5	0.99997	4.52106	5.66697	0.430538	0.468112	0.752396	-0.682729	-0.437033	-0.952332	0.556876	-0.704906	-0.460488	-0.813629	-0.968864	-0.466507	-0.952332	-0.530079	-0.388689	0.0434593	-1.52374	-0.141734	0.133759	-1.08452	1.30308	1.0928	-0.425971	-0.292215	2.17657	1.67891	-0.537236	-0.30069	-0.851344	-0.788461	-0.598056	-0.671231	-0.841615	0.114961	1.53455	-0.260255	-0.922515	1.15594	3.11865
X-142444200	X	142444200	142444300		SPANXN4	SPANXN3	10	0.999989	4.96085	5.44295	0.419744	0.259717	0.96587	-0.514691	-1.89977	-0.671109	1.33372	0.936495	-0.875831	-1.39235	0.400417	-1.14502	-0.671109	-0.00565817	-0.739628	-5.65404	-1.37706	0.503077	-1.03442	4.49355	-1.16691	2.4251	-0.81024	-1.06412	-0.581878	-0.238709	-0.0341808	-0.572769	-0.983772	1.22642	-0.246806	0.316386	2.24414	0.311917	1.52662	-0.495685	-1.75442	-0.721448	-0.118106
Y-7968000	Y	7968000	7968100		TTTY12	LINC00279	6	0.99994	4.22505	5.07943	-0.0979299	-2.05031	1.33345	-0.886376	5.71463	-1.23643	-0.998744	0.196588	-0.598461	-0.876578	-0.436255	-1.66811	-0.401239	0.780104	-0.504775	-6.54244	0.534431	2.39842	-2.31845	-1.24439	-0.337044	1.83188	-0.553111	-1.2558	1.30867	-1.06222	2.20397	2.17979	-1.10534	-1.02402	-0.776715	-0.871954	0.78416	0.147818	-1.11063	-0.337927	-1.19761	1.20728	-0.0128545
Y-22269400	Y	22269400	22269500		KDM5D	TTTY10	9	0.999991	5.06128	5.64931	0.066944	-1.48407	0.508986	-1.16854	0.115171	0.914308	0.238294	2.17457	-0.789361	-1.34217	0.845156	-0.260914	-0.994132	0.208385	-0.665486	-8.5573	0.119633	2.47466	-2.52174	0.468086	-0.267559	1.94928	2.03594	-0.345586	-1.20716	0.066944	0.182766	-0.515096	-0.750204	0.929149	-0.0328895	-1.14965	-0.725946	0.348933	0.646513	-0.445957	-0.267559	0.845156	-0.576608
[truncated: 1 more columns]

## Sheet: bin1000_non-coding
bin id	chr	start hg19	end hg19	overlapping gene refgene_Symbol	neighboring gene to the left refgene_Symbol	neighboring gene to the right refgene_Symbol	mutated samples	1-P	-log10(P)	MCL Z-score	MDS/MPN-U Z-score	CLL Z-score	FL Z-score	LPL Z-score	MPN Z-score	PNH Z-score	aCML Z-score	non-MCL Z-score	vHCL Z-score	BCP-ALL Z-score	minus-MCL_t(11;14) Z-score	CMML Z-score	MC Z-score	AUL Z-score	MGUS Z-score	female Z-score	MDS Z-score	KMT2D_mut Z-score	AML Z-score	MM Z-score	CML Z-score	MLN_eo Z-score	BPDCN Z-score	TP53_mut Z-score	HGBL Z-score	MDS/MPN-RS-T Z-score	MPAL Z-score	MZL_t(11;14) Z-score	T-NHL Z-score	MM_t(11;14) Z-score	PPBL Z-score	B-NHL Z-score	HCL Z-score	ATM_mut Z-score	NSD2_mut Z-score	MGUS_t(11;14) Z-score	NK Z-score	T-ALL Z-score	MZL Z-score
1-4755000	1	4755000	4756000	AJAP1	LINC01646	MIR4417	5	0.99997	4.52106	5.66697	-0.863161	-0.356958	-0.73765	0.692121	1.254	-1.00503	-0.811039	0.624886	-0.486036	-0.927544	-0.0108517	-0.574593	0.0233329	-0.559225	-0.410277	-2.57978	0.170808	-0.331387	0.811671	0.0141507	-0.973309	-0.631094	-0.449456	-0.46193	0.624886	-0.863161	-0.567307	-0.317802	0.245876	0.397107	-0.631094	-0.708181	-0.887988	1.14453	2.50957	-0.275056	-0.973309	-0.0108517	-0.826729
1-9079000	1	9079000	9080000	SLC2A7	CA6	SLC2A5	5	0.999952	4.32165	5.3889	-0.835233	-0.938814	0.711481	-0.697105	0.140115	1.14929	-0.784749	-0.719742	-0.470372	0.535867	-0.989225	0.299222	0.0884535	-0.541158	-0.396763	-0.61907	-1.58233	1.34054	-0.389772	0.124854	-0.941707	1.04734	1.87953	-0.351124	-0.719742	-0.835233	-0.548651	-0.307232	0.310486	-0.804964	-0.610667	-0.685367	-0.859192	1.90404	0.299604	-0.265945	1.24483	-0.989225	0.476765
1-9327000	1	9327000	9328000	H6PD	LINC01759	SPSB1	5	0.999917	4.08151	5.06003	-0.933577	-1.19275	0.480779	0.52928	-0.811209	-0.133036	0.28784	-0.805038	-0.526251	-1.10467	-0.167492	-0.740099	0.821045	2.74108	-0.443912	1.3306	0.223377	0.291067	-0.0481041	-1.96296	-0.0695503	0.803951	-0.485916	-0.230355	-0.805038	-0.933577	-0.612528	2.57938	0.0886891	-0.9003	-0.682697	0.562484	-0.960364	0.792452	2.19027	-0.297338	0.913546	1.71005	0.25274
1-54633000	1	54633000	54634000		CDCP2	CYB5RL	5	0.999959	4.38612	5.47829	0.327166	-1.00705	0.644385	-0.720158	1.28129	0.0271844	0.449669	1.9985	-0.486523	-0.922863	1.0082	-0.569717	0.0271844	-0.559065	-0.410483	1.28236	-0.727226	0.202592	-0.49092	-0.584806	-0.973255	0.976574	-0.449517	-0.993536	-0.744302	-0.863303	1.22137	-0.317514	1.39597	0.399501	-0.631262	0.728967	0.270766	-0.643231	2.52304	-0.27485	0.0900676	-1.02274	-0.826868
1-67991000	1	67991000	67992000		SERBP1	GADD45A	5	0.999997	5.4578	7.03963	-0.697588	-0.542326	-0.596111	-0.582584	-0.708057	1.7246	-0.655999	-0.60145	-0.393024	-0.464074	-0.826692	0.829539	-0.812658	-0.452226	-0.33156	1.85263	0.723004	-0.0470836	-0.60034	-1.46707	-0.786899	-0.510157	-0.363056	-0.359071	-0.60145	-0.697588	-0.458441	-0.256622	2.09469	-0.672466	1.47408	-0.57277	0.709234	-0.025313	3.48131	-0.222173	0.520741	-0.826692	-0.668158
1-74780000	1	74780000	74781000	FPGT-TNNI3K // TNNI3K	FPGT	ERICH3	6	0.99997	4.52624	5.45991	-0.0942762	-1.51265	0.216327	0.264803	1.31063	-1.23741	2.08095	2.4293	-0.59881	-0.862861	2.04718	-1.02932	1.28332	-0.688247	-0.505485	-2.68678	-2.05168	0.0416773	-0.782588	1.78862	-1.19821	-0.777108	-0.553421	-0.323735	-0.916467	-1.0629	-0.697901	-0.391518	-0.170909	2.98379	0.530204	-0.872136	-0.150171	-0.301801	1.67648	-0.338863	-0.33255	0.393843	-0.00882528
1-82114000	1	82114000	82115000		LOC101927434	ADGRL2	5	0.99997	4.52106	5.66697	0.366601	-0.291544	-0.722869	-0.706558	-1.14374	0.0649421	-0.795866	-0.729804	-0.476868	-0.87938	0.0309536	-0.530571	-0.98593	1.29535	-0.402344	-1.25008	-1.12696	-0.225252	-0.403237	1.34903	-0.95445	1.02011	-0.440409	0.744585	-0.729804	-0.846405	1.26128	-0.311802	0.287447	0.439864	-0.618878	-0.69469	0.310441	2.49235	0.276531	-0.269929	1.21177	0.0309536	-0.810455
1-82267000	1	82267000	82268000	ADGRL2	LOC101927434	LINC01362	6	0.99994	4.22505	5.07943	-1.03264	0.171687	-0.882896	0.315604	-0.138918	-1.20227	1.13037	-0.88993	1.15029	-1.35853	-1.22315	-0.32441	0.509387	-0.669198	1.55713	0.423921	-1.23212	0.084475	-0.0254626	-0.156571	-0.282683	1.924	-0.537848	-0.266851	1.39319	0.945586	0.809695	-0.37969	0.829318	-0.99546	-0.755083	-0.847404	0.862205	1.74109	-0.133399	-0.328626	-0.282683	-1.22315	0.041308
1-99097000	1	99097000	99098000		LINC01776	SNX7	5	0.999978	4.66483	5.87041	-0.827265	-1.59419	-0.706557	-0.690904	0.231127	2.28827	0.545198	2.15892	-0.464924	0.623629	1.15468	-0.470076	-0.962706	-0.535227	2.17012	-0.861597	0.013578	0.466792	-1.18255	-0.431554	-0.932808	-0.604471	-0.431046	-0.247576	-0.713261	-0.827265	-0.541717	-0.304267	-0.859913	0.497215	-0.604471	2.33706	-0.850413	-1.13019	3.92604	3.51815	-0.932808	0.0878166	-0.791999
1-107404000	1	107404000	107405000		LINC01661	PRMT6	5	0.99997	4.52106	5.66697	-0.793872	-1.53196	0.818101	-0.662353	2.28953	0.190233	0.621833	-0.683917	-0.446846	-0.0175143	-0.939962	-1.24651	-0.923885	-0.514277	-0.377094	0.110202	-1.41787	0.532806	-0.641927	-0.356785	-0.895048	-0.580394	2.0187	-0.1757	-0.683917	0.493106	-0.521292	-0.291881	0.413611	-0.765166	-0.580394	-0.651202	-0.816797	1.51783	0.402239	-0.252599	1.40092	1.25233	0.580442
1-144087000	1	144087000	144088000		FAM72C	NBPF20	6	0.99997	4.52624	5.45991	-0.0618171	0.708113	-0.892884	-0.872045	-0.655505	0.488487	0.0594687	1.36495	-0.58903	-1.94165	0.439856	0.957329	-1.21674	-0.67689	-0.496725	-3.47418	-0.433917	-1.56899	-2.21769	0.853413	1.4575	0.56399	-0.543964	2.0146	0.231995	-0.0618171	0.789737	2.22583	-1.08718	0.0104818	0.56399	-0.857899	-0.117468	2.25725	-0.149732	-0.332916	-0.299589	-0.399121	0.0237239
1-147917000	1	147917000	147918000	NBPF19	NBPF11	PPIAL4A	5	0.999917	4.08151	5.06003	-0.921188	0.10171	0.512805	0.563471	-1.34002	-0.0992439	-0.86606	4.36272	-0.518917	-0.4199	2.73675	0.784097	-1.07206	-0.596178	-0.438117	-1.76986	-0.0635213	-0.544065	-1.19	1.57465	-1.03812	0.837197	-0.479717	-1.18198	-0.7942	-0.921188	-0.604616	2.61951	0.124352	2.58785	-0.673396	-0.755591	-0.947433	2.05574	-0.962105	-0.293769	-1.03812	-1.09141	0.284791
1-162626000	1	162626000	162627000	DDR2	UAP1	HSD17B7	6	0.99998	4.69212	5.67259	1.11014	-0.73877	-0.837969	0.424199	-0.432446	1.57454	1.29581	0.359311	-0.552669	-0.629562	0.619979	-0.163697	-0.236894	-0.635696	-0.466272	-2.96969	-1.74009	0.00555981	-0.768369	0.0898032	-1.10625	-0.717325	-0.510552	0.0238016	-0.845777	0.0645367	-0.644901	-0.36127	0.992958	1.21967	-0.717325	1.72211	-1.00911	2.65843	-1.02647	-0.312744	-1.10625	-0.271274	1.23971
1-179502000	1	179502000	179503000	AXDND1	SOAT1	NPHS2	5	0.999974	4.59177	5.76672	-0.87336	0.284588	-0.746067	-0.72791	-0.596744	0.00805839	-0.820647	1.96477	1.5601	-0.945186	0.980885	-0.589437	0.00805839	-0.565073	-0.414848	0.447114	-1.22615	1.19368	-0.969294	0.615801	0.0708071	-0.638341	-0.454763	0.0793232	-0.752371	-0.87336	-0.572414	-0.321273	-0.907218	1.59951	-0.638341	0.707826	0.250287	1.74187	0.219502	-0.278067	-0.983737	0.980885	0.39199
1-198058000	1	198058000	198059000		LHX9	NEK7	5	0.999992	5.07091	6.45897	-0.799791	-1.54396	0.812622	-0.666906	-1.00245	0.186951	-0.752066	0.794099	4.02757	-0.00751113	0.152872	-1.25551	-0.930321	1.43837	-0.379776	0.222518	-0.876797	0.0502837	-0.0731897	-1.01332	-0.900872	-0.584632	-0.416201	3.45128	-0.689016	0.487241	1.40904	3.1216	-0.831502	-0.770683	-0.584632	0.897594	-0.822324	0.254075	0.39962	-0.254503	0.25018	-0.946626	0.575235
1-208906000	1	208906000	208907000	LINC01717	PLXNA2	LINC01774	6	0.999993	5.12856	6.24382	-0.905309	-1.12645	-0.773549	3.27933	0.426377	-0.0752771	0.349462	-0.780051	-0.50977	0.884447	-1.0721	-1.42198	-0.0752771	-0.586513	-0.430023	0.196981	-0.553491	2.76634	-0.795686	-1.32552	-1.02066	0.867658	-0.471367	-0.652545	-0.780051	0.224792	-0.59462	-0.332981	-0.941897	-0.872491	-0.661878	0.624475	-0.931291	0.896421	0.135334	-0.288217	-0.012236	1.81651	0.31051
1-215375000	1	215375000	215376000	KCNK2	CENPF	KCTD3	5	0.999965	4.45255	5.57091	0.282509	0.23076	3.30764	0.64871	-0.640105	-1.02648	-0.828427	-0.759886	1.5344	-0.30789	0.941189	-1.38562	-1.02648	-0.571095	-0.418937	-0.924657	-0.834001	0.0900379	-1.49963	-0.052871	-0.993896	0.928898	-0.458911	2.6942	-0.759886	0.282509	1.1661	-0.32471	1.32656	1.56118	-0.64455	-0.723301	0.226738	-0.121674	0.193394	-0.281061	0.0458719	-1.04445	-0.844258
1-222520000	1	222520000	222521000		LINC01655	HHIPL2	5	0.999985	4.81856	6.09077	0.396668	-0.246643	0.718669	-0.696161	-0.470121	-0.971417	-0.784031	-0.719115	-0.469903	-1.55008	-0.988423	-0.498601	-0.971417	-0.540419	-0.396454	-2.54649	-1.06677	2.47018	-0.795569	1.42441	0.159022	-0.609917	-0.434189	0.250482	-0.719115	-0.834278	1.29649	-0.307323	1.50446	-0.804225	-0.609917	-0.684472	-0.858025	1.33544	1.48657	-0.266021	0.159022	1.1113	-0.798837
1-227204000	1	227204000	227205000	CDC42BPA	COQ8A	ZNF678	5	0.999994	5.25621	6.73461	-0.737436	-0.651587	-0.629918	-0.615057	0.622556	-0.858311	-0.69257	0.969684	-0.415169	-0.573885	0.314531	0.680666	-0.858311	-0.477532	-0.350404	-0.361376	-0.581241	0.974206	-0.770023	0.607132	-0.831169	-0.539049	-0.383974	0.141122	-0.635476	-0.737436	-0.484653	-0.271661	-0.766405	0.730934	1.34284	-0.60474	-0.758452	0.538882	1.89854	-0.235101	0.412902	0.314531	-0.706179
2-7247000	2	7247000	7248000		LOC101929452	LOC100506274	5	0.999965	4.45255	5.57091	-0.843195	-0.290602	2.10534	2.18532	-1.13998	-0.981834	-0.792491	-0.726703	-0.474978	0.506016	-0.998807	0.273591	-0.981834	-0.546365	-0.40056	-1.35557	0.760069	1.81225	-0.424844	-1.15069	0.133228	-0.616507	-0.438822	-0.380803	-0.726703	0.371324	-0.553982	-0.31023	0.291619	-0.812608	-0.616507	-0.692022	0.314987	1.86234	0.280957	-0.26857	-0.950707	-0.998807	-0.807504
2-12151000	2	12151000	12152000	MIR3681HG	MIR4262	MIR3681	5	0.999917	4.08151	5.06003	-0.92895	1.26616	-0.793234	0.538337	-1.37228	0.833497	-0.873365	-0.80086	-0.52337	0.169619	-0.158332	-0.731016	-0.124222	-0.601887	-0.441478	-0.772175	-1.50463	1.25489	-0.449737	-0.813307	-0.0602894	0.814288	-0.48333	0.296792	0.472716	0.176349	-0.610703	-0.34217	-0.966522	0.249048	0.814288	-0.76238	0.12084	2.49499	0.0870821	-0.296223	-1.04739	0.784132	0.262382
2-55599000	2	55599000	55600000	CCDC88A	PRORSD1P	CFAP36	5	0.999992	5.07091	6.45897	0.693843	0.160482	-0.617199	-0.602802	-1.51164	0.385035	-0.678559	-0.622382	-0.406705	-0.538298	-0.855414	-1.13455	-0.840836	-0.467972	-0.343116	-0.0673897	-0.545819	-0.177338	1.37772	-0.795001	0.448955	-0.528067	-0.376049	-0.464287	-0.622382	0.693843	-0.474414	-0.265634	0.611713	-0.69611	-0.528067	-0.592651	2.01336	1.29357	3.31301	-0.229928	-0.814373	-0.855414	-0.691804
2-55631000	2	55631000	55632000	CCDC88A	PRORSD1P	CFAP36	5	0.999974	4.59177	5.76672	-0.801948	-0.834915	-0.68518	-0.668688	-0.344385	-0.933447	0.607949	0.78611	-0.4514	-0.0201189	0.144145	1.28397	1.29106	-0.519246	-0.38125	1.29611	-0.895732	0.580133	-2.07824	0.30721	-0.903936	-0.586195	-0.417672	0.436499	-0.691214	-0.801948	-0.527289	-0.295678	0.403917	0.553748	-0.586195	-0.6575	-0.824854	1.5481	1.62069	-0.255845	0.241979	2.33263	-0.767967
2-89160000	2	89160000	89161000		MIR4436A	LOC654342	32	1	6.76842	6.00725	-3.71373	9.32832	9.54249	11.1604	-7.91005	-4.39939	-3.18401	7.0175	0.920313	-6.04454	9.8846	-5.21444	-4.17469	-2.57215	3.97458	-2.82175	-11.6117	3.27521	-11.6239	24.3072	-3.78321	-2.90418	-2.06856	2.28664	6.42082	-3.45471	-2.60927	1.28053	-3.62867	9.30453	-2.55448	7.69245	5.2461	-1.38879	-0.425962	2.69275	-3.32021	-4.04314	4.83075
2-89185000	2	89185000	89186000		MIR4436A	LOC654342	18	1	8.05636	7.48056	-1.80868	1.96308	4.93593	2.97781	-4.26415	-2.24031	-1.64481	4.33453	-0.483041	-2.11592	6.24852	-3.25661	-2.63493	-1.46557	0.795409	-0.0316425	-6.12672	2.30496	-6.72676	14.8619	-2.14457	-1.04069	-1.17828	2.56446	2.76311	-2.26351	-0.806287	1.57315	-1.47495	5.3496	-1.65464	3.63687	1.65882	-0.673454	-1.05756	0.667315	-2.14457	-1.51689	2.0977
2-97583000	2	97583000	97584000	FAM178B	FAM178B	LOC101927053	5	0.999993	5.16168	6.59344	0.614666	-1.44822	0.945082	0.998887	0.540635	-0.87359	-0.704775	-0.646819	-0.422445	-1.39444	0.274732	-1.17911	2.67521	-0.486127	-0.356741	0.100086	-1.74125	2.00475	-1.89383	1.92771	-0.846208	-0.548718	-0.391048	-1.82155	-0.646819	-0.750597	-0.493223	-0.27637	-0.780145	0.689779	-0.548718	-0.615522	0.556623	1.14597	0.523448	-0.23914	0.372552	1.43849	2.12581
2-103936000	2	103936000	103937000		LINC01935	LOC100287010	6	0.999987	4.86995	5.90325	-0.971805	-1.28734	0.399928	-0.810399	-0.379964	-0.212149	-0.913529	1.6022	-0.547556	-1.80546	1.56099	-0.825448	-1.13076	-0.629063	1.71851	-1.77764	1.28172	1.0064	-1.07278	-0.94545	-0.148584	-0.710399	1.4865	-0.882777	1.6022	-0.971805	2.53952	2.45043	0.0104477	0.159352	-0.710399	-0.797336	-0.999365	1.69345	1.01565	2.93115	-0.148584	-0.2468	0.172444
2-123795000	2	123795000	123796000		TSN	LINC01826	5	0.999978	4.66483	5.87041	-0.804428	-0.856279	0.790102	-0.671376	1.56933	2.36259	-0.755692	-0.693195	-0.452929	0.664813	-0.952741	-0.42932	-0.936485	-0.521239	-0.382186	-0.366742	-0.96996	2.0667	-0.69657	-1.04314	-0.907106	1.13211	-0.418931	-0.799157	0.773066	0.466128	-0.528366	-0.295816	-0.83708	-0.775381	1.13211	-0.66007	-0.827653	-1.09064	2.8087	-0.256037	0.226139	0.129267	-0.770609
2-129202000	2	129202000	129203000		HS6ST1	LOC101927881	5	0.999993	5.16168	6.59344	5.18334	0.28094	-0.597614	-0.583178	0.0654134	-0.813541	-0.657992	1.0919	2.16562	-1.29866	0.427475	-1.09761	-0.813541	-0.452631	-0.332248	-0.8221	-0.365136	1.87822	0.014354	-0.708766	-0.787928	-0.511254	-0.363989	-0.334883	-0.602619	-0.699225	-0.457677	-0.256801	-0.727321	0.848514	-0.511254	-0.574126	0.712746	-0.753169	-0.730284	-0.222341	-0.787928	-0.827861	-0.669663
2-130253000	2	130253000	130254000		LINC01854	PLAC9P1	6	0.999957	4.37093	5.26283	-1.00004	-1.37057	1.5189	0.382373	-0.00447905	-0.279869	0.146372	0.317248	3.01581	-0.124887	-0.31476	-0.900318	-0.279869	0.909578	-0.475317	1.10237	-0.678937	-0.584122	0.940167	-0.0218798	-0.217003	-0.731168	-0.521262	0.348971	-0.861716	-1.00004	-0.656868	-0.36782	0.927716	0.0933197	-0.731168	1.65337	0.958113	0.407924	-1.04601	-0.318247	-1.12777	-1.18437	0.105798
2-147086000	2	147086000	147087000		TEX41	PABPC1P2	5	0.999974	4.59177	5.76672	0.493106	-0.827016	0.818101	-0.662353	0.314114	0.190233	-0.745397	-0.683917	1.8065	-0.0175143	-0.939962	-1.24651	-0.923885	1.44793	-0.377094	0.110202	-1.41787	0.532806	0.312881	0.299227	1.40092	-0.580394	-0.413564	-0.1757	-0.683917	-0.793872	-0.521292	-0.291881	1.65299	-0.765166	-0.580394	-0.651202	-0.816797	1.51783	0.402239	-0.252599	0.252935	-0.939962	-0.760552
2-148329000	2	148329000	148330000		PABPC1P2	ACVR2A	5	0.999965	4.45255	5.57091	-0.819078	-0.214004	-0.700222	-0.683364	-1.07581	-0.953191	-0.769032	-0.705615	1.72303	-0.109116	-0.969781	-1.28606	-0.953191	1.37127	-0.389058	0.500894	-1.04416	-0.138686	-1.24432	-0.450068	-0.923448	1.09054	-0.426702	0.275388	-0.705615	1.67568	1.33892	-0.301147	1.55062	-0.789454	1.09054	0.838294	-0.842727	2.61414	-0.856816	-0.260615	3.5273	1.15512	-0.784701
2-156520000	2	156520000	156521000		KCNJ3	LINC01876	5	0.999927	4.13907	5.13828	-0.92307	0.681953	-0.788763	0.553043	-1.35582	1.81794	0.313485	1.76819	-0.519664	0.827533	0.803573	-1.45075	-0.110425	-0.597842	-0.438809	-0.0751858	-0.598467	-0.130002	-1.26394	-0.218942	-1.04066	0.828387	-0.480713	0.328052	-0.79565	0.189269	1.06035	-0.340128	0.112875	1.41274	-0.674809	-0.757048	0.133384	1.40663	0.100861	-0.294338	-0.0472006	-0.14503	-0.88403
2-171417000	2	171417000	171418000	MYO3B	UBR3	LOC101926913	5	0.999978	4.66483	5.87041	-0.793717	-0.81986	2.32244	-0.661954	-0.995733	1.31348	-0.745174	-0.683902	-0.446698	-1.47452	0.160478	-0.396403	0.194897	1.45158	-0.377176	0.699948	-1.39713	0.575659	1.83128	-1.00594	-0.894749	-0.580221	-0.413514	-0.151152	0.805092	0.497195	-0.521489	-0.292206	-0.824926	0.571417	-0.580221	0.911079	0.439956	1.55402	0.407151	-0.252843	-0.894749	-0.93998	-0.760296
2-175555000	2	175555000	175556000		WIPF1	CHRNA1	5	0.999937	4.19822	5.21907	-0.893281	2.05847	0.570196	-0.745855	0.488352	-0.0481851	-0.839832	-0.77002	-0.503267	0.946817	-0.0819544	0.103882	-0.0481851	-0.578938	-0.424442	-1.90865	-1.37007	0.475249	-1.1483	-1.29158	-1.00737	-0.653189	-0.464844	-0.0739539	0.551724	0.252904	-0.586984	-0.328665	-0.929988	-0.860957	-0.653189	0.652414	-0.918886	1.54552	1.26041	-0.284546	-1.00737	1.87087	0.33899
3-27694000	3	27694000	27695000		SLC4A7	EOMES	6	0.999997	5.49371	6.73567	1.37797	0.159926	0.553495	-0.752825	-0.106151	-0.061122	0.359824	1.84888	-0.508702	-0.368021	0.877992	-1.41791	-1.05049	-0.584356	1.9179	-1.38232	-0.908985	1.96973	-1.12883	-0.122537	-1.01719	-0.659894	-0.469811	0.461559	-0.777996	-0.902625	-0.591955	-0.332095	-0.938464	1.49064	-0.659894	0.635957	1.29269	-0.191674	-0.943138	-0.287491	0.00212766	-0.0955245	-0.864307
3-36342000	3	36342000	36343000		MIR128-2	STAC	7	0.999988	4.9227	5.77382	-0.0191876	-0.876913	0.29119	0.339756	-1.1145	1.40754	-0.95832	-0.879014	-0.574145	0.927705	-1.20819	-0.291958	0.542503	0.864598	-0.484733	2.82899	0.722556	-0.692666	0.759283	-1.12836	-1.15045	0.609737	-0.531158	-0.671595	0.2757	0.981301	0.835974	-0.374853	-1.06173	-0.983195	-0.745731	-0.837028	-1.04948	0.802708	-0.109523	-0.324443	0.632495	-0.357136	-0.977053
3-65067000	3	65067000	65068000		ADAMTS9-AS2	MAGI1	7	0.999988	4.9227	5.77382	-0.280315	-0.294551	0.0331678	0.0787643	-1.06578	-0.589368	0.779384	1.03208	-0.654887	-0.649656	0.127092	0.49969	-0.589368	-0.753207	-0.552379	-0.66065	-0.0526383	1.34614	0.28707	-1.53701	-0.522913	-0.849985	-0.605013	0.425455	1.03208	-1.16259	-0.764047	-0.428031	0.489914	-0.206812	-0.849985	0.112401	-1.19573	1.07712	2.1648	-0.370536	-0.522913	0.127092	-0.193836
3-69994000	3	69994000	69995000	MITF	FRMD4B	SAMMSON	5	0.999959	4.38612	5.47829	-0.800053	-0.138826	-0.683616	0.854498	-1.0179	1.28367	0.606597	-0.689275	1.78587	-0.0342385	-0.947329	-0.415605	-0.931165	-0.518261	-0.379985	-0.203819	-0.441962	1.59037	-1.61476	0.280478	0.239268	-0.584895	1.99878	0.97333	0.786388	1.75745	-0.525428	-0.294253	-0.832234	-0.77102	-0.584895	-0.656328	-0.822999	0.853321	-0.836943	-0.254684	0.239268	-0.947329	-0.766318
3-70107000	3	70107000	70108000		SAMMSON	FOXP1	5	0.999937	4.19822	5.21907	-0.851816	-0.990946	0.663689	0.71517	-1.78215	1.07949	0.47172	-0.734086	-0.479474	0.443559	-1.00896	-0.553737	1.07949	-0.552058	-0.404831	-0.126836	-0.30214	-0.327386	-1.41978	1.24591	0.106266	0.999695	1.8214	-0.449291	-0.734086	0.345588	-0.559441	-0.313095	-0.886533	-0.821272	4.24486	-0.698984	1.45278	-0.0390818	1.40149	-0.270955	-0.960845	-1.00896	0.431305
3-78227000	3	78227000	78228000		LINC02077	ROBO1	5	0.999927	4.13907	5.13828	-0.860808	0.287559	-0.73597	-0.7182	-0.587977	1.05246	-0.808227	-0.741586	1.59353	-0.256228	-1.01922	-0.572858	1.05246	-0.557651	-0.408904	-0.724383	-0.786705	-0.355903	-1.00898	0.00375568	-0.97055	-0.629338	-0.448466	0.0614432	1.99823	-0.860808	1.22031	-0.316472	-0.895401	-0.829708	-0.629338	0.730533	-0.885702	1.71428	1.37254	-0.273875	1.14611	1.00185	0.411666
3-79211000	3	79211000	79212000	ROBO1	ROBO1	LOC101927374	5	0.99997	4.52106	5.66697	-0.865191	-0.366031	-0.739502	-0.722046	0.627755	0.0177543	0.443459	-0.745846	-0.487187	-1.60724	-0.016441	-1.35974	2.06827	-0.560607	-0.411298	0.411755	-2.62177	-0.346701	1.22904	0.609761	1.13732	0.968828	-0.450536	0.609611	0.619294	1.50283	-0.56867	-0.318527	-0.900028	0.391613	-0.632615	-0.709918	-0.890147	1.12793	0.229076	-0.275683	-0.975721	-0.016441	0.404933
3-81254000	3	81254000	81255000		LINC02027	GBE1	5	0.999994	5.25621	6.73461	-0.724662	-1.39879	-0.619412	-0.604913	-1.51657	0.376825	0.816343	-0.624554	-0.40808	-0.547034	-0.858414	-1.13846	-0.843785	-0.469623	-0.344336	2.20714	-0.565569	-0.785586	-0.232222	0.634774	-0.817256	-0.529883	-0.377339	0.162369	1.00294	2.09632	-0.476042	-0.266501	-0.754253	-0.698528	-0.529883	-0.594726	0.626957	1.97904	0.592366	-0.230679	1.6986	1.5436	0.775574
3-82325000	3	82325000	82326000	LINC02008	GBE1	LINC00971	5	0.999978	4.66483	5.87041	0.423366	-0.214672	2.19304	0.79619	-1.72105	-0.957399	-0.772505	0.727739	-0.46297	0.598346	0.08732	-0.472079	-0.957399	-0.532751	-0.390894	-0.42871	-0.0608721	-0.651306	-1.23283	1.46675	-0.927293	1.08377	-0.428334	2.56779	-0.708806	-0.822377	-0.54045	-0.302766	-0.855164	0.496856	1.08377	-0.674604	0.366374	-0.508692	-0.860193	-0.262015	0.184506	0.08732	-0.787734
3-84378000	3	84378000	84379000		LINC02008	LINC00971	5	0.999927	4.13907	5.13828	-0.974493	-0.693127	0.397743	0.444702	-1.48101	-0.212869	-0.916616	2.81933	-0.548304	0.0266809	1.56605	-1.52957	-1.13368	-0.630353	-0.462976	0.555949	-1.65476	0.588448	-1.03796	1.83435	-0.150277	2.14612	-0.507593	1.61958	0.379754	0.0853593	-0.637466	2.4466	0.00924176	1.25792	-0.71214	-0.798951	0.0307847	-0.997917	0.000288031	-0.311668	-0.150277	0.659633	1.27505
3-84620000	3	84620000	84621000		LINC02008	LINC00971	5	0.999987	4.89958	6.20809	-0.75256	0.059215	-0.642748	-0.628203	-0.159855	-0.876676	0.739465	0.923253	-0.423993	0.163026	1.43533	-0.282531	-0.876676	-0.487652	-0.357798	-0.968961	-1.19881	0.292816	-1.37066	1.23717	-0.848663	-0.550265	-0.391588	-0.565016	0.923253	-0.75256	1.54968	-0.277308	-0.782984	2.10031	1.29358	-0.617658	-0.774061	0.465056	0.520367	-0.240061	0.37018	-0.892033	0.701703
3-84827000	3	84827000	84828000	LINC00971	LINC02008	LINC02025	5	0.999993	5.16168	6.59344	0.591986	-0.717735	-0.649003	-0.634322	-0.889493	1.45799	-0.714539	0.90206	-0.428151	-1.41208	0.252174	-1.19506	-0.885206	1.562	-0.361269	-1.0216	-0.693338	0.253843	-0.88474	1.89634	0.35058	-0.555655	-0.39544	0.0322645	-0.655275	0.591986	-0.499739	-0.280043	0.511733	0.666918	-0.555655	-0.623675	0.534782	1.11881	1.79583	-0.242426	-0.85692	-0.900712	-0.727661
3-87840000	3	87840000	87841000		POU1F1	HTR1F	5	0.999952	4.32165	5.3889	-0.884418	-1.06745	-0.755714	0.640954	1.1393	-1.02963	0.399408	-0.762246	-0.497978	-0.322344	-0.0596879	0.137649	-1.02963	-0.572916	-0.420303	-1.40843	0.49941	0.54745	-1.52474	-0.668304	3.14182	-0.646592	-0.460519	-0.550558	-0.762246	-0.884418	-0.581212	-0.325626	1.31362	0.347557	-0.646592	-0.725527	-0.909788	2.20176	1.29606	-0.281823	1.07234	-1.04768	-0.847054
3-107406000	3	107406000	107407000	BBX	LINC01990	LINC00635	5	0.999999	6.0547	7.97426	-0.700421	-0.5361	-0.598048	-0.584386	0.0618589	0.457613	0.899117	1.08753	-0.394512	-0.459498	0.422915	-0.130093	0.457613	1.77706	-0.332886	-2.49687	-1.53757	0.626008	-1.11571	-0.712551	-0.789541	-0.512033	-0.364496	1.71139	-0.603782	-0.700421	-0.460527	-0.25816	-0.728203	0.844822	-0.512033	-0.574585	2.13955	0.742854	-0.732559	-0.22346	-0.789541	0.422915	-0.670598
3-117088000	3	117088000	117089000		LINC00901	LINC02024	5	0.999965	4.45255	5.57091	-0.851273	-0.314084	-0.727453	-0.710083	-0.539139	-0.9908	0.479106	-0.733547	-0.479204	-0.895512	0.018338	3.42347	1.09597	-0.55134	-0.404502	-0.34128	-1.63754	0.241324	-0.912535	0.685827	-0.959634	-0.62231	-0.443362	1.25055	-0.733547	0.352844	-0.559343	-0.313409	-0.884956	-0.820677	-0.62231	0.758323	0.296452	1.2148	1.41753	-0.271222	0.115438	0.018338	-0.815344
3-143572000	3	143572000	143573000		SLC9A9-AS1	C3orf58	5	0.99997	4.52106	5.66697	-0.805764	-0.163058	-0.688615	0.837368	-0.38518	0.159999	-0.757306	-0.694509	-0.453822	-0.0575646	-0.954571	0.401078	-0.938324	-0.522208	-0.38288	-2.13916	1.97447	0.473123	-1.64275	-0.398071	0.223232	-0.589197	-0.419486	-0.801906	-0.694509	0.46335	-0.529378	-0.296368	-0.838765	-0.776687	-0.589197	-0.661355	-0.828997	0.817614	2.80261	-0.256549	0.223232	1.20689	-0.771816
3-164342000	3	164342000	164343000		MIR1263	LINC01324	5	0.999917	4.08151	5.06003	0.229456	1.37776	0.545159	-0.754577	-0.139767	-1.05287	0.352875	0.527311	-0.509157	0.256036	0.860215	-1.421	-0.0713444	1.13898	1.91023	-2.31449	-1.41054	-0.0553578	-1.1928	-0.737504	-0.00802747	-0.661039	-0.470662	-0.116736	-0.779396	-0.904046	-0.594252	-0.332852	-0.940613	0.301928	-0.661039	0.628502	2.37971	-0.224531	1.22571	3.19172	2.01503	-1.07129	0.315204
3-168053000	3	168053000	168054000	EGFEM1P	GOLIM4	MIR551B	6	0.999995	5.26846	6.43072	-0.909178	0.0947033	-0.777077	-0.758868	-0.17455	-0.0853231	-0.854227	0.513951	-0.511963	-1.68868	0.838274	-0.689804	-1.05853	-0.589145	-0.43197	-1.22077	0.716982	-0.113092	0.843341	0.383958	-0.0223173	-0.664776	-0.473424	-0.163189	1.81142	-0.909178	-0.597217	-0.334362	-0.946182	-0.876347	0.857471	0.614407	0.158838	0.867384	0.125504	-0.289414	-0.0223173	-1.07689	-0.87092
3-172071000	3	172071000	172072000	FNDC3B	TMEM212-AS1	GHSR	5	0.999937	4.19822	5.21907	-0.926759	-1.18101	0.493368	-0.773477	-0.803298	-1.07891	-0.870751	-0.798589	-0.521945	0.162608	-1.09759	-0.00206906	-1.07891	-0.600424	-0.440203	0.321459	1.06409	0.745567	-1.73331	-1.9491	1.91312	-0.677563	-0.48241	0.780014	-0.798589	-0.926759	-0.60878	-0.340935	0.0994161	-0.893115	-0.677563	0.575678	2.27291	1.34859	2.20495	-0.295127	1.91312	2.66815	-0.887574
3-178476000	3	178476000	178477000	KCNMB2-AS1 // KCNMB2	LINC01014	ZMAT3	9	0.999995	5.33638	5.94416	0.9453	-0.49674	0.625912	0.695597	0.320691	-0.901576	3.59765	-1.15606	-0.755251	0.534407	-0.290098	-0.604249	1.0786	0.292401	2.51616	-5.95073	-1.41279	0.197213	-1.75029	-1.26231	-0.832605	1.08293	2.18065	0.214334	0.603252	-1.34167	-0.881287	-0.493545	-0.661226	-1.29335	-0.980903	-0.178035	-0.638506	1.33058	2.24778	1.91958	-0.152474	-0.290098	-0.490968
3-191632000	3	191632000	191633000		PYDC2	FGF12	6	0.999952	4.32131	5.20026	-1.00479	-0.824593	0.324264	0.37184	-0.0193342	0.590563	0.135568	-0.866017	-0.565851	-0.713871	-1.1903	1.09263	-0.289727	0.898795	-0.47746	-1.40285	-1.08542	-0.598237	0.928522	-0.555984	-0.225998	-0.734731	-0.523192	0.794562	0.307712	-1.00479	0.869408	-0.369528	0.912207	-0.968569	-0.734731	0.406082	-1.03383	0.391951	2.84492	-0.319861	-0.225998	-0.32414	-0.96253
3-195535000	3	195535000	195536000	MUC4	MUC20	LINC01983	5	0.999996	5.3548	6.88312	-0.731899	-1.41284	-0.624722	1.05649	-0.807017	-0.85183	0.800366	-0.630511	-0.412245	-1.35968	0.329362	-1.14973	0.363356	-0.473992	-0.34747	0.131401	-1.1154	2.19533	0.855879	2.07544	-0.82475	-0.534992	-0.380822	-0.485345	0.986114	-0.731899	-0.480739	-0.269358	-0.761215	0.747307	-0.534992	-0.600403	-0.752565	1.98148	0.577734	-0.233184	-0.82475	-0.866561	-0.700747
3-197454000	3	197454000	197455000	RUBCN	LOC220729	FYTTD1	6	0.999999	5.82796	7.1977	-0.820727	-0.892407	-0.701028	-0.684974	-1.71826	1.2115	1.88177	-0.707558	1.71914	-1.52484	0.0937624	-0.465111	-0.955821	-0.531743	-0.390107	0.126954	-1.99402	1.50495	0.224891	1.49909	-0.925407	1.09011	-0.427149	-0.838763	0.733664	0.429973	-0.539565	-0.302323	-0.853741	0.503663	-0.600066	-0.673471	-0.844179	2.04463	0.339752	-0.261697	0.191407	1.16008	-0.785912
4-18398000	4	18398000	18399000		LCORL	SLIT2	5	0.999952	4.32165	5.3889	0.363606	-0.96696	0.68472	0.733541	-1.77216	-0.985194	-0.795063	-0.729251	1.63746	-0.194877	0.0294077	0.264445	0.0632112	-0.548276	-0.401963	-1.70121	-1.1498	0.772291	-0.895281	-1.15906	0.126337	-0.618798	-0.440635	1.82633	0.666796	-0.846481	1.26169	-0.311415	-0.880466	-0.815642	-0.618798	3.69664	0.307532	1.23471	0.273891	-0.269561	0.126337	1.06108	-0.810644
4-20880000	4	20880000	20881000	KCNIP4	KCNIP4	MIR7978	6	0.999998	5.65551	6.9579	-0.828608	-0.232398	0.729332	0.781198	-0.455456	-0.964959	-0.778568	2.13843	-0.466445	-0.128466	1.12745	-1.30263	0.107295	-0.536845	-0.394179	0.586566	-1.5366	-0.669881	-0.783206	1.44129	-0.934586	-0.605866	-0.431678	-0.872041	-0.714503	0.409285	-0.544917	-0.305353	0.331444	1.76249	1.0675	-0.679718	-0.85263	0.100764	0.319554	-0.26422	3.48454	0.0726531	-0.793744
4-21288000	4	21288000	21289000	KCNIP4	KCNIP4	MIR7978	5	0.99997	4.52106	5.66697	-0.855849	-1.65207	0.661745	0.710477	0.0648713	-0.996773	-0.804496	-0.737868	-0.482055	-0.906899	-1.01422	0.233699	-0.996773	-0.554567	-0.406846	-1.78423	0.699386	1.74498	-0.93187	1.8983	-0.965143	-0.625784	1.81476	-0.976277	-0.737868	-0.855849	1.23452	-0.315183	-0.890417	-0.825189	0.994106	-0.702345	-0.880414	1.19325	2.54832	-0.272821	0.104426	0.00696144	-0.819638
4-21425000	4	21425000	21426000	KCNIP4	KCNIP4	MIR7978	5	0.999945	4.25905	5.30256	-0.880578	-1.69961	0.599814	-0.734818	-1.24556	0.988494	1.64117	-0.758696	-0.495856	-0.314597	-0.0521162	-0.61834	-0.0182407	-0.57044	-0.418228	-1.43561	-1.31495	1.52715	-1.08527	0.530199	0.0447987	0.929196	-0.458449	-0.545383	1.92359	0.281811	-0.578366	-0.323914	2.44223	0.355603	-0.643769	-0.722446	-0.905777	0.449522	2.4193	-0.280374	0.0447987	-0.0521162	0.367931
4-32187000	4	32187000	32188000		LOC105377651	LINC02353	5	0.999937	4.19822	5.21907	-0.895423	1.41485	0.563375	-0.747088	-1.28621	-1.04241	-0.841066	0.546889	-0.50406	-1.01403	-0.0867802	0.0969787	-1.04241	-0.5801	-0.425601	0.304083	-1.3812	-0.503695	0.122311	2.21476	-1.00971	-0.654675	1.69133	0.958593	-0.771729	1.39099	1.12871	-0.329564	0.169999	-0.863383	-0.654675	0.648558	-0.921296	0.9546	0.158566	-0.285201	-1.00971	-0.0867802	0.333324
4-33065000	4	33065000	33066000		LINC02353	LOC101928622	7	0.999998	5.6667	6.68876	-0.99227	-1.34548	0.35301	0.40132	-0.476239	0.635985	-0.933064	0.336354	-0.559139	1.10061	-0.293987	-1.55823	-0.259463	-0.642668	-0.471472	1.01309	-1.79054	0.809297	1.49845	-1.55475	-0.195906	-0.725529	-0.51659	0.436564	-0.855166	-0.99227	-0.650671	2.3869	-1.03242	-0.956497	0.671626	1.68322	-1.02072	-0.0422474	0.943857	-0.315713	1.64938	1.4682	0.126288
4-34122000	4	34122000	34123000		LOC101928622	LINC02484	5	0.999945	4.25905	5.30256	0.228119	-1.74673	0.5456	-0.75503	-1.3093	-0.0711042	-0.849971	-0.779559	1.46836	-0.388374	-0.104948	-1.4214	-0.0711042	-0.586062	-0.429642	-0.52251	-0.0709977	1.39543	-1.18845	1.59705	-1.01979	-0.661485	-0.470952	0.930111	-0.779559	-0.904938	-0.594356	-0.332991	0.150485	0.302102	-0.661485	-0.74232	-0.930569	2.07031	1.22491	-0.288254	1.00437	0.861506	1.49522
4-55339000	4	55339000	55340000		LINC02283	LINC02260	5	0.999927	4.13907	5.13828	-0.867752	-1.02729	3.37251	0.678772	-0.605645	1.03132	-0.815254	-0.747751	1.57282	0.395726	-1.02772	-1.36312	0.010557	-0.562227	-0.412216	-1.01214	-0.802846	1.11234	0.738368	-0.618638	-0.978386	-0.634443	-0.451787	0.580419	-0.747751	-0.867752	-0.569993	-0.319174	1.3673	-0.836322	0.961215	-0.712033	-0.892673	-0.0857819	2.47976	-0.276274	-0.978386	-0.0233021	-0.831152
4-59910000	4	59910000	59911000	LINC02429	LINC02494	MIR548AG1	5	0.999978	4.66483	5.87041	0.449582	-0.169877	-0.695842	0.824045	-1.70204	2.33707	-0.764108	0.753161	1.74606	-1.51176	1.18916	-0.445226	-0.947253	-0.526903	-0.387189	0.533359	1.03543	-0.045871	-0.676446	0.899314	0.210251	-0.594766	1.95235	-0.220377	-0.70156	-0.813497	-0.535216	-0.300091	-0.844962	1.82753	-0.594766	-0.667022	-0.837132	-0.460902	0.360397	-0.259599	0.210251	-0.964394	-0.779296
4-62969000	4	62969000	62970000	ADGRL3-AS1	ADGRL3	TECRL	5	0.999965	4.45255	5.57091	-0.860018	-1.0078	0.647525	0.697474	1.24601	0.0281026	-0.80773	-0.740988	-0.484182	1.09749	-0.00583088	-0.569769	0.0281026	-0.557169	2.05164	-0.642692	-0.771786	1.64798	-1.87876	-0.594341	-0.969645	-0.62877	-0.4479	-1.54796	-0.740988	-0.860018	-0.564814	-0.31626	1.39456	-0.828897	-0.62877	2.17168	1.42895	1.13479	1.37742	-0.273723	1.15133	-1.01841	-0.823839
4-64088000	4	64088000	64089000		ADGRL3-AS1	TECRL	5	0.999937	4.19822	5.21907	-0.935863	-0.59222	3.02342	-0.780427	-0.82335	2.71377	-0.878729	0.457791	-0.526734	-1.73884	-0.173165	-1.47039	-1.08919	1.06242	-0.444807	2.01641	-0.672867	-0.202066	-1.7503	0.859973	-0.0754101	0.798324	-0.4875	1.77531	1.72207	1.25751	-0.615089	-0.344775	-0.972399	0.232914	-0.684106	-0.767348	-0.962693	1.88432	0.0727411	-0.298329	-0.0754101	1.69752	-0.896339
4-64874000	4	64874000	64875000		ADGRL3-AS1	TECRL	5	0.999965	4.45255	5.57091	0.298771	-1.04111	-0.745965	-0.728335	-1.22568	-1.01592	1.66932	-0.752032	-0.491447	0.373247	-1.03357	-1.37083	-0.00117067	-0.565455	-0.414593	-1.06661	-0.831594	0.583111	0.25997	-1.23625	1.10724	-0.638178	1.75868	0.550454	-0.752032	-0.872957	-0.573262	-0.321044	0.220587	-0.841276	-0.638178	0.701945	-0.898009	0.480262	3.57673	-0.27786	1.10724	1.9618	0.384811
4-65520000	4	65520000	65521000		TECRL	LINC02232	6	0.99998	4.69212	5.67259	-0.958003	-0.675438	0.423801	-0.799604	0.189103	0.73411	-0.900143	-0.825565	-0.539521	0.0397704	-0.224739	-0.802779	0.73411	-0.620728	-0.455103	-1.05948	-0.417621	0.0949286	-0.280377	-0.375053	-0.127156	2.19042	-0.498733	-0.377734	-0.825565	-0.958003	-0.629313	-0.352389	-0.996924	0.183093	-0.700441	-0.786139	0.0540825	2.23947	1.04358	-0.305035	1.77887	-0.224739	-0.917572
4-65661000	4	65661000	65662000		TECRL	LINC02232	6	0.999957	4.37093	5.26283	-0.15081	-1.5868	1.25587	-0.911149	-0.336416	-0.456358	-1.02626	0.142891	-0.614979	0.122326	1.91446	-1.09536	-0.456358	-0.707205	-0.518641	-0.838887	-0.706579	0.650481	-0.992832	-0.355062	0.449294	-0.797991	-0.567756	0.822498	1.22671	0.789777	0.692432	-0.401943	0.67555	1.87017	-0.797991	1.3768	-1.12244	0.997187	-0.240912	-0.347998	0.449294	0.31057	-1.04496
4-66901000	4	66901000	66902000		EPHA5-AS1	MIR1269A	6	0.999991	5.06138	6.15475	-0.922768	-0.561168	-0.788925	-0.769664	-0.791426	0.847322	1.48988	-0.795069	-0.51931	-0.454754	-0.147738	-1.4492	-1.07387	1.09197	-0.438483	1.22868	-0.644533	-0.171246	-0.0579613	-0.804569	-0.050638	-0.674592	-0.480799	0.796969	-0.795069	0.186272	1.06029	-0.339565	-0.959277	0.258812	0.826368	-0.756736	-0.949407	0.250449	2.22287	-0.293824	2.91843	0.797285	0.271473
4-97508000	4	97508000	97509000	LINC02267	PDHA2	STPG2-AS1	5	0.999952	4.32165	5.3889	0.371324	0.377998	2.10534	-0.703876	0.110463	-0.981834	-0.792491	-0.726703	-0.474978	-0.184738	-0.998807	1.87212	-0.981834	-0.546365	-0.40056	-1.70645	-1.61071	1.29989	0.0321412	-0.527834	-0.950707	-0.616507	-0.438822	0.730895	2.07476	0.371324	-0.553982	-0.31023	-0.877576	-0.812608	-0.616507	-0.692022	-0.867307	1.25007	0.280957	-0.26857	-0.950707	-0.998807	0.458187
4-111578000	4	111578000	111579000		PITX2	C4orf32	5	0.999917	4.08151	5.06003	-0.875418	-1.04657	-0.747823	-0.730747	-0.0279346	1.0059	0.418367	-0.754453	-0.493092	1.03279	-1.03695	-0.606126	-1.01931	-0.56724	-0.415872	-0.709308	-0.83366	0.581975	-1.05647	-0.0433908	1.10022	-0.640067	1.75322	1.61588	-0.754453	-0.875418	-0.575125	-0.322061	0.214754	-0.843682	-0.640067	0.695801	0.237893	0.475775	1.32418	-0.278802	0.0565835	0.955953	-0.838401
4-115003000	4	115003000	115004000		ARSJ	UGT8	5	1	6.85489	9.29751	-0.571986	-1.10367	-0.488647	-0.476901	-1.19753	-0.665715	-0.537095	1.57881	-0.321952	-1.06298	0.857195	-0.89895	-0.665715	-0.370316	-0.27189	-0.762551	0.421646	-0.00380785	-0.447253	-0.270424	-0.644664	-0.418081	-0.297894	0.284166	-0.492961	-0.571986	-0.376059	-0.21089	1.14073	1.30964	-0.418081	1.70464	-0.58829	1.52518	-0.59796	-0.18248	0.962551	-0.677586	-0.54773
4-116245000	4	116245000	116246000		NDST4	MIR1973	5	0.999974	4.59177	5.76672	0.294885	0.249269	-0.747739	-0.730801	-0.624003	-0.00480511	0.419931	-0.754531	-0.493278	-1.62695	-1.03702	-0.603805	-1.01938	-0.567248	-0.415848	-1.23327	-0.816548	0.606704	-1.48297	-1.23975	0.0585707	-0.640219	-0.455767	1.10393	-0.754531	0.294885	1.18211	-0.322279	2.47229	-0.843816	-0.640219	2.1126	-0.900635	2.85807	2.44903	-0.278989	1.10418	-0.0385646	0.381476
4-132946000	4	132946000	132947000		SNHG27	LINC01256	5	0.999917	4.08151	5.06003	-0.949448	-0.63737	-0.81089	0.492829	-1.42848	-1.10551	-0.892254	-0.818353	-0.534769	0.704635	-1.12481	-1.49224	-1.10551	-0.615065	1.77858	-1.04303	-0.320727	0.646113	-1.40319	-0.325694	0.859988	-0.694134	1.54394	1.18227	5.41057	-0.949448	0.996732	-0.34964	0.0536098	-0.915201	-0.694134	0.527332	-0.976518	0.70059	5.2204	-0.302655	-0.105196	0.71835	-0.909166
4-134389000	4	134389000	134390000		PCDH10	PABPC4L	5	0.999974	4.59177	5.76672	-0.865866	-1.0165	-0.740005	-0.722344	-1.19815	3.10251	1.69939	0.620257	-0.487996	-0.25536	-0.0142146	0.204867	1.04743	-0.56069	-0.411403	-0.85565	-1.22225	-0.834765	-2.32106	0.622215	0.0827501	-0.633093	1.78364	0.080653	-0.746209	-0.865866	-0.567452	2.83623	0.240895	-0.834657	-0.633093	0.721264	0.263327	0.54173	3.64162	-0.275443	0.0827501	0.996855	0.405656
4-135644000	4	135644000	135645000		LINC02462	LINC02485	5	0.999985	4.81856	6.09077	0.66223	-1.41293	-0.626003	-0.611203	-0.111099	-0.852574	-0.688057	-0.631029	-0.412177	-0.572789	-0.867355	-1.15014	0.352651	-0.47454	-0.347971	-0.042979	0.972083	-1.40558	-0.304585	-0.123834	-0.825846	-0.535297	-0.381183	-1.14811	0.977692	0.66223	-0.480895	-0.269084	1.91937	-0.705733	-0.535297	-0.600906	-0.753286	1.90403	0.568261	-0.232915	2.90055	-0.867355	0.751303
4-136143000	4	136143000	136144000		LINC02485	LINC00613	5	0.999982	4.74037	5.97832	-0.797857	-0.128124	0.810687	-0.665656	-1.01031	0.182846	-0.749225	-0.687307	-0.449204	-0.752908	-0.944613	0.435583	0.182846	-0.516766	-0.378879	-0.118841	-1.92294	1.61826	-0.155757	-1.02039	0.245906	-0.58325	-0.415437	-0.765214	0.793126	-0.797857	-0.523953	-0.293468	0.406008	-0.76883	-0.58325	4.00238	-0.820663	1.51634	2.85275	-0.254004	0.245906	1.24247	-0.764164
4-151445000	4	151445000	151446000	LRBA	DCLK2	MAB21L2	5	0.999993	5.16168	6.59344	-0.700992	-0.55527	-0.599386	1.15083	-0.722364	-0.815532	-0.657859	-0.60375	-0.394439	0.345659	-0.829761	-1.10029	1.70697	-0.454012	-0.332919	-0.707651	1.79176	-0.687842	0.441513	-1.47332	-0.790219	-0.512444	-0.365305	1.59795	-0.60375	0.755759	-0.46018	-0.257678	-0.728879	-0.675625	-0.512444	-0.574839	-0.721259	-0.048173	2.05781	-0.222968	-0.790219	-0.829761	-0.671634
4-155661000	4	155661000	155662000	LRAT	FGG	LRAT	5	0.999982	4.74037	5.97832	1.68475	-0.197407	-0.700037	0.805455	-1.71534	0.13096	-0.769884	-0.706267	-0.461423	0.621312	0.0967917	1.18954	1.21593	-0.530791	-0.389425	-0.254495	-1.0047	0.440155	-0.727229	-1.07844	-0.92381	1.09349	-0.426604	-0.259277	0.737032	-0.819414	-0.538573	-0.301781	-0.852084	0.506451	-0.599059	-0.672209	0.376108	2.6811	0.342722	-0.261195	-0.92381	-0.970754	0.519925
4-156384000	4	156384000	156385000		LOC102724776	GUCY1A3	6	0.999974	4.5803	5.52896	-1.0005	2.02783	-0.854701	-0.834954	-1.03621	2.38605	0.147228	-0.862359	-0.563476	-0.690448	-0.311762	-0.221733	0.610546	-0.648188	-0.475442	-0.782658	-1.42484	1.19731	-1.66071	0.00395139	-1.12804	-0.731485	-0.520805	0.86684	-0.862359	0.024293	0.880061	-0.368353	-1.04076	0.0967642	-0.731485	-0.820921	-1.02913	0.44268	1.89878	-0.318842	-0.213165	4.05589	-0.958148
4-157235000	4	157235000	157236000		CTSO	PDGFC	5	0.999937	4.19822	5.21907	0.150018	-0.010161	1.73149	-0.784072	-1.40541	0.795482	-0.88262	0.447539	-0.529154	-0.504731	2.60481	0.678506	0.795482	-0.608786	-0.446597	0.243451	-1.57078	-0.703867	-0.548195	-0.856386	-0.0862278	2.26188	-0.489649	0.219071	0.447539	-0.940097	-0.617567	-0.346039	0.0735407	1.35179	-0.687197	0.547946	-0.967013	1.83609	0.0616189	-0.299453	0.887155	-0.183677	-0.900418
4-172383000	4	172383000	172384000		MIR6082	LINC02174	6	0.999966	4.47336	5.39259	0.0833992	-0.7158	0.395313	-0.809809	-1.49021	-1.12987	0.207553	-0.836468	-0.54633	-0.60733	-1.14969	-0.13953	-0.217412	-0.628814	-0.461312	-0.0870341	0.321918	0.9035	-0.757836	0.65269	-1.0945	-0.709628	1.4845	0.0441598	0.37944	0.0833992	-0.637688	-0.357132	2.03582	-0.935834	-0.709628	0.479166	-0.998671	0.563374	1.00391	-0.309054	0.785863	0.645664	0.168281
4-174253000	4	174253000	174254000	HMGB2	GALNT7	SAP30	5	0.999917	4.08151	5.06003	-0.931137	0.020891	0.483231	0.53208	-0.815535	0.821757	1.46098	0.466225	-0.524258	-0.477958	0.772056	-0.738777	-1.08403	-0.603222	-0.442522	-1.00202	-1.53431	-0.202046	-0.918848	1.99345	0.913935	-0.680771	-0.484901	-0.24512	0.466225	-0.931137	-0.611875	-0.342757	-0.968407	1.38074	-0.680771	-0.763881	-0.957922	1.33045	0.0800195	-0.296645	-0.0679763	1.7096	0.254457
4-174926000	4	174926000	174927000		LINC02269	LINC02268	5	0.999917	4.08151	5.06003	1.31783	0.678582	0.516069	-0.763307	-1.34382	-1.0647	-0.858972	-0.788165	-0.514927	0.195111	-1.08324	-0.703885	0.867944	1.1097	-0.434592	0.216226	0.657537	0.775146	-0.874455	-0.217558	-0.0358504	0.843248	-0.47666	0.308148	0.500707	0.201467	-0.600737	-0.336347	-0.951634	-0.88184	-0.668876	0.601214	-0.941358	-0.847605	3.31993	-0.291071	-0.0358504	-0.132527	-0.876538
4-175878000	4	175878000	175879000	ADAM29	LOC101928551	GPM6A	6	0.999952	4.32131	5.20026	-0.0465482	-0.360927	0.264514	0.31311	-1.65765	0.50873	-0.973166	1.38889	-0.583262	-0.797096	0.459702	-0.323726	0.50873	-0.67112	-0.492502	0.800691	-1.1993	0.546182	-1.07882	0.365848	-0.284727	-0.757486	-0.539684	-0.241498	-0.893012	1.93262	0.803714	-0.381585	-1.0771	0.0254066	0.580621	1.54384	-1.06593	0.77808	1.76135	-0.330209	1.4822	1.30327	-0.992431
4-181749000	4	181749000	181750000		LINC01099	LINC00290	7	0.999995	5.29878	6.23133	-1.08749	-1.05899	-0.92895	2.45534	1.13005	-0.449972	-0.0221667	0.149294	-0.612598	-1.48295	1.12192	-1.08825	-0.449972	0.729547	-0.516825	0.433912	-1.07774	0.647765	-0.281163	0.621242	1.29841	-0.795147	-0.565977	-0.0423655	0.149294	0.798058	-0.714782	-0.400378	-1.13162	1.88056	-0.795147	-0.892505	-0.200832	1.47813	-1.13785	-0.346595	-1.22627	0.318426	-0.058993
4-187646000	4	187646000	187647000		FAT1	LINC02374	5	0.999959	4.38612	5.47829	-0.922974	-1.16124	-0.788384	3.20742	-0.768764	1.82919	-0.867859	0.489242	-0.520125	0.205965	-0.140753	-1.44974	-0.1063	-0.597472	-0.438557	-1.5764	-1.45572	1.34038	-1.6624	1.53363	0.954052	0.830735	-0.480406	-0.1639	0.489242	-0.922974	-0.605295	-0.339589	-0.959483	0.264804	-0.67473	0.589217	-0.94915	3.71406	-0.964369	-0.293972	-0.0429811	-0.140753	-0.883768
4-188204000	4	188204000	188205000		LINC02374	LOC339975	6	0.999966	4.47336	5.39259	-1.06254	-0.984621	0.216233	-0.88717	0.77102	-1.23753	-0.999119	-0.915882	2.76887	-1.42278	0.387368	0.876235	-0.401211	-0.68852	-0.504725	0.327547	-2.08312	1.63552	-0.476529	1.24632	0.526261	0.528149	-0.552631	-0.35826	0.196963	-0.0970842	0.749885	-0.391109	-1.10609	0.97636	-0.77688	0.294279	-0.152553	2.11939	1.6624	-0.338655	-0.335832	-0.43574	-1.01729
4-188907000	4	188907000	188908000		LINC02492	ZFP42	8	1	7.07295	8.17003	-1.00777	0.302578	-0.860907	-0.840554	-0.533048	2.35462	-0.946239	-0.868213	-0.567321	0.448062	-0.325604	-0.912031	-1.17273	0.896051	-0.478682	0.384097	0.541463	1.58332	-2.08089	-0.548672	-1.1358	0.639244	-0.524786	-0.107975	-0.868213	-1.00777	-0.662022	-0.370968	-0.0669508	0.0824341	-0.736651	-0.826432	-1.03652	2.98279	0.896222	-0.321049	-0.22717	0.542066	0.0949851
5-4765000	5	4765000	4766000		IRX1	LINC02114	6	0.999957	4.37093	5.26283	-1.08504	-1.57192	0.17115	0.219505	0.169173	-0.443898	-1.01891	1.24442	-0.610758	-0.399755	0.326339	-0.458686	0.375076	2.17384	-0.515639	-0.0629694	-1.80546	1.86678	-1.69352	-0.336855	2.15211	-0.793191	-0.565156	0.407079	1.24442	0.805017	-0.713012	-0.399556	-0.216912	0.910839	0.484711	0.253229	-0.196236	0.538569	-1.13469	-0.345757	0.464475	-0.479402	1.91464
5-25035000	5	25035000	25036000		LINC02239	LINC02228	5	0.999992	5.07091	6.45897	0.596696	-0.709487	-0.648778	0.977376	-0.881318	1.46855	-0.714317	2.46696	-0.427999	-1.41235	1.41505	-1.19536	-0.885022	-0.492132	-0.361355	0.0143587	0.438127	0.884508	-0.317664	-0.184747	-0.856632	-0.555477	-0.395389	-1.20925	-0.655267	0.596696	-0.499946	-0.280382	0.518305	2.07445	-0.555477	-0.623308	-0.781395	2.54643	-0.794602	-0.242681	-0.856632	-0.900762	-0.727404
5-26964000	5	26964000	26965000	CDH9	LINC02211	LINC01021	5	0.999927	4.13907	5.13828	0.171618	0.643917	-0.795589	1.84639	-1.37774	-0.128186	0.295717	-0.802503	-0.524133	-1.72984	1.71765	-0.735575	-1.08387	1.07392	-0.442593	0.45431	-0.209003	-0.1745	-0.886506	1.45489	-1.04964	0.809565	-0.484859	-0.733171	-0.802503	-0.93101	-0.612043	-0.343034	-0.967697	2.52635	-0.680624	-0.763579	0.115701	1.91745	1.14	-0.296853	-0.0649407	1.71765	-0.891653
5-27220000	5	27220000	27221000		CDH9	LINC01021	5	0.999974	4.59177	5.76672	0.564199	-0.0123096	0.892437	-0.641613	-0.921276	-0.895338	0.692788	0.874274	1.89529	-0.66889	0.225437	-0.329815	-0.895338	-0.498176	2.38589	-1.24529	-0.761288	1.30619	0.0546955	-0.245723	-0.867112	-0.562264	-0.400524	-0.641346	-0.66287	-0.769079	-0.505472	-0.283225	-0.799621	-0.741551	1.2405	-0.630846	-0.791173	0.371838	0.47323	3.84545	1.5135	-0.911105	-0.736612
5-28401000	5	28401000	28402000		LINC02103	LSP1P3	5	0.999917	4.08151	5.06003	0.273175	1.45408	-0.755079	2.01593	-0.667811	-0.0280173	0.398031	-0.760986	-0.497113	0.319203	-1.04594	-0.629221	-1.02808	-0.572257	-0.419621	0.834648	-0.907474	-0.472767	-1.98423	2.25709	-0.995937	-0.645663	1.72659	-0.0536239	0.573426	-0.882953	2.89953	-0.324614	-0.919045	-0.851239	0.920397	0.674775	-0.90864	1.56822	-0.923962	-0.280952	0.0346338	-0.0620226	-0.845979
5-38148000	5	38148000	38149000	LINC02107 // LINC02119	LINC02110	EGFLAM	5	0.999978	4.66483	5.87041	-0.813377	-0.875351	0.769121	-0.678595	0.245512	0.144371	-0.764037	0.751663	-0.457905	-0.0769869	0.110086	-0.448442	0.144371	-0.526901	-0.386605	-1.02582	-1.48043	0.456847	-2.60993	-0.416716	1.33178	1.10924	-0.423635	-0.241944	0.751663	-0.813377	-0.534538	-0.299469	2.79555	-0.784267	-0.594665	0.856531	0.389387	1.43333	0.356324	-0.259162	1.33178	0.110086	0.533496
5-69290000	5	69290000	69291000	LOC653080	GUSBP3	SERF1A	5	0.999917	4.08151	5.06003	0.209426	0.0942825	-0.779671	-0.762389	-0.753466	0.880735	0.332046	-0.787075	-0.514508	-1.69616	0.831566	-1.4352	0.880735	-0.591721	1.88454	-1.04253	-1.00947	0.376554	0.462745	-1.92103	1.9765	0.850228	-0.475017	0.87378	-0.787075	-0.913095	1.0846	-0.336036	-0.950554	-0.879937	-0.66764	0.607101	0.153773	0.307494	2.26979	3.15489	-0.0275352	0.831566	-0.874322
5-82963000	5	82963000	82964000	HAPLN1	VCAN-AS1	EDIL3	5	0.999945	4.25905	5.30256	0.364632	-1.62911	0.683887	-0.70431	-0.532442	0.0640838	-0.79247	-0.727275	-0.475105	-0.885102	-0.999538	-0.532428	-0.982398	-0.546913	-0.401049	0.0948921	-0.245314	1.22792	-0.0376284	0.0699547	1.20444	1.02078	-0.440024	0.137362	0.668907	-0.844338	1.2659	-0.310352	0.286361	-0.813844	-0.617267	-0.692453	0.307477	-0.00122461	0.274846	-0.268547	2.28262	0.0299837	-0.809017
5-89952000	5	89952000	89953000	ADGRV1	LYSMD3	LUCAT1	5	0.999987	4.89958	6.20809	-0.716335	0.170266	-0.612823	-0.597684	-0.0496578	2.86088	0.840292	-0.617161	-0.403096	0.274648	-0.848227	-1.12464	-0.833683	1.70829	-0.340364	1.71029	-0.546789	-1.94207	-1.25883	-1.50535	-0.807862	-0.523761	-0.373357	0.184684	1.02692	-0.716335	-0.470338	-0.26326	3.36633	-0.690598	1.40569	-0.587621	-0.73724	1.29792	1.97698	-0.227799	0.461004	-0.848227	0.796712
5-90934000	5	90934000	90935000		ARRDC3-AS1	NR2F1-AS1	5	0.999987	4.89958	6.20809	-0.8226	-0.898627	-0.702141	-0.686698	-1.07724	1.20348	3.19557	-0.708941	-0.463514	-0.103677	0.0892013	1.17543	-0.957883	-0.532948	-0.390681	-0.228582	-1.02004	0.423832	-0.743614	0.198173	-0.927271	-0.6014	-0.427876	2.02649	-0.708941	1.67188	-0.540518	-0.302782	-0.856094	-0.79259	-0.6014	-0.675134	-0.845889	2.02614	0.334132	-0.262161	-0.927271	-0.974397	0.512368
5-117216000	5	117216000	117217000	LINC02147	LINC00992	LINC02148	5	0.999917	4.08151	5.06003	0.228865	0.117575	0.544523	0.593344	-0.151444	-1.05141	0.35306	-0.778238	-0.50849	1.52784	-1.06964	-1.41858	-0.0719342	-0.585185	-0.429071	1.98302	-0.55653	0.389121	-0.379374	-0.744079	-0.00895633	-0.660278	-0.470211	0.377222	-0.778238	0.228865	-0.593179	-0.332075	1.23893	-0.870429	-0.660278	0.628422	0.172313	1.4644	-0.944896	-0.287436	1.00046	-1.06964	-0.865021
5-162992000	5	162992000	162993000		MAT2B	LINC02143	6	0.999997	5.57336	6.84473	1.74277	-0.85188	-0.686626	-0.670787	-1.682	0.166478	-0.755161	-0.692556	-0.452587	-0.0473268	-0.951874	-1.26254	0.166478	-0.520724	-0.381783	0.0880732	0.0325424	-0.0404865	1.22591	-1.03868	0.229753	-0.587563	-0.418326	0.370333	-0.692556	0.469595	-0.527914	-0.295589	-0.836351	-0.774513	-0.587563	0.880479	-0.826677	2.75429	-0.840855	-0.255874	1.36565	-0.951874	-0.769677
5-167102000	5	167102000	167103000	TENM2	LOC101927908	TENM2	5	0.999952	4.32165	5.3889	-0.903501	0.765096	0.547643	0.59727	-1.8899	-0.0668539	1.55945	0.530848	-0.509136	0.265508	0.867684	-1.41853	0.917656	1.14306	-0.429244	-1.60246	2.61699	1.40706	-2.46197	-0.729649	-1.0183	-0.660584	-0.470393	-1.14785	0.530848	-0.903501	-0.592185	-0.332012	-0.939836	0.305221	-0.660584	-0.741598	0.176301	0.934072	0.144737	-0.287421	-0.00396456	-0.101042	-0.865352
5-168445000	5	168445000	168446000	SLIT3 // LOC728095	MIR103B1	MIR585	6	0.999962	4.4216	5.32692	-1.03897	0.161219	-0.888072	0.305182	-1.66802	0.4962	-0.976252	-0.895557	-0.585026	1.42752	-0.391678	-0.336851	-1.20977	-0.673219	-0.493829	-1.11161	0.679584	-0.330089	-0.752919	-0.671443	0.586327	-0.759681	-0.541051	-0.722941	-0.895557	0.931487	0.796974	-0.382368	-0.132219	0.0184863	-0.759681	2.72254	1.80752	2.72762	0.800422	-0.330941	-1.17168	-1.23092	-0.995221
6-311000	6	311000	312000	DUSP22	LOC285766	IRF4	5	0.999937	4.19822	5.21907	0.180737	0.668104	-0.792144	-0.773307	-0.790893	0.842197	0.305221	0.477764	-0.521991	-1.72293	-0.153148	0.00693625	-1.07928	-0.600433	-0.440693	-1.37002	-1.93148	1.27789	-0.00397338	-0.804515	-1.04516	-0.677795	-0.482851	0.314008	0.477764	-0.927235	-0.609509	-0.341687	2.24153	0.252965	-0.677795	0.579066	-0.953702	0.826772	3.27906	-0.295687	0.934621	-0.153148	1.42087
6-14345000	6	14345000	14346000		LINC01108	JARID2	5	0.999965	4.45255	5.57091	-0.83442	-0.934775	-0.71267	-0.696539	0.149961	-0.9716	-0.784238	-0.719127	1.67393	0.545422	0.0577225	1.113	-0.9716	-0.540662	-0.396375	0.53657	-0.133353	1.36568	-1.29418	-0.495365	-0.940777	1.05037	-0.434236	-0.340343	0.696567	-0.83442	-0.548216	-0.307014	0.313361	-0.804128	-0.610081	-0.684809	0.33676	1.92273	0.302658	-0.265788	1.25051	0.0577225	-0.799077
6-29197000	6	29197000	29198000	LOC101929006	OR2J2	OR14J1	5	0.999992	5.07091	6.45897	0.547289	-0.768029	0.875611	0.926831	-1.62056	-0.901143	0.676126	-0.667046	1.87496	0.812822	-0.91678	-1.21597	0.243298	-0.501544	-0.367726	-1.01626	-0.809743	0.121494	-0.509589	-0.275483	-0.872806	-0.56602	2.09299	0.531419	-0.667046	0.547289	-0.508485	-0.284763	0.467277	-0.746133	-0.56602	-0.635166	-0.796427	1.65999	1.72188	-0.246475	-0.872806	1.33542	-0.741571
6-46139000	6	46139000	46140000		ENPP5	RCAN2	5	0.999937	4.19822	5.21907	1.35711	-1.12416	-0.774253	-0.756316	-0.727322	0.905901	0.349274	0.523436	1.46482	-0.392527	-0.108875	-0.678188	-0.0746947	1.13448	-0.430713	-0.260749	0.369766	0.427436	-1.19145	-0.740829	-1.02185	0.867343	-0.471816	0.403944	-0.781208	-0.906364	-0.595691	-0.333755	-0.942665	0.298186	-0.662639	0.624552	-0.932274	0.91909	2.3051	-0.288886	-0.0113149	0.856005	0.311321
6-77573000	6	77573000	77574000		IMPG1	HTR1B	5	0.99997	4.52106	5.66697	0.32608	-0.35739	-0.73668	2.11018	-0.583507	1.05485	-0.808517	-0.742168	-0.484687	-1.60022	-1.02004	-1.35267	-1.00235	-0.557895	4.50193	1.04584	-1.23159	-0.342621	0.33712	-0.596255	-0.971175	-0.629746	1.79226	0.615331	0.628286	0.32608	1.2191	-0.316984	-0.895308	-0.830607	0.977774	0.731366	0.269224	1.73111	1.37503	-0.274252	0.0884865	-0.00818546	-0.825343
6-94033000	6	94033000	94034000	EPHA7	CASC6	EPHA7	5	0.999978	4.66483	5.87041	1.34218	-1.77113	-0.783795	0.573011	-0.119941	-0.0855995	-0.864398	3.10374	-0.516776	-1.70451	1.81622	2.33398	-1.06862	-0.593815	-0.436428	-0.0488635	0.0391963	0.525912	-2.91957	0.464953	-0.0228007	-0.670939	-0.477969	-0.0646341	-0.791907	0.212009	-0.600805	2.63728	-0.95417	1.45678	-0.670939	-0.752831	0.157998	2.15502	0.127533	-0.294252	-0.0228007	-0.119338	0.298508
6-98346000	6	98346000	98347000		LOC101927314	MIR2113	5	0.999985	4.81856	6.09077	0.585893	-0.730094	-0.64933	-0.634675	-0.901259	-0.885335	-0.714741	-0.655199	-0.428091	0.874804	-0.900603	-0.311848	-0.885335	1.5562	-0.361211	1.22949	0.808073	-0.372688	0.0557651	-0.225787	-0.857237	-0.555659	-0.395345	-0.623248	2.44786	0.585893	-0.49937	-0.279452	0.502192	-0.732459	-0.555659	-0.623981	-0.781718	0.391681	1.78034	-0.241955	-0.857237	0.244289	-0.727684
6-122139000	6	122139000	122140000		GJA1	HSF2	6	1	6.42463	8.05158	-0.766585	-0.741293	-0.654397	-0.640177	-1.60532	0.265783	-0.721013	-0.66088	-0.432063	0.102862	0.232114	-0.323269	-0.893005	-0.496823	-0.3642	-0.380993	-0.745184	0.764162	1.09523	1.14299	-0.864385	1.24808	-0.398671	-0.630974	-0.66088	-0.766585	-0.503849	-0.282178	-0.798198	0.647227	-0.560533	-0.629394	-0.788366	1.74079	1.76063	-0.244345	-0.864385	0.232114	-0.733949
6-124525000	6	124525000	124526000	NKAIN2	TRDN	NKAIN2	5	0.999917	4.08151	5.06003	1.25363	-0.598409	-0.799996	-0.781386	-0.263697	1.75583	-0.879849	0.455375	-0.527333	-1.11539	-0.175845	-0.749831	0.807135	-0.606623	-0.444988	0.630056	-1.97953	1.6407	-0.103226	0.847286	-1.05574	-0.684613	-0.487498	-0.260277	-0.807086	-0.936415	-0.615403	-0.344779	1.1358	0.231215	-0.684613	0.555683	2.23482	1.31267	0.0696341	-0.298422	-0.0781042	-1.10932	0.244233
6-168484000	6	168484000	168485000		FRMD1	LOC105378137	9	0.999991	5.06128	5.64931	-0.648565	0.1581	-1.1847	-0.279022	0.125119	0.30196	0.264038	-1.19458	0.50971	-0.483184	-1.64185	0.730604	-0.975251	-0.898213	-0.658572	-3.38428	-1.06468	2.42373	-0.0532041	-1.0304	0.411229	-0.014986	0.672075	-2.35922	-0.343367	0.0891319	0.198422	-0.509843	2.10852	-1.33612	-1.01357	-1.13751	0.727678	4.80078	-1.45043	-0.441304	-1.5631	0.243238	-1.32787
7-13650000	7	13650000	13651000		ARL4A	ETV1	5	0.999959	4.38612	5.47829	-0.914826	-0.521239	-0.781126	-0.763131	-0.750664	1.8554	-0.859291	0.505832	-0.515162	-1.05749	0.832272	0.0458129	-1.06479	-0.592412	1.88083	0.482785	-0.103003	0.878747	-1.64938	-0.183759	-0.0279225	-0.668705	1.63937	-1.18325	-0.788262	-0.914826	-0.601138	-0.336926	0.131057	0.280962	-0.668705	-0.750314	0.152481	3.74163	1.1953	3.14695	0.975145	-0.125573	0.2939
7-31097000	7	31097000	31098000	ADCYAP1R1	GHRHR	NEUROD6	5	0.999937	4.19822	5.21907	0.288896	-0.411973	-0.74965	-0.732489	-1.23746	0.997525	1.65065	-0.756247	-0.494227	0.357121	-0.0459145	0.154868	-0.0121108	-0.568602	-0.41688	0.882152	0.0573817	0.0721824	-1.50909	-0.651511	0.0511538	-0.641566	1.74676	-1.59892	-0.756247	0.288896	-0.57647	-0.322776	-0.913297	0.362425	0.936629	-0.720153	-0.902616	2.80899	1.31574	-0.279421	3.1729	-1.03942	-0.840365
7-31379000	7	31379000	31380000	NEUROD6	ADCYAP1R1	CCDC129	5	0.999927	4.13907	5.13828	-0.916851	-1.1453	-0.783436	-0.764576	-0.750581	-1.06743	1.52007	1.7942	-0.516117	-1.06026	0.828332	-0.699128	-1.06743	-0.593719	-0.436027	0.498262	-1.87999	1.37646	-0.774721	2.14642	0.971751	0.844885	-0.477507	-0.137131	0.501879	-0.916851	-0.603026	-0.338161	0.129896	1.43779	0.844885	-0.751793	-0.943097	0.323272	1.19324	-0.292605	2.97713	-1.08653	0.291007
7-49802000	7	49802000	49803000		CDC14C	VWC2	5	0.999994	5.25621	6.73461	-0.754973	-1.4571	-0.644973	-0.629938	1.20885	3.81886	-0.709057	-0.650418	-0.425094	-1.40235	-0.893921	0.598611	-0.878677	-0.489029	-0.358542	0.808302	-2.29246	0.236236	-0.899634	-0.89293	0.359187	-0.55192	-0.39308	0.0253168	-0.650418	1.95664	-0.495829	-0.277704	-0.785298	-0.727526	-0.55192	-0.619333	-0.776562	1.79202	3.10686	-0.240368	1.56939	2.57284	-0.723085
7-75223000	7	75223000	75224000	HIP1	PMS2P3	CCL26	5	0.999952	4.32165	5.3889	-0.880051	0.224709	0.601023	-0.734405	-1.24235	-1.02473	-0.826927	0.583616	-0.495539	1.67612	-0.0508634	-1.383	-1.02473	-0.570201	-0.418327	-1.09394	0.51319	0.562251	-1.07266	0.538174	0.0463948	-0.643462	-0.458277	0.528708	0.583616	-0.880051	1.16892	-0.323989	0.20574	0.35673	-0.643462	0.685676	0.227564	0.459177	-0.920652	-0.280408	0.0463948	-1.0427	0.369947
7-78857000	7	78857000	78858000	MAGI2	PHTF2	MAGI2-AS3	5	0.99997	4.52106	5.66697	1.67164	-0.217046	-0.701212	-0.68465	-0.440338	0.12358	0.552509	-0.706906	1.71839	-0.817781	-0.971579	-1.28853	-0.954998	1.36735	-0.38974	-0.18721	-1.52693	0.902357	0.144464	-0.453043	2.40938	-0.599823	-0.427246	0.273238	0.731066	-0.82039	-0.538826	-0.301689	-0.853607	-0.790736	-0.599823	0.834747	-0.844047	0.11274	1.52839	-0.261118	-0.925043	2.21214	-0.785886
7-90055000	7	90055000	90056000		CLDN12	CDK14	5	0.999996	5.3548	6.88312	-0.726456	-0.614906	2.67168	-0.605998	-0.783882	-0.845698	-0.682527	1.00509	2.05735	-0.537543	0.347888	-1.14189	-0.845698	-0.470427	-0.345167	-0.968457	-0.504372	1.68688	-0.143771	-0.0592438	-0.818731	-0.531017	-0.378054	-1.10577	-0.626094	-0.726456	-0.477552	-0.267732	0.609929	0.765738	-0.531017	-0.595833	0.631998	2.05365	1.95494	-0.231739	-0.818731	-0.860566	-0.695501
7-96229000	7	96229000	96230000	SEM1	SEM1	SEM1	5	0.999937	4.19822	5.21907	-0.892395	0.783328	1.89898	-0.744555	-0.697455	1.93334	-0.837878	-0.7688	-0.502273	-0.362836	-1.05663	-0.650185	-0.0479162	-0.578119	-0.423915	-0.456661	-0.508417	0.917703	-1.59751	0.455295	-1.00618	0.897773	-0.464936	-1.12967	-0.7688	0.252078	1.13631	-0.328078	0.173824	-0.860165	-0.652435	-0.732019	-0.918217	2.09151	0.16262	-0.283916	0.0145445	-0.082001	2.72246
7-98122000	7	98122000	98123000		BAIAP2L1	NPTX2	5	0.999965	4.45255	5.57091	0.393114	-0.934775	-0.71267	-0.696539	-1.11461	0.0914418	-0.784238	-0.719127	-0.470042	-0.8515	-0.988393	-0.503103	-0.9716	1.32783	2.14036	0.892595	-0.613201	3.4392	0.555982	-0.495365	1.25051	-0.610081	-0.434236	-1.46487	-0.719127	-0.83442	-0.548216	-0.307014	1.49514	-0.804128	-0.610081	-0.684809	-0.858253	1.30352	0.302658	-0.265788	1.25051	0.0577225	-0.799077
7-98573000	7	98573000	98574000	TRRAP	TMEM130	LOC101927550	5	0.999959	4.38612	5.47829	0.272102	-1.07189	-0.755939	-0.738935	-0.0662256	-0.0290106	1.62288	-0.762875	-0.498612	-0.327946	-1.04854	-1.39093	-1.03075	1.18761	-0.420495	-1.14491	0.0232941	1.50349	-1.53834	-0.081906	0.0345252	-0.647128	-0.460518	0.496852	1.90571	1.42921	-0.581545	-0.325631	-0.92135	-0.852957	-0.647128	-0.72649	0.216009	1.59807	-0.926174	-0.281921	0.0345252	1.90884	-0.847535
7-100423000	7	100423000	100424000	EPHB4	ZAN	SLC12A9-AS1	5	0.999917	4.08151	5.06003	-0.968829	-0.683363	-0.827527	0.456152	-1.47133	-1.12769	-0.911118	1.61432	3.15359	-1.18806	2.48632	-0.817051	-1.12769	-0.627189	-0.460541	-0.668901	-1.6461	-0.320797	-0.616975	-0.375345	0.810734	-0.708264	-0.504247	0.136071	-0.83519	1.15881	-0.6358	2.458	0.0188014	1.26777	0.726947	0.489055	2.11208	2.2825	0.00835619	-0.308835	0.810734	0.669299	0.180696
7-133822000	7	133822000	133823000	LRGUK	LOC101928861	SLC35B4	5	0.999945	4.25905	5.30256	-0.888898	-0.449589	-0.759438	-0.741776	-0.085384	0.95946	-0.834978	-0.76588	1.51223	0.310902	0.909601	0.118437	-1.03468	-0.575847	1.95891	-0.215024	-0.010263	-0.957819	-0.698764	-1.27971	1.05294	-0.649861	-0.462795	-0.581766	-0.76588	-0.888898	-0.583834	-0.326964	1.29269	0.33608	-0.649861	-0.729287	1.32703	3.30534	0.172929	3.25886	-1.00209	-1.05262	0.348398
7-139300000	7	139300000	139301000	HIPK2	CLEC2L	TBXAS1	5	0.999965	4.45255	5.57091	0.29405	-0.403206	-0.747823	-0.730747	-0.629479	-1.01931	-0.822709	-0.754453	-0.493092	1.03279	-0.0404965	-1.37548	-0.00670632	-0.56724	-0.415872	-1.38202	0.533642	0.0893232	-0.178099	-0.642654	-0.987051	0.942177	-0.45564	-1.05725	-0.754453	-0.875418	-0.575125	-0.322061	1.34059	0.367743	-0.640067	-0.718441	1.37627	3.42104	0.204091	-0.278802	1.10022	-1.03695	-0.838401
7-153868000	7	153868000	153869000	DPP6	LINC01287	DPP6	5	0.999927	4.13907	5.13828	-0.904224	-0.49472	-0.773217	-0.754107	-1.30765	4.83977	0.354643	1.8346	-0.508842	-0.389445	0.860861	-0.674102	-0.0704511	-0.585651	1.90928	-0.0440866	-0.079955	-0.0544834	-1.61772	-0.15452	-1.01957	0.871926	-0.471202	-1.15398	-0.779349	0.229268	-0.594329	-0.333049	0.152961	0.301103	-0.661056	-0.741472	-0.930389	0.348971	1.22708	3.19118	1.00388	0.860861	0.314589
7-158355000	7	158355000	158356000	PTPRN2	PTPRN2	LINC01022	6	0.999962	4.4216	5.32692	1.89661	-1.47644	-0.89261	0.2949	0.334714	0.481707	-0.981242	0.230476	-0.588047	-1.93998	0.433112	0.293503	-0.367131	0.815994	-0.49635	-1.42733	-1.64038	-0.354917	-1.88233	0.816971	-0.302955	-0.763593	6.85887	0.599987	-0.900148	-1.04436	0.785999	-0.384356	-0.142373	0.00828555	-0.763593	1.5146	-0.120362	0.225851	1.72459	-0.33266	0.571766	2.10345	0.0211031
8-2817000	8	2817000	2818000	CSMD1	LOC101927815	LOC100287015	5	0.999952	4.32165	5.3889	0.276725	-1.70349	1.94278	-0.73655	0.534285	-0.0235807	-0.829108	-0.760479	-0.496985	-0.323015	-1.04521	-1.38632	-0.0235807	-0.571795	-0.41923	1.48671	0.473758	1.50312	-1.10106	-0.669555	-0.995039	-0.64526	1.73041	-0.0281818	-0.760479	0.276725	-0.579702	-0.324625	-0.918279	-0.850578	0.923728	0.678351	-0.907894	1.60211	0.187052	-0.280989	2.10839	-0.0574695	0.362729
8-4445000	8	4445000	4446000	CSMD1	LOC101927815	LOC100287015	8	0.999973	4.56638	5.22387	0.125268	0.256949	-1.17224	-1.14523	-0.929662	1.00007	0.299892	1.40614	0.53452	-0.834723	0.292277	-2.15509	-0.29848	0.250198	0.891649	-0.902636	-0.602234	0.435994	-1.53979	0.212415	0.459497	0.00879165	0.695027	1.86255	1.40614	0.125268	-0.90043	1.48308	0.0165953	-0.546191	-1.00296	-0.219849	-0.682067	1.24059	1.43683	-0.438166	-1.54698	-0.985675	1.80642
8-15546000	8	15546000	15547000	TUSC3	MIR383	MSR1	6	0.999957	4.37093	5.26283	-0.0040002	-1.40072	-0.867139	0.355764	-0.0407545	-0.30602	-0.952878	-0.874353	1.1942	-0.159888	0.519699	-0.263899	-1.18096	-0.657113	-0.482259	1.53277	-0.311602	-0.615425	-0.212603	-1.61413	-1.14383	0.62474	-0.528329	0.315262	-0.874353	1.00626	-0.666712	-0.373511	3.81169	0.0675906	1.99106	0.389793	-1.04359	1.90097	-0.0929787	-0.323224	0.659222	-0.341058	0.0809467
8-25793000	8	25793000	25794000	EBF2	CDCA2	PPP2R2A	6	0.999988	4.93215	5.9846	0.0904675	-0.700893	0.404919	0.450707	-0.387717	-0.21031	0.213191	-0.834432	1.30245	-0.591758	-1.14687	-0.126262	-0.21031	2.5945	-0.459887	-0.0614256	0.803573	1.41329	-0.304949	-1.49249	-1.09153	-0.70789	-0.50377	0.566103	-0.834432	-0.968236	0.952887	-0.356312	-1.00763	-0.932996	-0.70789	-0.794621	-0.995772	2.20215	2.02938	-0.308483	-1.09153	-1.14687	0.176251
8-26054000	8	26054000	26055000		EBF2	PPP2R2A	5	0.999927	4.13907	5.13828	-0.910982	0.127209	0.535596	-0.761582	-0.728315	0.898967	-0.857539	0.51531	1.45668	-1.0412	-0.113905	-0.683276	-0.0810726	-0.590014	-0.432887	-1.22707	-0.504123	0.929906	0.12413	-1.32506	-0.0181257	-0.665929	-0.474155	-0.106652	-0.785782	2.48006	1.0993	-0.334912	-0.948634	0.294892	-0.665929	0.617462	0.164372	0.354808	1.21461	-0.291755	0.991437	-1.07887	-0.872107
8-37557000	8	37557000	37558000	ZNF703	LINC01605	LOC101929622	5	0.999952	4.32165	5.3889	0.329009	0.958213	0.647101	0.698432	0.64701	-1.00159	-0.808021	0.630907	-0.484367	-1.59882	-0.00532527	-1.35174	1.05963	3.06667	-0.40898	-1.23266	-1.21967	0.172352	-0.530428	0.0198143	-0.970273	-0.629178	-0.448421	-1.00105	0.630907	0.329009	1.22157	-0.316772	-0.894627	0.402126	0.980571	-0.705779	-0.885474	2.94683	-0.900066	-0.2741	-0.970273	-1.01924	0.415015
8-48872000	8	48872000	48873000	PRKDC // MCM4	CEBPD	UBE2V2	5	0.999952	4.32165	5.3889	0.26471	0.819471	-0.758524	-0.740589	-1.26628	2.95936	1.61459	-0.764689	-0.499728	0.313438	-1.05096	0.121699	-1.03301	-0.574969	-0.421567	-1.21874	-1.80035	2.43195	-0.698123	-1.27692	1.05633	-0.648932	-0.462292	1.52292	1.89536	-0.887688	2.88218	-0.326464	-0.923234	-0.85545	-0.648932	-0.728122	-0.913142	-0.168846	-0.92854	-0.282549	0.0278556	-0.0688934	-0.850276
8-57198000	8	57198000	57199000		CHCHD7	SDR16C5	6	0.999987	4.86995	5.90325	0.0763181	-0.720974	0.388975	-0.813859	-0.953401	0.688204	-0.917246	0.372049	-0.549717	-0.0115764	-0.25796	-1.53184	2.51169	-0.631726	-0.46344	0.426986	-0.0601928	0.928797	-1.92889	-1.5092	0.77935	-0.713238	-0.507824	-0.432118	0.372049	1.12816	0.941315	-0.358563	-0.00169848	0.149054	-0.713238	-0.800705	-1.00339	2.16505	-0.0112565	-0.310413	3.59762	-0.25796	-0.934284
8-71972000	8	71972000	71973000		XKR9	EYA1	5	0.999952	4.32165	5.3889	-0.8832	-1.70426	1.94262	3.40528	-1.25045	-0.0227575	0.402557	0.577053	1.53007	-0.980301	-0.0570407	-1.3874	-1.02795	-0.572033	-0.419671	-2.09082	-1.31678	0.548046	-0.647915	2.31357	0.0400649	0.923635	1.72845	1.04771	-0.761048	-0.8832	-0.580291	-0.325123	0.199812	0.349945	-0.645658	-0.724356	-0.908562	1.03221	-0.923696	-0.281357	0.0400649	-0.0570407	0.362868
8-89865000	8	89865000	89866000		MMP16	LOC101929709	5	1	6.34342	8.44287	-0.6591	-1.27167	1.24792	-0.549531	-1.37976	1.93623	-0.618741	-0.567897	-0.370951	-0.333187	0.549192	-0.00577267	-0.766947	-0.426708	-0.31319	0.633271	-0.762394	0.211609	-0.922318	-0.580621	-0.742791	-0.481746	-0.343302	-0.157563	-0.567897	-0.6591	-0.433151	-0.242845	-0.684645	0.977965	-0.481746	-0.540323	2.35689	2.54635	0.805103	-0.21013	2.04215	-0.780551	-0.631202
8-91022000	8	91022000	91023000	DECR1	NBN	CALB1	5	0.999917	4.08151	5.06003	0.222973	0.117251	-0.774472	-0.757305	-0.151042	-0.0780318	-0.852818	0.520821	-0.511053	1.53256	0.851062	-1.4256	-0.0780318	-0.587777	-0.4309	0.969589	0.346424	-0.547155	-0.353925	-0.16688	-1.02269	-0.663161	-0.471815	0.387945	-0.781821	-0.906934	-0.596016	-0.33376	2.31807	0.296337	0.864785	-0.74455	-0.932818	2.04608	0.132952	-0.288982	-1.02269	-1.07459	-0.868445
8-106189000	8	106189000	106190000		LRP12	ZFPM2	6	0.999962	4.4216	5.32692	-1.0808	-0.511969	3.48865	0.228236	-2.26225	-0.43484	-1.01452	1.2578	1.04924	0.157394	0.339068	-1.69753	-1.25756	-0.699782	1.44533	-1.62305	-2.15794	3.11566	-2.02939	3.5925	-1.2181	-0.790001	-0.563021	-0.439315	0.163333	-0.131817	-0.710085	-0.39799	-0.20788	-0.0592578	-0.790001	2.55806	0.736044	1.04291	-0.22035	-0.344376	0.477125	-0.470354	0.942341
8-120580000	8	120580000	120581000	ENPP2	NOV	TAF2	5	0.99999	4.98362	6.33069	1.91099	-1.47664	-0.653432	0.952161	-0.227616	-0.890997	-0.719291	-0.659409	-0.430912	-0.661311	-0.906366	1.43421	4.89628	-0.495796	-0.363498	0.158518	-1.2815	-0.388785	-1.95584	0.443161	-0.862689	-0.559281	-0.397942	-0.0287212	-0.659409	0.573131	-0.502623	-0.281348	-0.796539	-0.737199	-0.559281	-0.627979	0.51521	1.71907	0.480292	-0.243594	0.330417	1.37163	-0.732439
8-127565000	8	127565000	127566000	FAM84B	LOC101927657	PCAT1	6	0.999962	4.4216	5.32692	-0.0204915	-0.323988	-0.873524	-0.852598	0.941678	-1.18955	2.22844	0.274214	-0.575165	-0.76257	-0.35791	-0.947598	-0.32307	-0.662012	-0.485641	0.387138	0.386775	0.165698	-1.04289	-0.613941	-0.259367	-0.747013	-0.532143	0.253319	0.274214	1.98174	0.833061	-0.375907	0.864913	-0.985094	-0.747013	0.372969	0.896991	0.319561	-0.11002	-0.325326	-1.15224	0.494557	-0.978714
9-2181000	9	2181000	2182000	SMARCA2	DMRT2	VLDLR-AS1	6	0.999994	5.19755	6.33575	-0.927361	-0.569467	-0.792331	0.541613	-1.3705	-0.121534	0.30259	0.475685	-0.522117	-0.46281	0.78665	0.000233639	-0.121534	-0.600651	-0.440623	0.744939	-1.51127	0.764977	1.206	-0.813229	0.928711	-0.677942	1.60216	0.287849	-0.799131	0.17812	-0.609341	-0.34141	-0.964223	0.250865	0.817027	0.57632	-0.953906	1.36227	0.089397	-0.295477	-0.0583453	-0.155855	-0.888165
9-18007000	9	18007000	18008000		SH3GL2	ADAMTSL1	5	0.999965	4.45255	5.57091	1.44945	-1.69987	-0.752197	-0.735066	1.16656	-1.02568	-0.82792	-0.759226	1.53656	-0.306936	-0.0508114	-0.616695	-1.02568	-0.570617	-0.418594	1.02227	-0.378508	-0.408072	-0.617393	0.546261	-0.993025	-0.643845	1.73938	1.07737	0.583221	0.284473	1.16789	-0.324287	0.20538	0.35719	-0.643845	0.685037	-0.905753	1.05796	1.31056	-0.280727	-0.993025	-1.04359	0.370739
9-44644000	9	44644000	44645000		LOC103908605	FAM27C	5	0.999917	4.08151	5.06003	-0.850554	-0.335034	0.666003	-0.70972	1.26817	1.08352	1.74879	-0.732843	-0.478629	0.446197	-1.00723	-1.33543	-0.98996	-0.551142	-0.404174	-1.43403	-0.301717	0.168873	-1.4182	-0.572947	0.108875	1.00276	-0.443325	-0.986188	-0.732843	0.348061	1.24713	-0.312573	-0.88494	-0.820038	-0.62192	-0.697769	-0.875421	0.559703	0.257811	-0.27047	2.24525	1.03253	0.43366
9-90896000	9	90896000	90897000		SPATA31C2	SPIN1	5	0.999978	4.66483	5.87041	0.504829	-1.52268	2.33452	-0.658434	-0.330286	-0.918428	2.00765	-0.679859	-0.444126	-0.00345796	-0.934408	-1.23906	1.32056	1.46188	-0.37489	-0.640714	-0.410739	1.08665	-2.05789	0.31504	0.263761	-0.576905	-0.411066	-0.745552	-0.679859	-0.789007	-0.518157	-0.290055	0.424551	-0.760601	-0.576905	2.48557	0.446863	0.244728	0.413477	-0.251019	2.57088	-0.934408	-0.755975
9-94481000	9	94481000	94482000		MIR3910-2	ROR2	6	0.99998	4.69212	5.67259	1.09115	-0.18931	-0.842129	-0.822877	0.0727278	0.650514	-0.926425	-0.849574	1.25936	0.52967	-0.282864	-0.182624	-1.14782	-0.638759	-0.468308	-1.02882	-0.968759	2.57501	-1.21863	-1.54124	-1.11151	-0.720769	-0.513099	-0.970669	0.348255	1.09115	-0.647634	-0.362662	-0.0262212	-0.950061	-0.720769	0.446836	-1.01403	2.06639	-1.03149	-0.313948	1.66865	0.601954	1.22028
9-128650000	9	128650000	128651000	PBX3	LOC51145	LOC101929116	5	0.999974	4.59177	5.76672	0.476833	-0.15083	-0.683682	-0.666785	0.275736	0.173694	-0.750274	-0.688512	1.78793	-0.765031	-0.946294	-0.419178	2.38122	1.42941	-0.379718	0.539745	-0.48172	-0.0570269	-0.699483	-1.03259	1.37321	-0.584309	-0.416517	-0.216419	-0.688512	0.476833	-0.524709	-0.293685	-0.831386	-0.770437	-0.584309	-0.655558	-0.82247	0.190155	0.385763	-0.254127	2.51045	0.139528	-0.765816
10-21840000	10	21840000	21841000	MLLT10	SKIDA1	DNAJC1	6	0.999934	4.17834	5.02104	-0.0115608	0.787853	0.299778	2.73862	-0.0717504	0.554444	0.110643	-0.87646	-0.572627	-1.31947	-0.349323	1.03925	-0.314875	2.40346	1.59639	-0.205675	-1.14934	-0.24091	-1.03219	-0.0897897	-0.250885	-0.74348	-0.529285	-1.10151	-0.87646	-1.01661	-0.668009	-0.373878	-1.05866	-0.980105	0.617241	0.3811	-1.0461	0.33283	1.82241	2.77297	1.54108	-0.349323	0.0733882
10-26461000	10	26461000	26462000	MYO3A	LOC101929073	GAD2	6	0.999993	5.12856	6.24382	-0.988254	-1.32642	1.5771	-0.823996	-0.437074	-1.15025	-0.928103	0.3483	1.25808	-0.638834	0.608428	-0.86312	-1.15025	-0.639779	1.67369	0.752705	-0.482369	2.72569	-2.36221	0.631029	1.68094	-0.722317	3.40395	0.0334272	1.54833	-0.988254	-0.649798	-0.364457	-0.0211969	1.20388	-0.722317	0.448666	-1.01628	1.07818	2.96363	-0.315385	-0.182158	-1.17073	-0.946203
10-27044000	10	27044000	27045000	ABI1	PDSS1	FAM238C	5	0.999992	5.07091	6.45897	-0.83579	-1.6146	0.719995	-0.697991	0.175151	0.0936146	0.517987	-0.720518	-0.471299	0.568949	0.0603038	-0.499753	-0.973678	-0.541548	2.13903	-1.2734	-1.05521	1.98507	-0.297802	-1.12044	-0.942055	-0.611049	-0.434272	-0.31082	0.697267	-0.83579	-0.549445	-0.307871	-0.870173	-0.805125	-0.611049	-0.686234	-0.859137	3.23856	2.66375	3.49464	0.158345	0.0603038	-0.799839
10-37326000	10	37326000	37327000		PCAT5	ANKRD30A	5	0.999997	5.5656	7.20494	-0.66542	0.410194	-0.569129	-0.554861	0.191139	-0.774367	-0.624601	-0.573418	2.31724	-0.361605	-0.788144	0.980391	-0.774367	-0.430942	-0.316343	-0.609259	-2.01585	0.788746	-0.97987	-1.39865	0.623162	-0.486453	-0.346853	-0.91057	-0.573418	-0.66542	1.87373	-0.24501	-0.691404	-0.641788	-0.486453	1.31706	0.812856	1.67318	0.779119	-0.211965	1.99658	-0.788144	0.965643
10-44853000	10	44853000	44854000		C10orf142	CXCL12	5	0.999927	4.13907	5.13828	1.31	0.0684946	-0.78545	1.88731	-1.34935	-1.06923	0.321438	0.494213	-0.517148	-1.07325	-0.137942	-0.709192	-1.06923	-0.595071	-0.436566	-0.849786	-2.35296	0.7996	-0.0159088	0.354948	0.954118	-0.671737	-0.478773	0.83067	0.494213	-0.918957	-0.603613	-0.338205	0.119209	-0.885865	-0.671737	1.94403	1.22425	1.39853	0.107133	-0.292645	-0.0408405	-0.137942	1.4421
10-45050000	10	45050000	45051000		CXCL12	TMEM72-AS1	5	0.999945	4.25905	5.30256	-0.899583	-0.472475	-0.768796	-0.750194	-0.109635	-1.04705	-0.844742	1.85551	-0.506329	-1.67147	1.85422	-1.41355	-1.04705	-0.582543	-0.427616	0.205452	0.429211	-0.979027	0.158386	2.2302	-1.01408	-0.6576	-0.468594	-0.602875	-0.775296	1.38279	1.11947	-0.331459	-0.934711	2.67641	-0.6576	-0.737626	1.29655	1.54355	1.24727	-0.286808	-1.01408	-1.06564	0.327356
10-53298000	10	53298000	53299000	PRKG1	A1CF	CSTF2T	5	0.999917	4.08151	5.06003	-0.936415	-0.598409	0.47314	0.521058	-0.829207	-0.141556	0.282232	0.455375	-0.527333	0.133109	-0.175845	0.693586	-0.141556	-0.606623	-0.444988	-0.969219	-0.689126	0.247672	-1.76228	0.283916	-0.0781042	0.795966	-0.487498	-0.763639	-0.807086	-0.936415	-0.615403	-0.344779	1.1358	0.231215	-0.684613	-0.768258	0.102795	3.52846	0.0696341	-0.298422	0.899536	-0.175845	0.244233
10-89187000	10	89187000	89188000		LINC00864	MIR4678	6	0.999997	5.57336	6.84473	0.376411	-0.953505	0.697341	-0.701372	0.115793	-0.978313	1.79582	-0.724188	-0.47327	1.2024	-0.995304	-1.3201	0.0757734	1.30983	-0.399232	-0.676825	-0.660595	0.7883	-1.33559	0.100794	0.138593	-0.614546	1.86092	1.28999	-0.724188	0.376411	-0.552047	-0.309175	-0.874352	-0.81011	-0.614546	-0.689564	-0.864734	1.25442	0.286572	-0.267592	0.138593	-0.995304	-0.805194
10-111163000	10	111163000	111164000		LINC01435	XPNPEP1	5	0.999965	4.45255	5.57091	0.542166	-0.0584049	-0.662645	-0.646595	-0.279586	1.37585	0.670861	-0.667624	-0.436073	0.789478	-0.917613	-1.21671	1.37585	-0.502071	-0.368171	0.525224	-0.340868	0.0806821	-0.0739076	-0.292117	0.29974	-0.566481	-0.403623	-1.28699	-0.667624	-0.774667	-0.508794	-0.284751	-0.806281	-0.746887	1.21781	-0.635706	-0.797278	0.962025	0.45012	-0.246432	1.47331	-0.917613	-0.742306
10-115545000	10	115545000	115546000		MIR4483	DCLRE1A	6	0.999947	4.27269	5.13915	-1.0515	-0.43202	-0.898815	0.279108	0.287151	2.14011	0.0438125	-0.906223	-0.592111	0.79906	-1.24555	0.900197	-0.38321	2.28082	-0.499636	-0.557706	-0.566143	1.61525	-1.21304	-0.228189	-1.18585	0.547092	1.28968	-0.788046	0.215327	-1.0515	-0.690729	-0.386685	-1.09441	-1.01358	1.86305	0.313113	-1.08189	1.15149	-0.169552	-0.334703	-0.31904	-1.24555	0.00550542
10-121352000	10	121352000	121353000	TIAL1	RGS10	BAG3	5	0.999927	4.13907	5.13828	-0.924668	-0.569018	-0.790657	-0.771318	-1.36706	4.67217	-0.868191	0.479777	-0.520387	0.792873	-0.152599	-0.725025	-0.118121	-0.598959	-0.439439	0.517236	-0.660331	1.66939	-1.72971	-0.246907	0.931589	-0.676015	-0.481809	-1.74003	-0.796771	-0.924668	-0.607447	-0.340244	2.23634	0.254088	-0.676015	-0.758362	-0.951427	0.794401	0.0928487	-0.294411	3.89285	0.789913	-0.885868
11-13830000	11	13830000	13831000		FAR1	LOC101928132	5	0.999927	4.13907	5.13828	0.276725	-1.06649	-0.7541	2.02268	1.12969	-1.0274	-0.829108	-0.760479	-0.496985	-0.981167	-0.0574695	0.900437	-1.0274	-0.571795	-0.41923	-0.833846	-1.7781	1.01604	-0.233304	0.516779	-0.995039	-0.64526	-0.459507	-0.0281818	1.91471	1.43602	-0.579702	-0.324625	0.197983	0.350355	-0.64526	0.678351	0.22049	0.436175	1.29747	-0.280989	0.0394358	-1.04521	-0.845335
11-20500000	11	20500000	20501000	PRMT3	HTATIP2	SLC6A5	5	0.999959	4.38612	5.47829	-0.92056	0.0702615	0.509198	-0.768124	0.377152	-0.106215	0.317575	0.491196	-0.518413	-1.07448	0.809625	-0.711856	0.859323	-0.596317	1.86206	1.2163	-0.159662	0.818186	-2.10973	0.359262	-1.0378	0.833421	-0.479214	0.329585	0.491196	-0.92056	-0.604988	-0.338972	0.116167	-0.887394	-0.673002	-0.75522	-0.94686	0.844569	1.17251	3.124	-0.0427993	0.809625	0.279555
11-22833000	11	22833000	22834000	GAS2	FANCF	SVIP	5	0.999945	4.25905	5.30256	1.37951	-1.10677	-0.769699	0.604588	-0.7033	-0.0603776	0.363791	1.85118	-0.507129	-1.02188	0.877427	-1.41582	-0.0603776	-0.58341	1.92134	0.555255	-1.82673	-0.980862	-0.276592	1.63867	-1.01554	0.882076	-0.46909	0.975549	1.85118	-0.900779	-0.592219	2.69182	-0.936222	0.311497	-0.658517	0.639454	-0.926591	0.962289	1.24368	-0.287265	-1.01554	0.877427	0.325226
11-39063000	11	39063000	39064000		LINC01493	LRRC4C	5	0.999959	4.38612	5.47829	-0.861914	0.300517	-0.736708	-0.719056	1.25651	0.0261736	0.452337	0.627892	1.59183	-0.249032	-0.00809133	0.210716	0.0261736	-0.55832	-0.409629	-1.22232	-1.22121	-0.330029	0.363275	-1.20254	-0.971792	0.977571	-0.448938	-1.5479	-0.742801	-0.861914	-0.566363	-0.317288	-0.896204	0.399614	-0.630137	-0.706981	-0.886732	1.74613	3.6535	-0.274579	0.0889769	1.00477	-0.825602
11-42784000	11	42784000	42785000		LOC100507205	HNRNPKP3	6	0.999988	4.93215	5.9846	1.16736	-1.27081	2.89463	-0.803438	-1.4657	1.64628	-0.904668	-0.829477	-0.542224	0.0322498	-1.14007	-1.51247	-1.12072	2.61718	-0.457165	0.603926	-0.832625	2.80163	-1.88509	-0.930034	-1.08506	2.17649	1.50971	-0.382868	-0.829477	-0.962428	-0.632365	-0.354166	0.0235259	-0.927439	0.736411	-0.789908	-0.989838	1.69901	1.03297	-0.306628	2.71759	-0.23238	1.29804
11-56103000	11	56103000	56104000		OR8K3	OR8K1	6	0.999934	4.17834	5.02104	1.7387	1.52771	1.26114	0.214292	-0.82221	-0.449326	-1.02066	0.150059	1.03506	0.121025	1.12036	0.770866	0.366328	-0.703997	-0.516392	-1.08402	-1.83134	1.4107	-1.72582	-0.355997	-1.22529	1.75446	-0.566052	-0.918126	0.150059	-1.08676	-0.713953	-0.399896	0.684294	1.87847	-0.794527	-0.891458	-0.201433	0.0364135	-0.234473	-0.346078	-0.384838	1.92286	-1.04102
11-61301000	11	61301000	61302000	SYT7	LRRC10B	LOC101927495	5	0.999978	4.66483	5.87041	0.371399	-0.955907	-0.722486	-0.704379	-1.13697	-0.983526	-0.793363	0.672552	-0.47535	-1.56986	1.07262	-0.525054	0.0707223	-0.547107	2.10148	0.159607	0.330077	-0.729771	0.542137	0.736611	0.133361	-0.6176	-0.440282	-0.361619	-0.728409	0.371399	-0.555681	-0.311566	0.295647	0.442817	-0.6176	0.777803	-0.869256	0.660008	1.44879	3.45128	0.133361	0.035673	-0.809234
11-69455000	11	69455000	69456000	CCND1	LINC01488	ORAOV1	17	1	12.4473	13.1039	-0.77384	-1.66111	-1.26069	-1.22954	-1.97294	-1.10651	-1.38807	9.22018	0.384712	-1.5199	7.86225	-1.38239	1.33567	-0.954543	0.734688	-1.11298	-1.84529	-1.50845	-2.74195	1.71302	-1.66244	-0.133648	-0.76834	1.43524	0.341879	-0.77384	-0.967712	6.84645	-1.53174	2.20604	-0.133648	0.482115	-0.149442	0.116033	0.483444	1.66139	-1.03365	-1.14767	2.97404
11-69456000	11	69456000	69457000	CCND1	LINC01488	ORAOV1	39	1	16	25.1673	-2.06348	-3.6951	-1.17406	-1.71876	-3.77662	-1.95914	-1.40597	19.7113	-0.289488	-2.64175	14.9425	-3.24637	-1.95914	-1.33328	2.1065	-3.82912	-4.48195	0.944836	-5.0948	3.32037	-2.32372	-1.50751	-0.13104	0.725699	-0.0371316	-1.55705	-1.35257	8.48317	-1.64909	9.5282	-1.50751	0.136819	-2.12031	0.157644	1.26035	3.8997	0.404823	-2.01019	3.82737
11-69457000	11	69457000	69458000	CCND1	LINC01488	ORAOV1	33	1	9.90369	19.7249	-0.462607	-1.83256	-0.520259	-1.6758	-0.903636	-0.543081	-0.252135	14.8752	0.65239	-3.1386	11.7668	-3.16373	-1.8915	-1.30095	0.0974054	-3.76942	-2.82384	-0.350414	-4.95279	1.25894	-0.877199	-1.47026	-0.0817511	1.58328	0.0449308	-0.978994	-0.549742	8.73816	-1.58806	7.13468	-1.47026	0.216493	-0.558147	-0.531218	0.878903	0.92032	-0.877199	-2.3839	2.37727
11-69458000	11	69458000	69459000	CCND1	LINC01488	ORAOV1	13	1	7.31281	7.39731	-0.304879	0.130508	0.135794	-1.32917	2.00021	-0.737562	1.91906	1.59726	-0.897616	-2.59192	1.40985	-2.07746	0.37933	0.928102	-0.757131	-6.76111	-1.77933	3.07978	-2.657	-1.02533	1.65637	-0.294242	1.59881	-1.78893	0.85465	-0.949106	0.889395	1.12636	0.205034	-0.201917	0.57642	-0.528974	0.869862	1.15027	0.804898	-0.50732	0.505592	-1.88702	1.15887
11-69466000	11	69466000	69467000	CCND1	LINC01488	ORAOV1	8	0.999999	6.14222	7.03182	0.643393	0.2685	-0.98062	1.17332	-0.541398	-0.558604	-0.12818	3.13943	-0.646353	-1.10693	1.69805	-1.21046	-1.33539	-0.742957	-0.545342	-0.356689	-2.05385	0.338315	-0.590126	0.366439	-0.493064	-0.838938	-0.597629	0.946869	0.043148	-0.252125	-0.753119	-0.422374	-0.329292	-0.179326	0.370825	2.30521	-1.18037	0.269247	2.23613	-0.365555	1.10744	0.169515	-0.166094
11-69467000	11	69467000	69468000	CCND1	LINC01488	ORAOV1	6	0.999984	4.80925	5.8242	-1.01164	-0.272475	0.314778	1.56745	-0.545868	-0.29931	-0.950525	-0.871867	1.19987	0.43392	-0.333931	-0.92124	-1.17778	-0.655324	-0.480663	-2.05501	-1.07381	2.85454	-1.32495	-1.08391	0.670142	-0.739588	1.38565	0.809314	1.46586	0.002196	-0.664801	-0.372468	-1.05218	-0.975123	0.63111	-0.82997	0.933619	0.393667	0.884632	-0.322401	0.670142	0.530484	-0.968777
11-77374000	11	77374000	77375000		CLNS1A	RSF1	5	0.999982	4.74037	5.97832	-0.827048	0.456477	-0.706738	0.785094	-1.09115	-0.96264	0.539422	-0.7127	-0.46558	-0.830058	0.0772829	-0.482321	0.111538	-0.535656	-0.393009	-1.12042	0.410696	-0.140932	-0.778954	-0.464166	0.174468	-0.604604	1.90687	0.839862	-0.7127	-0.827048	-0.543457	-0.304516	-0.859775	0.486257	-0.604604	-0.678305	-0.850765	1.98495	0.32299	-0.263528	0.174468	1.13414	0.499474
11-86336000	11	86336000	86337000	ME3	CCDC81	PRSS23	5	0.999985	4.81856	6.09077	-0.812401	-0.160682	-0.694029	-0.677627	0.276192	0.151974	-0.763302	2.21599	-0.457423	0.668277	1.19761	-0.439961	-0.945923	1.39736	-0.386287	-1.13997	-1.45047	1.60696	-1.14133	0.260299	-0.91588	-0.593897	1.9596	-0.7949	0.757796	-0.812401	-0.534284	-0.299562	-0.844233	1.83702	1.11572	-0.666285	-0.835606	-0.452319	1.578	-0.25924	-0.91588	1.19761	-0.77793
11-89554000	11	89554000	89555000		TRIM49	TRIM53AP	6	0.999934	4.17834	5.02104	-0.0205117	0.219444	1.45432	1.52917	-0.0905275	-1.18907	0.102419	-0.880115	1.1761	-0.198195	-0.358009	-0.947911	-0.323477	-0.661806	-0.48526	-1.63624	-0.787949	0.568704	-0.68737	-0.617946	1.52451	0.608136	-0.531704	-0.665152	0.27438	0.980039	-0.6708	-0.375476	-1.06296	-0.984336	1.96294	-0.838088	-1.05066	0.812176	-0.110585	-0.325007	1.52451	-0.358009	-0.978181
11-119114000	11	119114000	119115000	CBL	SNORD150	MCAM	5	0.999985	4.81856	6.09077	0.446633	-0.182576	-0.694487	0.818574	0.244441	-0.947319	1.907	-0.70109	1.74103	-1.51051	-0.963643	-1.27838	0.143244	1.38968	-0.386416	-2.4741	-1.97424	0.987816	-0.713808	-1.71071	0.207077	-0.594647	-0.423034	0.332802	0.751247	-0.813179	-0.534453	-0.299251	1.57759	-0.783749	-0.594647	0.854824	0.38994	1.4313	0.355246	-0.259109	-0.917098	2.25612	0.534247
11-119923000	11	119923000	119924000		LOC102724301	TRIM29	5	0.999982	4.74037	5.97832	0.468913	-0.853301	0.79274	-0.670064	-1.68055	2.36854	0.597232	-0.691878	-0.452034	-1.49161	-0.950907	-1.26101	0.16642	-0.520268	-0.381491	-0.0232223	0.990043	0.474476	-0.695785	0.904132	-0.90548	-0.587145	-0.418376	-0.79641	-0.691878	0.468913	-0.527353	-0.295263	-0.835392	-0.774074	1.13564	-0.658783	-0.826306	2.09576	0.378187	-0.255524	1.36359	0.132385	-0.769401
11-122933000	11	122933000	122934000	HSPA8	LOC341056	CLMP	10	0.999991	5.02554	5.50862	-0.195153	0.724241	0.243603	1.10876	1.61333	1.11227	-0.730013	-0.549646	-0.862762	-0.945204	0.464112	-0.646257	-1.20441	-0.992527	-0.728385	-2.41133	-0.210513	-0.204698	-1.64722	1.92259	-0.534304	-1.12036	0.462847	-0.0466165	0.22138	-0.195153	-1.00612	1.21595	-0.949254	0.598974	-1.12036	-0.448508	-0.275252	0.41889	2.24229	-0.487896	-0.534304	-1.24525	-0.77139
11-129816000	11	129816000	129817000	PRDM10	NFRKB	LINC00167	5	0.999959	4.38612	5.47829	0.399899	-0.929246	-0.709832	-0.692684	2.03238	1.16278	-0.779531	-0.715231	-0.467255	1.23952	-0.983013	-1.30353	1.16278	-0.537843	-0.394386	2.32621	-0.158359	1.33174	-0.850177	-1.7449	-0.936079	-0.606946	-0.432493	-1.45881	-0.715231	-0.830134	-0.54513	-0.305182	0.320651	-0.8002	1.05925	-0.681021	-0.854198	0.0621549	2.66551	-0.264107	2.35448	0.0642728	-0.795356
11-130482000	11	130482000	130483000		ADAMTS15	MIR8052	5	0.999965	4.45255	5.57091	0.434279	-0.201606	-0.699135	-0.682341	-1.71099	0.131747	-0.768271	0.738836	-0.460345	-0.80796	1.16378	2.83097	0.131747	-0.52983	-0.388769	-0.107007	1.41264	-0.636428	-1.21768	0.20347	0.194638	-0.597888	-0.425923	-1.41272	-0.704891	-0.81768	-0.537426	-0.301005	-0.850529	1.80369	1.09595	0.84351	-0.841374	0.765017	0.343855	-0.260492	-0.922222	-0.968877	0.521051
12-15422000	12	15422000	15423000		RERG-AS1	PTPRO	5	0.999974	4.59177	5.76672	-0.823684	-0.903758	-0.703933	-0.687405	-0.440596	-0.959201	1.8667	-0.710092	-0.463844	1.30413	0.0843191	-1.29463	-0.959201	-0.533699	-0.391573	-2.56237	-1.03498	-0.126881	-0.765089	1.46385	-0.928883	1.08043	-0.428877	-1.42851	-0.710092	1.66508	-0.541439	-0.303305	-0.856815	0.494096	-0.602258	-0.675862	2.78619	1.37433	3.90682	-0.262515	-0.928883	0.0843191	-0.788915
12-40949000	12	40949000	40950000	MUC19	LRRK2	CNTN1	5	0.999945	4.25905	5.30256	-0.924611	-0.547359	0.503322	-0.771147	-1.35678	0.853619	0.311937	0.484749	-0.520619	-1.08002	0.803617	1.49104	-0.111331	-0.598695	-0.439391	-0.891836	-1.46969	1.8011	-1.67943	0.940602	-1.04207	-0.675848	-0.481317	-0.692732	-0.796872	-0.924611	-0.607846	-0.340815	0.111974	1.4119	-0.675848	0.586021	-0.950845	3.12491	0.0997514	-0.294961	2.93509	-0.145845	-0.885285
12-52120000	12	52120000	52121000	SCN8A	SLC4A8	FIGNL2	5	0.999996	5.3548	6.88312	-0.685965	-1.32475	-0.585821	-0.573009	-0.666708	0.493366	-0.645384	-0.591527	-0.386644	0.425865	-0.813067	-1.07866	-0.799316	-0.444716	-0.32602	0.0640954	0.255074	0.664136	-0.515039	0.089729	0.558882	-0.501661	-0.356789	-0.982204	-0.591527	0.80763	-0.450927	-0.252459	0.722207	-0.661177	-0.501661	-0.563356	-0.705604	1.5412	2.14202	-0.218611	0.558882	0.459132	-0.656858
12-55916000	12	55916000	55917000		OR6C68	OR6C4	5	0.999945	4.25905	5.30256	0.318333	0.28029	2.01068	-0.721374	0.618852	0.0178382	-0.812026	0.619688	-0.486674	-0.93521	-0.0165266	-0.580737	-1.00654	-0.560184	-0.411026	-0.362332	-1.70463	1.12873	-0.568944	-0.608219	0.0803218	-0.632225	-0.450583	-0.481601	0.619688	0.318333	-0.568149	-0.318224	0.240589	0.391116	-0.632225	0.722528	1.4126	-0.0729968	-0.904463	-0.275358	1.13575	0.991214	-0.828463
12-59440000	12	59440000	59441000		LRIG3	SLC16A7	5	0.99997	4.52106	5.66697	-0.828494	-1.59924	2.16456	-0.691542	-1.10025	0.104344	0.532187	-0.713992	-0.46659	0.563425	-0.981332	-0.489981	0.104344	-0.536844	-0.393605	-1.27473	-0.597547	0.345189	-0.81615	-0.479281	0.167466	-0.605767	-0.431319	-0.32353	-0.713992	0.40631	1.31147	-0.304742	-0.862217	-0.798516	-0.605767	-0.679897	1.55132	1.3237	2.68091	-0.263791	1.26913	1.12238	-0.793548
12-80854000	12	80854000	80855000	PTPRQ	OTOGL	MYF6	5	0.999985	4.81856	6.09077	0.302617	-1.0329	-0.746497	0.670195	-0.605591	1.02358	-0.820826	1.95786	-0.492003	-1.624	0.972635	-1.37357	-1.01727	-0.565884	-0.415383	-0.714965	-1.24171	1.16718	-0.538905	-0.619043	-0.985031	-0.638811	-0.455041	-0.482289	0.602321	0.302617	-0.574552	-0.322142	0.22661	1.59309	0.950289	0.705338	0.246871	2.32242	-0.913759	-0.278775	2.16914	-0.0313414	0.38902
12-83720000	12	83720000	83721000		TMTC2	SLC6A15	5	0.999937	4.19822	5.21907	0.292017	-1.04697	-0.750731	-0.732549	-1.83675	-1.02221	-0.826042	1.93925	-0.494887	-0.962127	0.956172	0.939756	1.007	-0.568686	-0.417526	0.415182	-0.342434	-0.878799	-1.46859	1.78091	-0.989994	-0.642132	1.74619	0.573113	-0.757088	-0.878196	-0.575898	2.78488	-0.913303	0.36428	0.938429	2.10576	0.235775	-0.69592	1.32691	-0.279589	3.19111	-1.04031	0.37791
12-84307000	12	84307000	84308000		TMTC2	SLC6A15	5	0.999978	4.66483	5.87041	-0.821068	0.474667	-0.701958	-0.684841	-0.435028	1.20499	-0.770923	-0.707518	-0.462095	-0.816466	-0.972444	0.351712	-0.955595	-0.531801	-0.390214	-0.440803	-1.5178	-0.649567	0.172518	-0.447822	0.187314	-0.600251	-0.427792	0.858256	0.731084	-0.821068	-0.539459	-0.302225	1.55009	-0.79168	-0.600251	-0.673345	0.368957	1.37874	2.72632	-0.261514	2.41334	-0.972444	-0.786551
12-86811000	12	86811000	86812000	MGAT4C	MGAT4C	LOC105369879	5	0.99999	4.98362	6.33069	-0.812298	-0.147463	-0.693601	-0.677367	-1.03368	-0.945297	-0.764191	2.22435	-0.457947	-0.0437283	1.2091	-1.2762	-0.945297	-0.525722	2.22359	-2.14859	-1.42796	0.0114026	-1.1051	1.61069	1.35793	-0.593808	-0.422639	1.6072	0.762098	-0.812298	-0.532541	-0.298951	1.60554	1.84667	-0.593808	-0.666657	-0.835185	0.868333	0.370785	-0.258824	0.221386	-0.962043	-0.777637
12-91817000	12	91817000	91818000		DCN	LINC01619	5	0.999937	4.19822	5.21907	1.34712	0.117465	1.84383	-0.759564	-1.9042	1.87536	1.53601	0.515325	-0.513087	0.890353	0.846751	-0.68488	-1.05989	-0.589628	-0.432851	-0.321031	-0.0771788	-0.0574769	-2.04956	0.417643	-0.0182957	-0.665691	-0.47393	-0.644315	-0.784927	-0.910361	1.09733	-0.334861	-0.947035	1.45863	0.858838	-0.74739	1.26111	0.339026	1.21313	-0.289885	-0.0182957	-1.0786	-0.871897
12-92126000	12	92126000	92127000		DCN	LINC01619	6	0.999977	4.63557	5.59983	-1.00309	0.877697	-0.857672	-0.836527	-0.520946	-0.282546	-0.941719	0.313546	-0.56446	0.460285	-0.317632	-0.230745	0.602299	-0.649638	-0.476799	1.42244	-1.44546	0.298241	-1.68144	1.03541	-0.219318	0.64829	-0.52271	-0.0954732	2.66943	0.0182132	-0.659137	-0.369337	-1.04243	0.0900017	-0.7333	-0.822499	-0.0381068	-0.0924569	3.8449	-0.319558	-1.13091	1.42327	1.16704
12-115500000	12	115500000	115501000		TBX3	MED13L	5	0.999985	4.81856	6.09077	0.572285	-0.744047	0.900891	-0.637981	-0.233437	1.42247	-0.71815	-0.658697	-0.430332	-0.663611	-0.905351	-1.20062	-0.889913	-0.495318	-0.363191	1.51624	1.27523	-0.958465	0.0148115	-0.246109	-0.861997	-0.558841	-0.397995	-0.645009	-0.658697	-0.764215	-0.502034	-0.281005	0.49056	-0.736738	-0.558841	-0.627236	0.513952	1.70133	1.75952	-0.243226	0.329534	-0.905351	0.660452
12-127388000	12	127388000	127389000		LINC02372	LINC02405	5	0.999927	4.13907	5.13828	0.178278	-1.17813	1.778	0.542358	-1.36934	1.79734	-0.871294	0.47558	1.40859	1.43579	-0.155555	0.00254692	-1.07998	-0.600879	1.84006	-0.458335	-1.06461	2.19879	-1.71248	0.331926	0.930281	-0.678322	-0.483376	-0.209587	-0.799674	0.178278	-0.609901	-0.341883	0.1026	0.250432	-0.678322	-0.760849	0.122447	-0.308147	3.27166	-0.295827	-1.04599	-1.09913	-0.888756
12-133007000	12	133007000	133008000		LOC101928416	FBRSL1	6	0.99994	4.22505	5.07943	-1.13334	-1.68091	0.0871575	1.21146	-0.00885206	-1.31869	-1.06475	0.0694714	0.945728	-0.0208461	-0.565895	0.0236065	-0.5309	0.646467	-0.538235	-1.20103	-0.177646	1.99432	-1.18614	0.445203	-0.466051	-0.828224	1.1173	1.88998	-0.976627	-1.13334	-0.743086	-0.416905	-1.1781	-0.150357	-0.828224	0.168504	-1.16522	1.73592	0.556961	-0.362244	-0.466051	0.984945	0.806689
13-28381000	13	28381000	28382000		GSX1	PLUT	7	0.999998	5.6667	6.68876	0.0370972	-0.785849	-0.848502	-0.828512	2.14699	-1.15566	-0.932543	-0.855447	-0.558993	-0.676117	-1.17573	2.50107	-1.15566	-0.643224	1.65955	-0.32888	-1.41849	2.05417	-0.88682	-1.03521	-1.11939	0.668405	-0.517027	-1.94243	-0.855447	-0.992834	3.99359	-0.365125	-0.041221	-0.956893	-0.725877	-0.814561	-1.0214	3.55494	-1.0387	-0.316024	1.63724	0.579004	-0.951036
13-36703000	13	36703000	36704000	DCLK1	DCLK1	SOHLH2	5	0.999987	4.89958	6.20809	-0.755258	0.777436	-0.645882	-0.630083	1.20485	0.294276	-0.709363	0.91214	-0.425089	0.136001	0.259666	-0.295462	1.46781	-0.4893	-0.359085	-0.0836123	-1.76185	-0.337859	-1.40881	-0.89405	0.35737	-0.552209	-0.393526	-1.83236	-0.650993	0.600044	-0.496352	-0.278033	1.82602	0.674656	-0.552209	-0.61951	-0.777173	1.7883	0.508469	-0.240581	0.35737	1.41412	-0.723567
13-65079000	13	65079000	65080000		LINC00355	LINC01052	5	0.99997	4.52106	5.66697	3.14919	-0.0724746	-0.666664	-0.650585	-0.294006	0.225748	0.658914	-0.671755	1.85509	0.0322729	-0.923267	-0.365484	-0.907478	-0.505152	-0.370415	-1.60192	-1.36097	-0.479937	-0.0884436	-0.306466	-0.879178	-0.570033	-0.406166	0.477265	0.840094	1.83959	1.45892	-0.286612	-0.811166	-0.751535	-0.570033	-0.63963	-0.802242	0.943804	0.438457	-0.248041	-0.879178	0.191647	-0.746967
14-29706000	14	29706000	29707000		LINC02282	PRKD1	5	0.999917	4.08151	5.06003	0.149707	-1.21418	-0.803407	-0.784641	0.278532	-0.15097	-0.883528	0.446123	-0.529453	1.97501	-0.185289	-0.76007	0.79285	-0.609169	-0.44687	1.72043	-0.720113	0.67445	-0.554375	0.260541	-0.0875461	-0.687414	-0.489487	1.71272	1.70268	-0.940154	-0.617913	-0.346114	0.0714962	0.222057	-0.687414	-0.771456	0.0936098	-0.368535	-0.983588	-0.299578	-1.06019	-0.185289	0.235149
14-33484000	14	33484000	33485000	NPAS3	AKAP6	SNORA89	5	0.999997	5.5656	7.20494	0.790234	-1.33373	1.13261	-0.576668	-1.44641	1.76102	-0.649157	-0.595398	-0.389124	-0.441963	-0.81832	-1.08543	-0.804381	-0.447663	-0.328212	0.40194	0.208967	0.619404	0.00147334	-0.694526	0.54289	-0.505183	-0.359724	0.351424	-0.595398	-0.690984	1.7718	-0.254177	-0.71894	-0.665913	-0.505183	-0.566958	0.731042	2.24369	-0.722923	-0.220017	0.54289	-0.81832	-0.6618
14-38062000	14	38062000	38063000	FOXA1	MIPOL1	TTC6	6	0.999952	4.32131	5.20026	-1.136	-0.676173	-0.970204	0.129657	-1.42976	-0.536061	-1.06874	3.19642	0.936934	1.02003	2.52508	-1.18513	-1.32294	0.640964	-0.540175	-2.19094	-1.9774	-0.721683	-1.52105	1.8603	-1.28063	-0.830576	1.11482	0.209726	-0.979638	-1.136	-0.746175	1.98069	-0.307051	2.65927	-0.830576	-0.932394	0.598571	0.814244	1.42223	-0.36235	4.3953	-0.572084	1.74763
14-41449000	14	41449000	41450000	LINC02315	FBXO33	LRFN5	5	0.999952	4.32165	5.3889	-0.869772	-1.03372	-0.743309	2.07241	-1.2175	1.02278	0.43088	-0.749561	1.56658	-0.282111	-0.0288138	0.178482	0.0050579	-0.563602	-0.413233	0.582038	1.00204	0.104811	-0.603108	1.17422	-0.980787	-0.635956	-0.452861	-1.04198	-0.749561	-0.869772	-0.571349	-0.319895	-0.905173	0.37956	-0.635956	-0.71376	-0.894821	1.67366	1.34192	-0.276899	-0.980787	0.972591	-0.833133
14-42427000	14	42427000	42428000		LRFN5	FSCB	5	0.99997	4.52106	5.66697	-0.853142	-0.986023	-0.728641	0.715293	0.687652	2.12486	0.47134	-0.735442	-0.480706	0.464852	0.0121579	-1.34097	-0.993701	-0.552923	-0.405357	0.970959	-0.711483	0.728785	-1.38422	-0.562541	-0.962068	1.0001	-0.443884	-2.07256	-0.735442	-0.853142	1.24189	-0.313935	0.2673	0.42145	-0.623834	-0.700375	0.291301	3.01283	1.40686	-0.271807	-0.962068	2.05816	0.434328
14-44760000	14	44760000	44761000		LRFN5	FSCB	6	0.999977	4.63557	5.59983	0.02954	-0.794669	-0.852359	0.389339	-1.03051	0.617049	-0.937142	0.324484	-0.561598	-1.26884	-0.306729	-0.215953	-1.16128	-0.646204	1.64717	-0.291404	-0.222064	0.758812	-2.42979	2.64023	0.707933	-0.72921	-0.519312	0.866343	0.324484	-0.997319	0.88636	-0.36709	0.940202	0.101763	0.659876	2.90727	-0.0266311	0.446083	-1.04339	-0.317723	-0.208361	-1.18158	0.114683
14-48299000	14	48299000	48300000		LINC00648	RPS29	5	0.99997	4.52106	5.66697	0.458528	-1.56214	-0.691894	-0.675089	0.927753	1.25651	-0.761163	0.764284	-0.456117	-0.0570526	0.123183	-0.434022	-0.941722	-0.524037	-0.384568	0.489192	-0.458995	0.495486	-0.671468	-1.0483	-0.912195	-0.591772	-0.421448	-0.79793	-0.697465	-0.809349	-0.530177	-0.297299	2.82191	0.532593	-0.591772	0.867535	0.401632	-0.454654	2.80213	-0.257366	0.220117	1.20463	-0.775245
14-48870000	14	48870000	48871000		LINC00648	RPS29	5	0.999952	4.32165	5.3889	-0.881029	-1.70097	-0.752312	2.03113	1.15628	-0.0183533	-0.828141	-0.759315	-0.49636	-0.311092	-1.04363	-0.618218	-0.0183533	1.19927	-0.418495	-1.01209	0.0639577	1.55193	-0.191417	0.538225	1.08374	-0.644151	-0.458402	-1.07249	-0.759315	-0.881029	-0.578877	-0.324211	-0.916951	-0.848996	-0.644151	-0.723092	-0.906118	2.22203	3.53521	-0.280693	-0.993278	-1.04363	-0.843636
14-59408000	14	59408000	59409000	LINC01500	DACT1	DAAM1	5	0.999927	4.13907	5.13828	-0.97363	-1.87957	-0.83191	-0.811546	-2.0367	-1.13274	1.33096	2.8228	1.29237	-1.80925	1.56705	-0.823983	1.63188	0.979415	-0.462852	0.0152657	-1.21856	0.13935	-0.194876	-0.382255	1.75064	-0.711762	-0.506841	0.631422	-0.839272	0.0870923	-0.637683	2.44624	0.011661	1.25603	0.718034	0.480308	1.06522	0.0944927	2.03969	-0.310073	0.801468	-0.246353	0.172606
14-81557000	14	81557000	81558000	TSHR	CEP128	GTF2A1	5	0.999927	4.13907	5.13828	-0.832246	0.403748	-0.711757	-0.694522	-0.490291	0.0922717	1.82379	-0.717123	1.68025	1.22452	-0.985626	0.300736	0.0922717	-0.53928	-0.395448	0.534235	0.291175	-0.219896	0.0351109	-1.12609	-0.938589	-0.608528	-0.433615	0.749941	0.698711	-0.832246	-0.546548	-0.305936	-0.865971	-0.802305	-0.608528	-0.682827	-0.856444	0.0497351	0.303587	-0.26476	1.24804	-0.985626	-0.797427
14-81877000	14	81877000	81878000	STON2	LOC101928504	LINC02308	5	0.999992	5.07091	6.45897	-0.847671	0.399963	-0.724207	-0.706302	-1.13914	0.0691059	-0.795459	3.46934	-0.476912	-0.876258	3.14847	0.27992	0.0691059	-0.548536	-0.40296	0.518502	-0.608697	-0.191314	-2.24547	1.38355	-0.955111	-0.61947	1.84136	-0.350651	-0.730432	-0.847671	-0.557367	-0.312756	-0.879515	1.69769	-0.61947	0.774603	1.49561	2.543	0.280358	-0.270556	0.131892	-1.00401	-0.811709
14-85173000	14	85173000	85174000		LINC02301	SNORD3P3	5	0.999937	4.19822	5.21907	-0.960364	0.533709	-0.819794	0.472434	-2.0115	-1.1182	0.234224	1.64093	-0.540947	-1.16891	1.60675	-0.800257	-0.18849	-0.621939	1.74939	-0.228319	0.531266	1.56139	-0.587583	-0.349689	-1.08242	-0.702018	-0.499699	0.167151	0.406552	-0.960364	-0.631467	-0.354051	-0.998296	1.29342	-0.702018	0.506734	0.0564504	1.22662	1.05065	2.96643	0.833787	-1.13788	0.197495
14-106325000	14	106325000	106326000	MIR4537	MIR4538	MIR4539	14	0.999996	5.43253	5.59875	-2.15496	10.4232	3.15002	13.5203	-4.50949	-2.50839	-2.02551	2.54125	2.94497	-3.72923	3.96577	-3.0701	-2.50839	-1.3953	-1.02418	-4.15594	-6.33185	1.53567	-6.53282	2.64374	-2.42914	-1.57529	-1.122	-0.353076	3.64095	-2.15496	-0.699029	1.73731	-2.24023	3.35915	-1.57529	2.84569	9.86881	1.45799	2.32459	-0.687473	-2.42914	-2.55243	6.88793
14-106326000	14	106326000	106327000	MIR4539	MIR4537	FAM30A	35	0.999998	5.60638	5.19025	-4.5094	17.4435	13.1158	9.80248	-9.4377	-5.05054	-3.99636	6.89098	4.21656	-7.72301	9.27022	-6.63209	-5.05054	-2.91948	3.02365	-4.87773	-12.9216	5.35904	-13.7373	20.0138	-4.87839	-3.29639	-2.34766	1.47973	10.0455	-4.28118	-2.96042	3.17647	-4.24681	7.70177	-3.29639	7.05188	12.4756	0.456642	1.63439	3.44471	-4.26643	-4.95157	7.09495
14-106329000	14	106329000	106330000		MIR4539	FAM30A	52	1	16	8.16183	-4.71486	14.1253	10.1234	10.8037	-9.32391	-5.73142	-4.18464	9.48114	5.23607	-7.70721	11.8394	-6.90684	-5.36859	-2.87026	2.82123	-4.4416	-13.8138	3.6949	-14.8753	25.2824	-5.54989	-3.59941	-1.77711	2.4712	7.31393	-4.29668	-3.23318	2.61513	-4.51242	11.4857	-3.31717	7.57821	11.4301	-0.629367	1.67233	2.26082	-4.61537	-5.2973	9.88052
14-106330000	14	106330000	106331000		MIR4539	FAM30A	38	1	7.80002	6.48435	-4.07662	10.7932	3.51812	11.1453	-8.6569	-4.60913	-3.55056	9.19326	5.04729	-6.37267	10.7749	-5.6752	-4.60913	-2.79384	2.85629	-3.03594	-12.2889	1.36677	-12.5161	25.0117	-4.43769	-3.15452	-1.79811	2.31062	6.44573	-3.59944	-2.4756	2.83302	-4.0249	10.1635	-3.15452	6.54587	11.8263	-1.21365	0.524646	2.26641	-4.01118	-4.0936	7.55057
14-106539000	14	106539000	106540000		ADAM6	LINC00226	6	0.99997	4.52624	5.45991	-1.04188	0.178423	0.25697	3.82093	-0.128672	-1.2134	-0.98052	2.51141	1.13062	-0.239376	2.13296	-0.985346	-1.2134	-0.674945	-0.495279	-1.09304	-2.36774	0.560855	-2.19931	2.40683	-1.17466	0.570722	-0.542028	-0.699127	0.238197	-1.04188	-0.683888	2.23487	-0.133875	1.03894	-0.761859	2.71844	-0.110534	0.275686	-0.143261	-0.331989	0.588685	-0.392739	1.05914
15-45773000	15	45773000	45774000	SLC30A4	MIR147B	SLC30A4	5	0.999937	4.19822	5.21907	-0.911991	-0.511879	-0.77904	-0.760533	-0.739364	1.87078	-0.857205	0.513105	-0.513874	-0.4052	-0.117861	0.0576949	-1.0609	-0.59032	-0.433088	-0.897797	-0.0859537	-0.0660705	-0.338895	-0.753014	-0.020688	-0.66667	1.64733	0.39023	0.513105	-0.911991	-0.597664	-0.335198	-0.948214	0.287872	-0.66667	-0.748319	0.159124	3.19244	1.20808	-0.290175	-1.02747	-0.117861	1.47407
15-48303000	15	48303000	48304000		LINC01491	SLC24A5	5	0.999965	4.45255	5.57091	0.373312	0.374963	-0.719225	-0.701935	-1.13858	3.22864	-0.789911	-0.724799	-0.473597	-0.874549	-0.996132	-1.32105	-0.979088	1.30692	-0.399617	1.30676	-1.14617	1.27546	0.00810107	-1.7689	1.21923	-0.615127	-0.43834	-0.938798	-0.724799	-0.841448	-0.55248	-0.309392	-0.875049	-0.81094	-0.615127	0.780516	-0.865667	1.84833	1.44729	-0.267748	1.21923	4.17877	-0.806085
15-57312000	15	57312000	57313000	TCF12	LOC145783	TCF12	5	0.999985	4.81856	6.09077	-0.818732	-0.891787	0.755916	0.804323	-1.71404	0.129829	-0.769577	-0.705653	-0.461229	0.614209	-0.969882	1.18345	0.129829	-0.530534	-0.38895	1.08958	0.936409	0.948026	-1.68895	0.203109	0.193338	-0.59863	-0.426057	-0.270583	-0.705653	-0.818732	-0.537938	-0.301244	0.352047	-0.789034	-0.59863	0.840482	-0.842135	3.28828	-0.85673	-0.260799	-0.923146	0.0961112	-0.784057
15-62881000	15	62881000	62882000		MIR6085	MGC15885	5	0.999937	4.19822	5.21907	-0.994358	0.42686	-0.848184	-0.831429	-2.07885	-1.15754	-0.936048	1.53737	-0.55896	-0.0304551	0.606801	-0.172663	-1.15754	-0.643256	1.66328	-0.107635	-1.29511	1.88347	-0.697925	-0.987459	0.742638	-0.726471	-0.517581	0.0607371	-0.857556	0.0471625	-0.650206	5.13467	-0.0309132	-0.955671	-0.726471	-0.814964	-0.00619391	2.72613	-0.0388844	-0.319645	0.742638	0.606801	3.38936
15-76352000	15	76352000	76353000	TMEM266	NRG4	LOC101929439	7	0.999972	4.54798	5.32702	-1.17948	-0.83028	0.00333659	-0.983623	1.14337	-1.37235	-1.10906	1.99497	-0.664603	-1.19536	0.832764	0.449494	0.138233	-0.763585	-0.560518	-3.41035	-1.16149	1.25762	-0.458312	1.56683	-0.551212	-0.862343	-0.614227	-0.449678	-1.01646	-1.17948	1.84485	1.88172	0.452157	0.666104	0.314321	0.0841769	1.33038	0.561854	-1.23225	-0.375269	0.226852	-1.3966	-0.22244
15-90216000	15	90216000	90217000	PLIN1	KIF7	PEX11A	5	0.999994	5.25621	6.73461	-0.728482	0.134805	1.00989	1.06349	0.634535	-0.847691	-0.683937	-0.627518	-0.410053	0.238582	-0.862437	-0.221349	-0.847691	-0.471845	-0.345967	0.264761	-0.581341	0.964528	0.275523	-0.814475	-0.821179	-0.532548	-0.379447	-1.13033	-0.627518	-0.728482	-0.478337	-0.267878	-0.757614	-0.702055	-0.532548	-0.5975	0.616628	2.66278	0.582595	-0.231831	0.431263	-0.862437	-0.697833
15-93249000	15	93249000	93250000		FAM174B	ASB9P1	5	0.999965	4.45255	5.57091	-0.850617	-0.318934	0.672733	-0.709899	-0.543854	1.09346	-0.799132	-0.732957	-0.479018	-1.57999	-1.00738	1.03775	-0.990221	-0.551092	-0.404045	1.28831	1.16276	3.76627	-1.38095	-1.17278	0.114685	1.00625	-0.442836	-2.06616	-0.732957	-0.850617	-0.558732	-0.312892	0.273437	-0.819765	-0.621896	-0.697945	1.46722	1.80556	-0.889943	-0.27084	0.114685	-1.00738	1.69283
15-97088000	15	97088000	97089000		NR2F2	SPATA8-AS1	7	0.999997	5.47681	6.4514	-0.958357	-0.684467	0.419787	-0.800049	-2.00539	0.727608	0.230675	-0.826031	-0.539639	0.0272125	-1.13535	-0.108194	0.727608	-0.621154	-0.455463	2.5442	-0.0443621	0.062408	1.64229	0.696007	-0.131037	-0.700813	-0.499125	-0.879962	0.403684	-0.958357	0.973449	-0.352379	0.0277627	-0.923914	-0.700813	-0.786575	-0.986189	1.67134	0.0173268	-0.305	-0.131037	-1.13535	-0.918166
16-26555000	16	26555000	26556000		MIR548W	C16orf82	6	0.99999	4.99594	6.06839	1.23156	-1.81702	1.72107	-0.785646	-0.297331	-0.15544	-0.884434	0.441929	-0.530038	0.716848	-0.189913	-0.0509367	-0.15544	-0.610049	-0.447557	-0.0148579	-0.327922	-0.728494	-1.80537	-1.42395	-1.06184	-0.688453	-0.490523	1.67571	0.441929	-0.941597	-0.618686	-0.346501	1.11374	0.217187	2.25264	-0.772446	2.20317	-0.929237	1.09674	-0.299856	0.876808	2.58659	-0.902053
16-28370000	16	28370000	28371000	NPIPB6	SBK1	EIF3CL	5	0.999927	4.13907	5.13828	-0.878968	0.21262	0.600295	-0.733567	-0.650554	0.988488	-0.825651	-0.757417	1.53986	0.340574	0.938303	-0.617808	-0.017372	-0.569546	-0.417617	-2.23059	0.0171735	-0.444269	0.620313	-0.0713365	0.0453215	-0.64268	-0.457815	0.501055	-0.757417	-0.878968	-0.577298	-0.323191	-0.914633	0.356681	-0.64268	-0.721214	-0.904402	-0.141924	0.19341	-0.279719	0.0453215	0.938303	-0.842072
16-61698000	16	61698000	61699000	CDH8	MIR4426	CDH11	5	0.999952	4.32165	5.3889	1.40124	-0.45535	-0.764432	-0.746207	-0.0880993	-1.04151	0.377722	0.551576	1.49903	0.961746	-0.0811641	-0.648443	-1.04151	-0.57941	-0.425312	-0.411982	0.465839	0.0232633	-1.55545	-1.28897	1.04164	-0.653976	-0.465847	1.53946	-0.771145	-0.894533	-0.588146	-0.329648	-0.929818	0.32543	-0.653976	-0.733704	-0.920209	0.410813	1.26486	-0.285272	2.06675	-0.0811641	0.339232
16-65448000	16	65448000	65449000	LINC00922	LINC02126	CDH5	5	0.999917	4.08151	5.06003	-0.892076	-1.09146	-0.762149	-0.744675	-0.098705	-1.03874	-0.838377	-0.768834	-0.502462	-1.00539	-0.0793592	-1.40165	-1.03874	-0.578064	1.94822	-0.278582	1.75455	-0.48902	1.86155	-0.701498	-1.0059	-0.652264	-0.464344	1.49944	0.55451	-0.892076	-0.586072	-0.328167	-0.928468	-0.859779	-0.652264	0.655345	-0.917673	0.970266	0.165286	3.24445	2.06505	-1.05672	-0.854395
16-67683000	16	67683000	67684000	CARMIL2	CTCF	ACD	5	0.999994	5.25621	6.73461	-0.757734	-1.46415	-0.646887	0.990066	-0.861925	1.49525	-0.714484	2.49011	-0.427958	-1.40801	2.61193	-1.18995	0.306799	-0.490194	-0.360036	1.0901	-1.161	-0.84386	0.851103	-0.873802	-0.853374	-0.554024	-0.393906	-0.541381	-0.653271	-0.757734	-0.494967	6.94519	-0.788262	0.684273	1.28582	-0.622676	-0.778894	1.20767	1.83652	-0.241032	-0.853374	-0.897232	3.54652
16-75325000	16	75325000	75326000		BCAR1	CFDP1	5	0.999945	4.25905	5.30256	-0.939016	-0.595437	-0.802716	0.519581	-0.824412	-0.142629	1.44022	2.97603	1.37893	-1.11665	2.6273	-0.750529	-1.09296	-0.607976	-0.446534	-0.546164	-1.09483	-1.13135	-0.898757	0.296618	0.899474	0.792655	-0.489027	-0.243608	-0.809552	-0.939016	-0.616126	2.55901	1.13642	1.36174	-0.686544	1.87583	0.100718	0.218531	0.0698649	-0.299158	-0.0795151	-0.177526	1.38323
16-78065000	16	78065000	78066000	CLEC3A	VAT1L	WWOX	7	0.999972	4.54798	5.32702	-0.284629	-0.798471	0.027889	0.0752848	-1.53369	1.68956	3.57391	-1.00248	-0.655079	-0.16747	-1.3778	-1.24979	0.167637	-0.753779	-0.552677	-0.739931	-1.14885	1.2648	-0.788961	-0.201042	0.256534	-0.850654	2.71511	-0.0246741	1.02608	-0.284629	-0.764151	-0.427897	-0.364127	-1.12138	0.339144	0.109	-1.19699	1.91391	1.30828	-0.370352	0.256534	-0.629062	0.717136
16-78239000	16	78239000	78240000	WWOX	WWOX	MAF	5	0.999993	5.16168	6.59344	-0.676577	-0.483719	1.17378	-0.564514	0.885578	0.516436	0.96648	-0.58291	-0.380724	-1.25658	-0.801152	-1.06222	-0.787416	-0.438376	-0.321475	-0.546141	0.81743	-1.2111	0.0339342	-1.4218	0.580363	-0.494692	-0.352635	-1.64248	-0.58291	0.830633	-0.444234	-0.248648	-0.703863	-0.652271	-0.494692	-0.555009	0.769783	2.30026	2.17872	-0.215156	-0.763028	0.481511	-0.648362
16-82976000	16	82976000	82977000	CDH13	MPHOSPH6	LOC101928417	5	0.999945	4.25905	5.30256	-0.870412	0.91146	0.623776	-0.726166	-0.610255	2.04426	-0.817529	0.60696	1.56665	-0.947863	-0.0283432	-1.36746	0.00593259	-0.563844	-0.41368	0.0166222	-0.34467	1.60923	0.743046	-0.0200123	-0.981408	-0.63636	1.76685	-0.497551	-0.750137	0.306254	-0.571946	-0.320401	-0.905083	0.379157	-0.63636	-0.71397	0.249718	0.503854	-0.910417	-0.277272	-0.981408	-1.03104	-0.83376
16-83063000	16	83063000	83064000	CDH13	MPHOSPH6	MIR3182	5	0.999982	4.74037	5.97832	0.412778	-0.912829	-0.706025	-0.6904	-0.451986	-0.963051	-0.77747	-0.712752	-0.465925	-0.829637	-0.979654	-1.29969	-0.963051	1.35003	-0.392823	-0.755372	-0.563711	3.00881	-0.312246	-1.1024	1.28077	1.07161	-0.430141	-0.301429	-0.712752	1.65241	-0.543374	-0.304301	-0.860802	-0.796831	-0.604586	0.819367	0.356491	0.72966	0.321952	-0.263475	2.38731	0.0768274	-0.791738
16-85549000	16	85549000	85550000		MIR5093	GSE1	6	0.99998	4.69212	5.67259	0.103315	-0.107914	0.415727	0.465515	-1.46591	-0.197009	-0.901481	-0.827172	-0.540383	-0.581	-1.13686	-0.112406	-1.1174	-0.622024	-0.456116	0.208795	-0.0566338	-0.833687	2.0206	-0.93591	0.814081	0.738634	-0.500256	2.00109	0.40065	0.103315	-0.630451	-0.352959	-0.99876	-0.92549	-0.701971	-0.787597	-0.987956	0.0646178	1.03259	-0.305444	-0.134263	-0.231352	0.188122
16-86470000	16	86470000	86471000		LINC00917	FENDRR	6	0.999934	4.17834	5.02104	-0.0928708	-0.983991	-0.904834	-0.8841	-1.22529	-1.23324	1.05445	-0.912761	1.09236	0.224791	-0.432011	0.239622	0.438607	-0.686302	-0.503184	-2.20631	-0.219046	0.368843	0.921191	-0.252492	-0.332673	-0.774294	1.27444	-0.812256	-0.912761	-1.05885	-0.695739	-0.389491	0.756622	-0.0201427	-0.774294	-0.869209	-1.08937	1.60698	0.741722	-0.337182	0.528897	2.03565	-1.0142
17-20644000	17	20644000	20645000		LOC100287072	CCDC144NL	5	0.999927	4.13907	5.13828	0.293135	-1.68729	0.61017	-0.72942	-0.636635	1.00442	0.420381	-0.753208	1.55374	1.01677	-1.03517	0.926085	-1.01742	-0.566404	2.00384	-0.237049	-1.30904	-0.913296	-0.651916	0.539707	0.055688	-0.639298	-0.455733	1.05012	0.59524	-0.874514	-0.574096	-0.321461	0.215466	-0.842875	-0.639298	-0.717141	1.37255	2.79346	-0.914664	-0.278159	-0.985841	-0.04062	-0.837893
17-55024000	17	55024000	55025000	COIL	MIR3614	SCPEP1	6	0.999987	4.86995	5.90325	-0.947305	-1.23436	0.44718	1.78099	-0.872548	-0.166938	0.257447	-0.816131	-0.533375	-1.14601	-1.12168	-0.0665826	-1.10254	1.03199	-0.449904	-0.903257	0.0660318	0.156853	-1.02041	-0.332683	-1.06786	-0.692537	1.54697	0.165382	1.67694	-0.947305	2.62502	-0.348431	0.0550272	-0.912899	-0.692537	0.52991	-0.974436	3.94449	0.0438788	-0.301582	-0.103727	0.719561	-0.907327
17-59102000	17	59102000	59103000	BCAS3	PPM1D	LOC101927855	5	0.999992	5.07091	6.45897	-0.812969	-0.86765	0.775324	0.824957	-1.70239	-0.946179	-0.76354	0.756318	-0.457767	-0.786757	0.115832	-0.441896	0.149977	-0.5264	-0.386181	-0.378296	-0.958087	1.58687	-0.668689	0.906593	0.213373	-0.594228	1.95762	-1.97471	-0.700491	0.45093	-0.534245	-0.299481	0.373624	0.525318	-0.594228	-0.666692	0.394905	3.40135	2.78472	-0.259203	-0.91615	-0.962789	0.538655
17-63655000	17	63655000	63656000	CEP112	AXIN2	APOH	5	0.999965	4.45255	5.57091	-0.853474	-0.990886	-0.729537	-0.712247	0.666517	3.1527	0.470031	0.646663	-0.480509	-1.58521	0.0091241	-0.55415	0.0430558	-0.55298	-0.405461	0.746836	-1.20357	-0.312404	-1.85264	-0.572617	-0.962358	0.997436	-0.444503	-0.440645	-0.735405	-0.853474	-0.560542	-0.313841	0.264921	-0.822637	-0.624013	0.749018	0.287228	2.36881	-0.892937	-0.271631	3.31023	2.04886	1.67801
17-67892000	17	67892000	67893000	LINC01483	MAP2K6	LINC01497	6	0.999999	6.21064	7.74101	-0.821972	-0.200353	-0.701899	-0.685607	-1.72115	1.21075	0.554456	0.732253	-0.462833	3.47947	0.0928914	-0.465737	0.127031	-0.532255	-0.390475	-0.133464	-1.99805	2.04954	-2.16169	-1.08294	-0.926343	-0.600824	-0.427878	0.897416	-0.708266	0.427734	-0.54016	-0.302777	-0.85435	-0.792257	2.77653	0.836573	-0.845291	0.777046	1.53632	-0.262055	1.30707	-0.973475	-0.787048
17-70437000	17	70437000	70438000	LINC00673	LINC02003	LINC00511	5	0.999945	4.25905	5.30256	-0.844661	-1.62993	2.09877	-0.704622	1.98536	-0.983188	-0.793294	0.67125	1.64423	0.50308	0.0336808	0.271297	1.11905	-0.547105	-0.401405	1.81194	-0.66185	-1.26347	-1.79594	0.093408	0.130785	-0.617503	1.84853	2.40104	-0.727906	0.368586	-0.555028	-0.310968	-0.878178	0.441925	-0.617503	-0.692791	-0.868934	0.0244022	1.44172	-0.26911	0.130785	-1.00047	-0.809039
17-76545000	17	76545000	76546000	DNAH17	PGS1	LINC02081	6	0.999977	4.63557	5.59983	1.10136	0.959832	-0.838926	0.42051	-1.52071	-1.14259	1.28958	-0.845756	1.26972	1.71663	-1.16242	0.509849	-0.241197	-0.635953	-0.466296	-0.25105	-1.37005	-1.3551	-0.444251	-1.53219	-0.177843	-0.71762	1.45708	0.928798	-0.845756	0.0599425	0.92143	-0.360926	0.983836	-0.946028	-0.71762	-0.805341	-1.0098	2.59117	0.967813	-0.312393	-1.10674	1.49828	-0.940207
17-77174000	17	77174000	77175000	RBFOX3	ENGASE	MIR4739	6	0.999966	4.47336	5.39259	-0.0755085	-2.02799	2.5054	-0.876862	1.3166	0.465762	-0.987226	-0.90531	1.1113	-0.84175	-1.24428	-1.65059	0.465762	-0.680641	-0.498999	0.0188755	-0.138881	2.09268	-0.804085	-0.708538	0.556284	-0.768064	-0.546731	-0.76547	-0.90531	-0.0755085	-0.690155	-0.38652	-0.154425	-1.01237	0.550858	-0.862097	-1.08052	3.15389	0.768732	-0.33461	-0.314038	1.2487	0.0100735
17-78086000	17	78086000	78087000	GAA	GAA	EIF4A3	5	0.999917	4.08151	5.06003	-0.916365	-1.15159	-0.782954	1.89642	1.54574	0.871017	-0.861153	0.49982	-0.51607	0.20984	0.82124	-1.4402	0.871017	-0.593709	-0.435531	-0.775708	-0.146222	-0.114827	-1.24979	0.373123	-0.0346465	-0.669995	-0.47706	-0.170039	0.49982	0.20237	-0.602288	-0.3374	-0.953233	1.43335	-0.669995	-0.751898	0.146361	0.859753	1.18494	-0.29204	-0.0346465	-1.08572	-0.87762
18-9259000	18	9259000	9260000	ANKRD12	NDUFV2-AS1	TWSG1	6	0.999974	4.5803	5.52896	-0.0429384	-0.903267	-0.88344	-0.862678	-0.121423	-0.345212	-0.971255	0.251826	-0.582147	-0.79264	1.30914	-0.971862	0.513178	-0.669762	-0.491274	-2.65709	-0.810821	1.38377	0.0414841	-0.648044	-0.2811	-0.755877	-0.53835	-1.602	0.251826	0.948019	-0.679341	-0.380555	-0.120717	0.0295774	-0.755877	0.35033	0.865654	1.78081	0.817333	-0.329371	1.488	0.464542	0.0423313
18-18841000	18	18841000	18842000	GREB1L	ROCK1	ESCO1	5	0.999985	4.81856	6.09077	-0.745614	-0.691554	0.953969	-0.622302	-0.86219	2.68402	0.753332	-0.642543	-0.419724	-1.38482	-0.883132	-1.17104	-0.868034	-0.483197	-0.354323	0.96642	2.44873	-0.31774	-1.38825	0.518479	0.379105	-0.545211	-0.388458	0.662145	0.937523	0.623108	-0.489699	-0.274094	-0.775956	-0.718825	-0.545211	-0.611823	0.564215	0.448239	-0.780178	-0.237211	-0.84097	-0.883132	-0.714425
18-26342000	18	26342000	26343000		CDH2	MIR302F	5	0.999945	4.25905	5.30256	-0.933288	-1.18026	0.489216	0.532882	-0.790137	-0.12568	-0.878011	1.74171	-0.525099	0.825476	0.787269	-0.730906	-1.08666	1.07438	-0.443396	-0.495494	-0.128615	1.332	-0.813587	0.357796	-1.05229	-0.682045	1.59169	2.42243	-0.80481	-0.933288	-0.611826	2.58103	-0.970736	0.248703	-0.682045	0.570606	-0.959245	0.279714	-0.975412	-0.299104	-0.0624886	-1.10507	0.259956
18-38672000	18	38672000	38673000		LINC01477	KC6	5	0.999927	4.13907	5.13828	0.159046	1.83226	-0.800461	-0.781661	-1.39246	0.810618	-0.881068	0.456087	-0.52808	0.139349	-0.1741	-0.0231521	0.810618	-0.6067	-0.445086	-0.242726	-0.671559	0.732777	-1.32978	-0.272266	-0.0765895	-0.685055	1.57781	0.762187	-0.807422	-0.937039	-0.614279	2.56955	-0.974635	-0.903079	-0.685055	-0.769073	-0.963678	1.88256	0.0717685	-0.2982	-0.0765895	-0.1741	1.38678
18-43210000	18	43210000	43211000	SLC14A2	MIR4319	SLC14A1	5	0.999987	4.89958	6.20809	0.402096	0.439714	-0.7098	-0.694139	-1.1033	-0.968262	-0.781656	-0.716625	-0.468518	-0.136519	-0.984959	-1.30682	-0.968262	-0.538732	-0.394926	0.00598723	0.3943	0.367538	-1.73484	0.157085	0.16428	-0.607917	-0.432529	1.95699	0.705532	-0.8315	-0.546365	-0.306043	0.32237	-0.801192	-0.607917	0.808332	-0.855073	2.58777	0.311688	-0.264981	0.16428	1.11873	0.489582
18-46735000	18	46735000	46736000	DYM	SMAD7	C18orf32	5	0.999952	4.32165	5.3889	0.344351	0.329261	2.05584	-0.71243	-1.17124	-0.994064	-0.801953	0.646633	-0.480695	-0.905893	0.00965325	-1.34155	0.0440026	-0.553226	-0.405917	-0.846964	-1.19159	0.709334	-1.39473	0.0456612	3.31507	0.997362	-0.445027	-0.430876	-0.735992	0.344351	-0.56115	-0.314357	-0.887924	0.417443	-0.624424	-0.700468	-0.878795	-0.0238359	1.40342	-0.272011	2.24555	3.07334	-0.81824
18-51061000	18	51061000	51062000	DCC	LINC01630	LINC01919	5	0.999965	4.45255	5.57091	0.245885	-1.10039	0.561796	-0.747669	-1.28792	1.92678	-0.841564	0.545701	1.49274	2.23397	0.886391	-1.40793	-0.0532008	-0.580569	-0.425938	1.40415	-0.934828	0.462405	-1.15881	-0.12619	-1.01056	-0.655369	-0.467102	0.96315	0.545701	-0.896563	1.127	-0.329981	-0.931767	1.502	-0.655369	-0.735114	0.18972	-0.19643	0.157374	-0.28553	1.02935	-0.0875832	0.331513
18-51996000	18	51996000	51997000		C18orf54	DYNAP	5	0.999917	4.08151	5.06003	-0.889795	0.823263	1.91702	0.628906	0.515671	-0.0366605	-0.836519	0.562106	1.50973	0.315768	-0.0709001	-1.39675	0.961985	1.17796	-0.422761	-0.869867	-0.891892	-0.462184	-1.54629	-0.0943009	1.05474	-0.650573	-0.463402	0.481964	-0.766721	-0.889795	-0.583093	-0.326889	-0.925508	0.335448	0.907454	-0.730295	-0.915359	-0.746835	3.48938	-0.28296	-1.0029	-0.0709001	0.348063
18-66215000	18	66215000	66216000		LINC01903	TMX3	6	0.999998	5.65551	6.9579	-0.865837	-1.67067	0.636395	-0.722228	-0.58701	0.0186537	-0.813327	1.98493	-0.487371	0.418885	0.994093	0.982865	0.0186537	-0.560851	-0.411747	-1.19395	-0.293096	0.672476	-0.530122	0.619822	-0.97635	-0.633021	-0.451053	-1.00991	-0.746427	-0.865837	-0.56927	2.82673	-0.89994	0.391213	-0.633021	-0.71013	0.262494	-1.25819	2.50139	-0.276058	-0.97635	-0.0159511	2.87403
19-39007000	19	39007000	39008000	RYR1	RASGRP4	MAP4K1	5	0.999974	4.59177	5.76672	1.63551	-0.249735	-0.708882	0.774961	0.788565	0.10131	0.529664	-0.714612	-0.466923	-0.842304	-0.982172	0.315832	-0.965409	-0.537344	-0.393996	0.378995	-0.61414	-0.703507	-1.74897	-1.11489	0.164112	-0.606357	1.89728	0.225416	0.707687	1.63551	-0.544692	-0.304962	0.323559	-0.799358	-0.606357	-0.680459	-0.853252	1.92548	1.4929	-0.263949	0.164112	1.11695	-0.794452
19-56537000	19	56537000	56538000	NLRP5	NLRP8	LINC01864	6	0.999995	5.26846	6.43072	-0.832719	0.410017	-0.711785	-0.695219	1.39901	0.0922537	-0.782657	-0.717777	-0.468985	0.538716	-0.986556	0.302842	-0.969758	-0.539719	-0.39573	-0.377844	-0.632246	-0.206195	0.0590758	-1.75088	2.34436	-0.608932	-0.433566	0.764674	-0.717777	0.3947	-0.547089	-0.306251	-0.866895	-0.802728	2.71442	-0.683509	-0.856801	0.672451	0.303789	-0.265098	-0.939222	-0.986556	-0.797693
19-57506000	19	57506000	57507000		MIMT1	USP29	5	0.999996	5.3548	6.88312	-0.770198	-1.487	-0.657413	0.940971	-0.923485	1.41212	-0.723839	-0.663681	1.88974	0.851471	0.223964	-0.331373	0.257709	-0.498925	-0.365743	-0.359552	-1.28667	0.747144	-1.96944	-0.933717	-0.868096	-0.563052	-0.400666	1.19995	-0.663681	-0.770198	1.49246	-0.28348	-0.801375	0.638001	1.2377	-0.632017	-0.791983	0.371016	3.02303	-0.245434	1.51161	1.3601	0.650956
20-3492000	20	3492000	3493000	ATRN	C20orf194	GFRA4	6	0.99997	4.52624	5.45991	0.994619	-0.292038	-0.872217	-0.850638	1.00336	-1.18764	0.111266	1.44152	-0.574117	-1.31934	2.22789	-0.27249	2.30632	-0.660651	1.58849	-0.279963	-0.689863	1.54573	-2.11062	-0.061147	-1.15028	-0.745803	-0.531591	-1.07456	-0.87954	-0.012792	0.837554	-0.376229	-1.05961	2.14255	0.615044	-0.836425	-0.0689622	-0.138583	-1.06657	2.75569	-0.250434	1.36867	0.0722328
20-4147000	20	4147000	4148000	SMOX	RNF24	LINC01433	5	0.99997	4.52106	5.66697	1.6547	-0.229977	-0.705012	-0.68842	-0.453685	0.113517	-0.774839	-0.71081	-0.464517	-0.125026	-0.976923	-1.29571	-0.960249	-0.534456	-0.391861	2.33317	-1.06055	0.365633	0.594566	0.167927	1.28287	-0.603179	-0.42965	-0.307655	-0.71081	-0.825071	-0.541842	-0.303446	0.335924	-0.795129	-0.603179	-0.67683	-0.848739	3.83742	-0.863098	-0.262636	-0.930097	1.13616	0.501734
20-8187000	20	8187000	8188000	PLCB1	TMX4	PLCB1-IT1	5	0.999945	4.25905	5.30256	-0.915089	-1.14464	0.523118	-0.763361	-0.750133	-0.0912545	0.329904	0.505499	-0.515749	0.226585	-0.125389	-1.43692	-0.0912545	-0.592483	-0.434667	-1.28717	-0.10533	1.35414	-1.64486	0.396121	-0.0280377	-0.669012	-0.476263	0.891654	0.505499	-0.915089	-0.59985	-0.336372	-0.951829	0.280748	-0.669012	0.604995	-0.941087	1.45637	-0.956351	-0.29122	-0.0280377	3.7069	0.293454
20-9381000	20	9381000	9382000	PLCB4	PLCB1-IT1	LAMP5-AS1	5	0.999987	4.89958	6.20809	0.459404	-0.859337	0.783985	-0.675549	-1.69512	0.157225	-0.760862	-0.697837	-0.456001	-0.0518913	0.123152	-0.434488	1.25713	-0.524409	-0.38472	-1.15982	-0.440092	1.60465	-2.11312	-0.391172	1.35445	-0.591842	-0.421284	0.383436	3.68856	-0.809546	-0.532192	-0.298249	-0.841927	-0.780398	-0.591842	-0.664207	-0.832573	0.197209	4.01741	-0.258173	-0.912634	1.20549	0.547196
20-9589000	20	9589000	9590000	PAK5	LAMP5	LOC101929371	5	0.999965	4.45255	5.57091	0.373312	-0.291252	0.693627	0.744675	-0.516185	1.12478	4.37282	-0.724799	-0.473597	1.19048	-0.996132	-0.522967	0.0728438	-0.545004	-0.399617	-0.416293	-0.676582	0.258916	-2.25306	-0.528712	0.135352	-0.615127	-0.43834	-0.386433	-0.724799	-0.841448	1.27487	-0.309392	-0.875049	-0.81094	-0.615127	-0.690118	0.316562	3.06686	0.283578	-0.267748	0.135352	-0.996132	-0.806085
20-10482000	20	10482000	10483000	SLX4IP	MKKS	JAG1	5	0.999927	4.13907	5.13828	-0.958462	-1.25685	0.425649	-0.799438	0.21236	3.52612	1.37348	-0.826079	-0.539565	-1.16903	1.60467	-0.0924962	0.741024	-0.620736	-0.455577	0.440024	-1.2131	1.96481	-1.44292	-0.358157	3.70222	-0.700665	-0.49916	-2.32629	0.408392	-0.958462	-0.630018	-0.353117	-0.996153	1.29328	-0.700665	-0.786036	-0.98592	1.20272	3.10392	-0.305576	-1.0805	-0.222071	0.197946
20-38779000	20	38779000	38780000		LINC01370	MAFB	7	0.999997	5.602	6.60757	-0.124828	-1.55227	-0.921549	-0.90043	1.2341	2.05847	-1.01586	1.2685	-0.608793	-0.906821	0.352975	-0.429045	-1.25613	-0.698715	-0.512701	0.173522	-0.195837	2.85577	-1.59918	-0.779304	0.49156	0.498819	1.23443	-0.391285	-0.930268	0.829781	-0.707088	2.13389	-1.12281	-0.0517	-0.78915	-0.886263	-0.17985	1.10343	2.53633	-0.343615	-0.362256	-1.27809	-0.0387092
20-53241000	20	53241000	53242000	DOK5	DOK5	LINC01441	6	0.999962	4.4216	5.32692	-1.03369	0.736992	2.57628	-0.862572	-1.65311	1.37299	-0.971032	-0.890588	-0.582151	0.337422	-1.22401	-0.317877	-0.344457	-0.669565	-0.490877	-1.16231	-1.58549	1.80852	-0.702027	-1.66507	-1.16511	-0.755665	-0.538024	0.67138	0.252752	-1.03369	-0.678959	-0.380315	0.834038	-0.996026	0.585067	0.350647	-0.0981055	2.28356	1.76742	-0.329215	-0.28014	2.15614	0.0430404
21-21680000	21	21680000	21681000		LINC01683	LINC00320	5	0.999917	4.08151	5.06003	-0.896384	-1.10128	-0.765647	-0.748142	-0.11188	-1.04357	-0.842259	-0.772426	-0.504868	0.934305	-1.06163	0.0957251	-1.04357	-0.580743	-0.425767	-0.578982	-0.93617	0.461428	-1.16087	1.04472	1.02895	-0.655352	-0.466557	-1.1316	0.545382	0.246075	1.12712	-0.329783	0.167351	-0.863821	-0.655352	0.646084	-0.921991	4.41068	1.25087	-0.285481	0.00919958	-0.0879515	0.332137
21-23937000	21	23937000	23938000		LINC00308	MIR6130	5	0.999917	4.08151	5.06003	-0.914014	-1.14637	-0.781179	-0.762442	-1.91293	1.84893	1.52191	0.505113	-0.514498	0.214756	-0.127254	0.0400744	-1.06381	1.11448	-0.43431	-0.473401	-2.33433	-0.112629	-0.825409	0.953506	-0.030022	2.36404	-0.476085	0.86078	-0.78759	-0.914014	1.08237	-0.33643	-0.950264	0.279401	-0.66819	3.31793	0.150564	1.99455	-0.95594	-0.29114	-1.03041	1.78322	0.292208
21-48083000	21	48083000	48084000	PRMT2	PRMT2	0	5	0.999965	4.45255	5.57091	-0.935082	-1.19432	-0.798836	-0.77935	-1.95759	1.7721	-0.877361	-0.805435	-0.526139	1.40678	-0.169168	0.710601	0.818843	-0.605187	-0.444187	0.25767	-1.09054	-0.184339	-1.31663	-0.829706	-0.0715347	-0.683366	1.58097	1.80239	-0.805435	-0.935082	1.03273	-0.344505	0.0893304	0.236151	-0.683366	-0.766294	-0.961675	3.02308	3.2371	-0.298064	2.87443	-1.107	-0.895497
22-23247000	22	23247000	23248000		IGLL5	RSPH14	15	0.999989	4.97234	5.14531	-2.40831	8.93797	5.39571	1.54826	-4.59281	-2.43186	-2.26392	5.31236	3.1118	-3.24364	4.4538	-3.5003	-2.06065	-0.909372	-0.264794	-2.30026	-5.05514	2.34081	-6.54525	5.3964	-2.71449	-1.18305	-1.25387	1.3434	3.34214	-1.98057	-1.58034	2.51059	-1.67828	4.3225	-1.76034	2.15763	7.93893	0.742572	-0.054869	0.535963	-1.94969	-0.660419	3.93314
X-4670000	X	4670000	4671000		LOC101928201	NLGN4X	5	0.999927	4.13907	5.13828	-0.866224	-1.02248	-0.741205	2.08989	-1.20553	2.05937	2.94911	0.615351	1.5792	-0.938882	0.985186	-0.585069	0.0139535	1.23786	-0.412145	2.17579	-0.791546	-1.84874	-1.45347	0.59558	-0.977256	-0.633432	-0.451486	-1.56185	0.615351	1.49691	-0.569545	-0.319024	-0.900716	1.6095	0.965222	-0.710611	-0.891583	1.11137	0.22581	-0.27602	0.0764179	0.985186	1.63156
X-8011000	X	8011000	8012000		PNPLA4	MIR651	5	0.99997	4.52106	5.66697	-0.810041	-0.180542	2.24187	-0.675804	0.887859	0.149535	-0.760524	-0.69781	-0.455937	-0.0758623	-0.959051	0.38493	1.24172	-0.524719	-0.384748	2.06114	-1.97243	1.49192	0.207518	-1.05947	0.212146	1.11618	1.96185	-0.821368	0.758498	-0.810041	-0.531891	-0.297832	-0.842513	-0.780722	-0.592198	-0.664427	-0.833406	0.788772	1.56938	-0.257747	-0.913221	0.115518	-0.776027
X-15501000	X	15501000	15502000	PIR-FIGF // PIR	VEGFD	BMX	7	0.999987	4.87293	5.71397	-1.18451	-1.31296	-1.01171	0.045296	-1.11096	0.133273	-1.11397	1.98571	0.848282	-0.694924	1.57354	-1.28259	0.133273	0.555185	1.22653	2.31184	0.971104	-0.566511	-1.41554	0.235743	-0.556687	1.48345	1.01849	0.387293	-1.02116	-1.18451	-0.776194	-0.435765	-1.23139	2.46626	0.30885	1.13116	-1.21787	1.92501	2.1046	-0.378554	0.221824	0.0855528	-1.13407
X-25641000	X	25641000	25642000		ARX	MAGEB18	5	0.999945	4.25905	5.30256	-0.896519	-1.0974	0.564921	1.97562	-0.0968702	-1.04347	-0.843314	1.86736	-0.505337	-1.01104	1.86912	0.860204	-1.04347	-0.580589	-0.425965	1.17471	-1.35921	0.982174	-1.56396	2.83995	-1.0105	0.892	-0.466616	-1.12005	0.547337	0.248755	-0.587705	-0.329505	0.170168	1.50777	-0.655513	-0.736027	-0.922111	0.39744	-0.937056	-0.285283	-1.0105	0.892179	1.52794
X-26170000	X	26170000	26171000		MAGEB18	MAGEB6	5	0.999945	4.25905	5.30256	-0.857433	-0.998302	0.654629	-0.715448	-1.18067	0.0354382	-0.805491	0.637862	-0.482698	0.441385	0.00116186	-0.562125	0.0354382	-0.555534	-0.407601	1.11957	-0.742895	0.688115	0.376342	0.0309487	0.0982076	-0.626925	-0.446638	-0.445768	0.637862	-0.857433	-0.563478	-0.315608	-0.891783	0.409292	-0.626925	0.740857	2.60321	-0.638881	1.39045	-0.273126	-0.966954	2.03516	-0.821386
X-26869000	X	26869000	26870000		VENTXP1	PPP4R3CP	6	0.999957	4.37093	5.26283	0.0546237	-0.181992	-0.841927	0.41546	-1.52628	1.55592	-0.925361	-0.849009	-0.554687	2.31297	0.605911	-0.862913	0.655006	-0.638181	-0.468136	-0.0562346	-0.954756	-0.0345052	-1.20356	-1.00398	-0.182412	-0.720288	-0.513101	-0.485373	-0.849009	-0.985269	0.913961	-0.362658	-0.0225579	1.20407	-0.720288	-0.808155	-1.01353	2.60833	0.962283	-0.31386	1.67422	1.49232	-0.943686
X-29228000	X	29228000	29229000	IL1RAPL1	MIR6134	MIR4666B	5	0.999999	5.92255	7.76331	-0.680832	0.351232	-0.581133	-0.568544	-0.646144	-0.793081	-0.640339	-0.58693	-0.383736	0.456036	-0.806725	-0.0766721	0.5122	-0.441223	-0.323437	0.725194	0.312511	0.71893	-1.61459	-1.43276	-0.767644	-0.497816	-0.354055	1.12356	-0.58693	2.33309	-0.447481	-0.250626	-0.708866	-0.65606	1.53895	-0.558968	-0.700142	1.59228	0.730827	-0.217025	-0.767644	-0.806725	0.918825
X-52962000	X	52962000	52963000		FAM156B	FAM156B	6	0.99994	4.22505	5.07943	-0.109373	-1.53371	0.201652	-0.89097	-0.756777	2.07741	2.05045	0.185522	-0.60117	0.194235	-0.448085	-0.416493	-1.24305	-0.691783	1.47381	2.41804	-0.256398	1.137	-1.63329	0.699811	1.36204	-0.780737	1.25321	-0.841468	-0.920237	-0.109373	-0.701578	-0.392965	0.736053	-0.0368339	-0.780737	-0.875994	-1.09866	0.601801	2.55612	-0.340082	-1.20403	1.18536	-0.0242118
X-56473000	X	56473000	56474000		KLF8	UBQLN2	5	0.999978	4.66483	5.87041	-0.87515	-1.03568	-0.747427	-0.730028	-0.608259	1.01969	0.424567	0.59939	-0.492826	0.396503	0.968899	-0.598354	0.000362104	-0.566776	-0.416022	0.367796	-0.773529	1.67271	-0.993141	0.597704	-0.98653	-0.639755	-0.455551	-1.03136	1.95321	0.30024	-0.575483	-0.322649	-0.909574	0.37276	-0.639755	-0.717799	-0.900055	2.92048	0.211614	-0.279246	-0.98653	-0.034054	0.386757
X-84678000	X	84678000	84679000		POF1B	MIR1321	9	0.999969	4.51056	5.06591	-0.0404361	-1.64049	-0.420535	-1.20946	0.928018	0.752086	0.135908	-0.43572	0.418218	1.69083	0.083084	-1.35184	0.752086	1.20953	-0.688839	2.88704	-0.0653686	-0.701601	-0.747987	-1.6119	-0.37803	-1.05988	-0.755379	-0.0073997	1.19096	-0.0404361	1.16809	-0.533069	-1.50779	0.0619227	-0.105563	-0.336035	-0.806199	1.11755	-0.166731	-0.461284	2.13529	1.28296	-1.38895
X-85512000	X	85512000	85513000	DACH2	CHM	DACH2	6	0.999999	6.01244	7.45769	-0.821552	0.481411	0.748993	-0.685549	-1.07505	-0.95661	0.552552	-0.708182	-0.462635	-0.10318	-0.973396	-1.2912	-0.95661	1.36675	-0.390501	2.20216	0.940459	2.00713	-0.746271	-1.7279	0.187948	-0.600661	-0.427742	-1.42064	-0.708182	1.67488	-0.540008	-0.302544	-0.854452	-0.792112	-0.600661	-0.674038	-0.845131	1.39322	2.72846	-0.261856	-0.92635	2.21839	-0.786823
X-86365000	X	86365000	86366000		DACH2	KLHL4	7	0.999991	5.02505	5.89738	-0.226021	-2.18629	0.0853521	-0.944782	-0.0185036	1.04089	0.859518	1.11392	-0.638076	-1.58601	0.20575	-1.18031	-1.3184	2.02459	-0.538432	1.61971	0.15938	1.5765	0.180512	-0.976226	-0.466676	-0.828213	4.53316	-0.233478	-0.976361	-1.13289	-0.743483	4.39822	-1.17758	-1.09234	-0.828213	0.1665	-1.1653	0.332622	2.29463	-0.360843	1.15373	0.20575	0.804559
X-95441000	X	95441000	95442000		MIR548M	BRDTP1	5	0.999945	4.25905	5.30256	-0.88793	0.816879	-0.759297	0.630927	0.506458	3.95435	-0.833775	-0.765178	-0.499723	-0.995918	-1.0517	0.119696	-0.0359349	-0.575199	-0.422029	1.95595	-1.79937	0.00848494	-1.56083	-0.0999152	-1.00124	0.910209	-0.462671	1.51844	-0.765178	-0.88793	-0.583362	-0.326744	2.40644	-0.856192	0.910209	0.666076	-0.913661	-0.169766	1.27875	-0.28273	0.0265668	-1.0517	1.54989
X-96049000	X	96049000	96050000	DIAPH2	BRDTP1	RPA4	6	0.999991	5.06138	6.15475	-0.937269	-0.0134087	0.467857	-0.782228	-0.283711	-1.09111	-0.880492	-0.807646	-0.527751	-1.12236	0.748454	-0.755499	-1.09111	2.71729	-0.445264	-3.04439	0.532979	1.11392	-1.38567	1.37249	0.889649	0.791579	-0.488059	-1.77979	1.71014	-0.937269	1.02458	-0.344699	-0.975266	1.35683	-0.685281	-0.769056	-0.96426	1.27247	0.0642265	-0.298354	-0.0835878	0.748454	-0.897808
X-106422000	X	106422000	106423000	NUP62CL	RBM41	PIH1D3	5	0.999917	4.08151	5.06003	1.40114	0.793308	-0.762122	-0.744024	-0.104366	0.94704	1.59766	-0.768224	-0.501964	-0.357107	-1.05584	-0.64735	-0.0453854	-0.577654	-0.423552	2.85713	-0.492098	-0.0208009	0.119043	-1.28953	-1.00531	-0.651887	-0.46439	0.439949	0.554906	-0.891633	1.13855	-0.327873	-0.927604	-0.859382	-0.651887	0.655975	0.198292	2.10903	0.165205	-0.283769	-1.00531	-0.0793848	-0.854146
X-137205000	X	137205000	137206000		ZIC3	LINC00889	5	0.999965	4.45255	5.57091	-0.918351	-1.15136	-0.783789	-0.766583	-0.175695	0.871472	-0.863548	-0.791728	-0.517515	-0.422435	1.77731	-0.70386	-1.06965	1.10578	-0.436373	-0.160947	-0.997883	1.35896	-1.22291	3.29047	-1.03528	-0.671408	-0.477624	0.369448	0.497889	-0.918351	-0.603803	-0.338378	0.123005	2.59305	-0.671408	-0.753703	-0.944311	1.45277	0.112073	-0.292972	-1.03528	-0.133066	0.287723
X-146281000	X	146281000	146282000		MIR513B	MIR513A1	5	0.999952	4.32165	5.3889	-0.894424	-0.463811	-0.763858	-0.746437	-0.101172	0.943326	-0.840331	-0.77067	1.49684	-0.357195	-0.0827592	-1.40511	-0.0489324	-0.579409	-0.42478	-2.18365	-0.921338	0.480143	0.152302	-0.116542	-1.00822	0.895502	-0.465514	0.978617	0.550531	0.250996	-0.58753	-0.329083	-0.930546	0.324767	-0.653884	-0.733869	0.195266	1.54794	1.25889	-0.284875	0.014399	0.893692	-0.856527
Y-4444000	Y	4444000	4445000		TGIF2LY	PCDH11Y	5	0.99997	4.52106	5.66697	-0.758996	-1.46484	-0.649067	-0.633493	-0.202744	-0.884029	2.14889	-0.654466	-0.427353	-0.644328	0.24875	-1.19304	0.283244	-0.491907	-0.360988	-2.79201	-0.728879	-0.356505	-0.418709	1.16417	-0.856226	-0.555035	2.15042	-1.22628	0.900447	-0.758996	-0.498982	-0.279447	-0.789672	0.663919	-0.555035	1.00825	1.84343	1.08464	0.497616	-0.241841	0.346613	0.24875	0.677955
Y-23655000	Y	23655000	23656000		RBMY2EP	RBMY1B	5	0.999994	5.25621	6.73461	-0.739054	-0.663764	0.98068	2.67965	-0.833731	-0.860527	2.24641	-0.636923	-0.416301	-0.58459	-0.875407	-1.16125	0.339475	-0.478864	-0.351073	-4.57202	-1.70194	0.919456	-0.288725	-0.132947	-0.833255	-0.540353	2.23226	1.37638	0.961299	-0.739054	1.59555	-0.271913	-0.76914	-0.712231	-0.540353	1.06907	-0.760178	0.508456	0.55397	-0.235396	-0.833255	0.305474	-0.707768
[truncated: 1 more columns]

## Sheet: bin10000_non-coding
bin id	chr	start hg19	end hg19	overlapping gene refgene_Symbol	neighboring gene to the left refgene_Symbol	neighboring gene to the right refgene_Symbol	mutated samples	1-P	-log10(P)	MCL Z-score	MDS/MPN-U Z-score	CLL Z-score	FL Z-score	LPL Z-score	MPN Z-score	PNH Z-score	aCML Z-score	non-MCL Z-score	vHCL Z-score	BCP-ALL Z-score	minus-MCL_t(11;14) Z-score	CMML Z-score	MC Z-score	AUL Z-score	MGUS Z-score	female Z-score	MDS Z-score	KMT2D_mut Z-score	AML Z-score	MM Z-score	CML Z-score	MLN_eo Z-score	BPDCN Z-score	TP53_mut Z-score	HGBL Z-score	MDS/MPN-RS-T Z-score	MPAL Z-score	MZL_t(11;14) Z-score	T-NHL Z-score	MM_t(11;14) Z-score	PPBL Z-score	B-NHL Z-score	HCL Z-score	ATM_mut Z-score	NSD2_mut Z-score	MGUS_t(11;14) Z-score	NK Z-score	T-ALL Z-score	MZL Z-score
1-46400000	1	46400000	46410000	MAST2	IPP	PIK3R3	6	0.999952	4.32131	5.20026	-1.03467	1.25307	-0.884372	1.48872	0.36502	-1.20439	0.0773076	-0.891516	-0.582526	0.317234	-1.2253	-0.976183	-0.349174	-0.670359	-0.491524	0.246847	-1.61351	0.913062	0.34956	-0.662783	-0.285346	-0.756482	-0.538858	1.07981	0.248669	0.941216	-0.679542	-0.380482	0.825924	-0.997263	-0.756482	0.346712	0.858359	0.255071	0.809936	-0.32931	-1.16663	-0.383843	0.0382856
1-176560000	1	176560000	176570000	PAPPA2	SCARNA3	ASTN1	11	0.999993	5.15936	5.55425	-0.413686	-1.13688	-0.693032	-0.641442	-1.21853	0.225257	-0.236841	2.15006	0.151621	-0.951187	0.685313	-1.37098	-0.849732	-1.07101	-0.785983	-0.61795	-1.35893	0.251447	0.0959784	1.3096	-1.31057	-1.20909	0.307353	1.11807	1.435	0.206435	-1.08602	1.03986	-1.71913	0.331525	1.30628	-0.606597	0.713186	1.46914	0.648689	-0.526779	1.45822	-0.372295	1.00008
2-89180000	2	89180000	89190000		MIR4436A	LOC654342	18	0.999993	5.1769	5.20454	-0.753629	1.22135	4.40947	2.33745	-3.60494	-0.448771	-0.475325	3.44937	-0.836183	-1.45447	4.69541	-2.17248	-2.44677	-0.563667	0.312161	0.061422	-5.66708	2.75303	-6.07745	12.2317	-1.98515	-0.917038	-0.668959	1.49759	2.5641	-0.753629	-0.604301	1.05405	-1.29903	4.18109	-1.95499	2.44831	0.988906	-1.0586	-1.32283	0.324485	0.0734568	-1.52963	1.84099
2-103930000	2	103930000	103940000		LINC01935	LOC100287010	9	0.999997	5.50477	6.12601	-1.32178	-0.834747	0.675462	-1.10249	-0.758722	-0.865117	-0.418067	0.65138	0.610049	-1.12627	0.421492	-1.56349	-0.865117	0.325345	2.57641	-1.28295	0.272779	1.36559	-0.701948	-0.379453	0.590515	-0.96626	2.23857	0.00840657	2.4416	-0.545527	1.46427	1.57786	-0.626281	-0.470038	-0.96626	-1.08436	-1.35947	2.27305	0.850701	1.9617	-0.796245	-0.240679	-0.457046
2-167240000	2	167240000	167250000		SCN9A	SCN7A	10	0.999991	5.05836	5.54197	-0.255623	-0.128791	-1.33784	-0.527365	-1.5848	3.28563	-1.47169	0.160849	-0.881977	-0.667404	-0.179193	0.13126	-1.25519	-0.0175852	0.607795	-2.38971	0.401107	0.758063	-0.308417	-0.258618	-1.76519	-0.259192	-0.815126	0.114314	-0.594336	-0.910691	-0.0447363	1.16562	0.264265	-0.152766	-1.14478	-1.28486	0.302531	3.26683	0.245902	-0.498724	-0.0105178	0.379306	-0.816999
3-30180000	3	30180000	30190000		RBMS3-AS1	LINC01985	14	0.999997	5.50716	5.6649	0.0316256	-1.90708	-0.530883	-1.06982	-1.56989	-0.570639	-0.806115	0.621334	-1.13205	-1.11468	0.230233	0.543666	-0.128435	-1.30173	-0.955002	0.520833	-0.680724	2.12603	-0.843814	0.762841	-1.3543	-0.779417	-0.0838765	-1.82926	0.032976	-0.989037	0.213249	-0.739387	0.859037	1.23332	-0.0894788	-0.415431	0.913516	2.91263	2.30038	-0.640015	3.20229	0.66534	-0.861305
4-46890000	4	46890000	46900000	COX7B2	GABRA2	GABRA4	14	0.99999	5.01156	5.22545	-2.06195	-0.976964	-0.0311024	1.23334	0.0235799	1.0388	-0.883659	-0.0592482	-0.293358	0.118207	0.94139	-0.953379	-1.97061	-0.579847	1.07195	-0.642661	-0.846234	-0.15937	0.0753877	1.00345	0.775928	-0.835912	-1.07384	-0.697962	0.513393	-0.0759955	0.883852	0.564059	-0.710778	0.582692	-1.50765	-0.490968	0.294497	2.31977	-0.729846	2.39722	0.775928	-1.17355	-0.423269
4-64080000	4	64080000	64090000		ADGRL3-AS1	TECRL	6	0.999974	4.5803	5.52896	-1.02625	0.2272	2.60689	-0.855828	-0.599375	2.27002	-0.963511	0.267999	-0.577581	-1.90663	-0.363369	-1.61212	-1.1943	0.856318	-0.487702	1.56622	-0.756075	0.608776	-1.77949	0.413263	0.627781	0.601043	-0.53462	1.18511	2.57259	0.972254	-0.674361	-0.377934	-0.103083	0.0450979	-0.750183	-0.841474	-1.05571	1.84149	-0.115326	-0.327022	-0.264519	1.34075	-0.982967
7-123060000	7	123060000	123070000		SLC13A1	IQUB	5	0.999937	4.19822	5.21907	-0.93576	-1.20279	-0.799235	-0.780647	-1.39503	-1.08889	-0.878668	-0.806039	1.38581	-0.492362	-0.174496	1.41433	-0.140445	-0.606013	-0.444298	-0.984136	-0.700576	2.08666	-0.118125	0.841642	-0.077239	-0.684019	1.57893	0.234944	2.98283	-0.93576	1.02989	-0.344234	-0.973096	0.232404	-0.684019	-0.767506	-0.962404	2.40779	-0.978751	-0.29795	-1.05458	-0.174496	0.244473
8-70030000	8	70030000	70040000		LINC01592	LINC01603	6	0.999988	4.93215	5.9846	-0.950162	0.549369	-0.811719	0.490849	-0.316839	-1.10619	0.252659	-0.818893	1.34907	0.695921	0.714537	-0.781721	-1.10619	1.02658	-0.451493	-1.74806	-1.18566	2.00144	-1.0065	0.222694	-0.107637	-0.694648	-0.494661	0.669832	1.66965	-0.950162	0.994822	-0.349832	-0.988173	0.201636	-0.694648	-0.7795	-0.977342	0.143378	0.0401514	-0.302792	1.81948	-1.12554	-0.909953
10-36360000	10	36360000	36370000		PCAT5	ANKRD30A	14	0.99999	5.01156	5.22545	-1.12783	-0.558409	0.469617	2.30369	-0.372078	0.0872448	0.0939354	0.436006	1.37228	-0.847298	-0.4114	-0.731525	0.0872448	-0.620038	1.01339	-0.887413	-0.828726	2.97356	-1.95201	1.60161	-0.63033	-0.878095	-1.09558	-1.29238	-0.126213	-1.12783	0.0845584	0.523336	-0.308272	-0.00580686	0.440717	-0.54534	-1.2139	0.419937	2.94203	-0.671153	-1.06567	0.00445282	1.54237
10-49040000	10	49040000	49050000		GLUD1P7	FAM25C	6	0.99998	4.69212	5.67259	-0.978589	-1.31587	0.378305	-0.8165	0.091897	0.669629	-0.91892	-0.843071	-0.550868	0.549228	-1.1587	0.521348	-0.234635	-0.633938	-0.464824	-1.37304	-1.76026	1.71355	0.350569	-0.991338	0.760279	0.698847	-0.509722	-0.952428	0.362534	1.11034	-0.64262	-0.359833	0.993736	-0.94317	-0.715436	-0.802753	0.00965245	1.04044	1.97761	-0.311418	0.760279	-0.268998	-0.937459
11-69450000	11	69450000	69460000	CCND1	LINC01488	ORAOV1	48	1	16	11.2232	-0.728209	-1.55946	-0.97184	-0.190109	-1.2296	-1.26471	-0.0307051	14.1669	0.756087	-3.32824	9.40935	-3.88943	-1.02607	-1.1768	1.03904	-5.34137	-3.02808	0.810641	-3.95956	2.43711	0.441271	-1.25944	0.627346	-0.342355	-1.33648	-1.27799	-1.63881	5.88498	-0.981559	6.62447	-0.147081	-0.0902937	-0.110276	1.40415	0.564566	1.31497	0.932885	-2.56607	3.27992
11-90270000	11	90270000	90280000	DISC1FP1	CHORDC1	MIR4490	12	0.999978	4.65786	5.00614	-0.862354	0.0943658	0.826472	0.290906	0.0826006	0.523197	-1.24572	0.793486	-1.0844	0.0567063	-0.0137511	-0.572504	-0.859635	1.18188	1.28141	0.710541	-1.47147	0.172792	-1.97019	0.59593	0.202076	-0.688875	-1.00352	-0.0414147	1.40697	0.201771	-0.464821	-0.708548	0.5587	0.347414	0.030686	-0.29345	-0.428225	1.23655	1.55493	-0.614065	2.10159	-0.920859	-0.736667
12-85300000	12	85300000	85310000	SLC6A15	TMTC2	TSPAN19	16	0.999997	5.59165	5.62859	-1.35808	-0.369665	-0.882273	-1.34973	0.174121	0.897789	0.2757	1.70471	0.306293	1.73223	1.18073	0.027285	-0.279838	-0.776944	-0.141096	-0.445246	-2.41685	0.773914	-2.46217	0.132648	-1.33891	-1.04283	-0.324981	-0.292529	-0.38437	-0.452139	-1.48606	0.37195	1.57344	1.10031	0.182027	0.880523	-1.00625	2.01052	1.10651	0.669961	1.89665	-0.364134	0.663067
14-106320000	14	106320000	106330000	MIR4507 // MIR4538 // MIR4537 // MIR4539	ELK2AP	FAM30A	66	1	8.28839	8.57781	-4.33041	15.8381	8.82962	8.38746	-9.55391	-5.42096	-4.10927	8.67183	4.18281	-6.9606	11.0244	-6.75874	-5.73886	-3.07742	3.36871	-4.83861	-12.9761	3.66984	-13.6774	21.0625	-5.01709	-3.36089	-2.23296	2.54718	8.03854	-4.33041	-2.5866	2.7902	-3.53797	9.76621	-3.60835	7.12972	9.7517	0.751131	2.04042	3.25148	-3.2158	-4.4591	8.75294
19-44430000	19	44430000	44440000	ZNF45	LOC100505715	ZNF221	11	0.999976	4.62703	5.03578	-0.594044	-0.832264	-0.149439	-0.081078	-1.28607	-0.0299309	-0.414861	-0.843567	0.0281822	-1.28232	-1.09042	-1.23024	-0.534094	1.52106	-0.835518	1.07056	-1.03186	1.10922	-1.72065	1.96668	0.614968	-0.497729	0.182929	2.37722	1.17116	-0.0119131	2.3431	-0.647034	0.9756	-0.489425	-0.497729	-0.0334919	-0.675879	-0.259541	2.06489	-0.559937	1.65393	-0.594404	-0.471252
[truncated: 1 more columns]

## Sheet: CCND1 regulatory region details
sequence class	sequence class description	variant	sample ID	master cohort	number of mutations per sample in this sequence class			cohort	samples per cohort	number of promoter variants	number of 5'UTR variants	number of intron 1 variants	cohort	average number of promoter variants per sample	average number of 5' UTR variants per sample	average number of intron1 variants per sample
1	promoter chr11:69450872-69455871	11-69451173-G-A	MLL_18418	B-NHL	1			B-NHL	59	10	4	28	B-NHL	0.169492	0.0677966	0.474576
1	promoter chr11:69450872-69455871	11-69451731-G-A	MLL_19473	B-NHL	2			HGBL	65	5	2	38	HGBL	0.0769231	0.0307692	0.584615
1	promoter chr11:69450872-69455871	11-69452527-T-G	MLL_22715	B-NHL	1			MCL	84	50	21	286	MCL	0.595238	0.25	3.40476
1	promoter chr11:69450872-69455871	11-69453148-CCGCGGCGCGCAGCCGCGCTGAGTCCCGGGGTCTGCGT-C	MLL_20897	B-NHL	1			MGUS	20	6	4	11	MGUS	0.3	0.2	0.55
1	promoter chr11:69450872-69455871	11-69453290-T-G	MLL_20367	B-NHL	2			MM	358	36	15	150	MM	0.100559	0.0418994	0.418994
1	promoter chr11:69450872-69455871	11-69453675-G-A	MLL_20367	B-NHL	2			MZL	80	21	4	75	MZL	0.2625	0.05	0.9375
1	promoter chr11:69450872-69455871	11-69453945-G-A	MLL_21363	B-NHL	1
1	promoter chr11:69450872-69455871	11-69454260-G-C	MLL_19282	B-NHL	1
1	promoter chr11:69450872-69455871	11-69454783-T-G	MLL_20911	B-NHL	1
1	promoter chr11:69450872-69455871	11-69454973-GAGTC-G	MLL_19473	B-NHL	2
1	promoter chr11:69450872-69455871	11-69452117-G-T	MLL_14461	HGBL	1
1	promoter chr11:69450872-69455871	11-69452614-G-A	MLL_54191	HGBL	1
1	promoter chr11:69450872-69455871	11-69454260-G-C	MLL_53787	HGBL	1
1	promoter chr11:69450872-69455871	11-69455145-G-C	MLL_57543	HGBL	2
1	promoter chr11:69450872-69455871	11-69455846-T-C	MLL_57543	HGBL	2
1	promoter chr11:69450872-69455871	11-69451441-G-A	MLL_57540	MCL	2
1	promoter chr11:69450872-69455871	11-69451939-C-T	MLL_21738	MCL	4
1	promoter chr11:69450872-69455871	11-69452320-T-G	MLL_57979	MCL	1
1	promoter chr11:69450872-69455871	11-69452462-T-G	MLL_57528	MCL	3
1	promoter chr11:69450872-69455871	11-69452504-C-T	MLL_22754	MCL	2
1	promoter chr11:69450872-69455871	11-69452839-T-C	MLL_60471	MCL	2
1	promoter chr11:69450872-69455871	11-69452871-C-T	MLL_60471	MCL	2
1	promoter chr11:69450872-69455871	11-69453524-G-A	MLL_21738	MCL	4
1	promoter chr11:69450872-69455871	11-69453537-C-T	MLL_21863	MCL	1
1	promoter chr11:69450872-69455871	11-69453541-A-T	MLL_20894	MCL	2
1	promoter chr11:69450872-69455871	11-69453676-C-T	MLL_20894	MCL	2
1	promoter chr11:69450872-69455871	11-69453676-C-T	MLL_57540	MCL	2
1	promoter chr11:69450872-69455871	11-69453880-A-G	MLL_20901	MCL	2
1	promoter chr11:69450872-69455871	11-69454279-C-T	MLL_19542	MCL	1
1	promoter chr11:69450872-69455871	11-69454409-G-A	MLL_57516	MCL	1
1	promoter chr11:69450872-69455871	11-69454496-A-T	MLL_19544	MCL	1
1	promoter chr11:69450872-69455871	11-69454530-A-T	MLL_21858	MCL	3
1	promoter chr11:69450872-69455871	11-69454548-G-T	MLL_21524	MCL	1			Legend
1	promoter chr11:69450872-69455871	11-69454557-T-C	MLL_21858	MCL	3			Average number of variants per sample
1	promoter chr11:69450872-69455871	11-69454698-A-G	MLL_134762	MCL	6			for promoter, 5'UTR, and intron 1
1	promoter chr11:69450872-69455871	11-69455009-T-C	MLL_21856	MCL	3			parts of the CCND1 transcription regulatory region
1	promoter chr11:69450872-69455871	11-69455011-C-G	MLL_134762	MCL	6			The values shown in O2:Q7 are shown as a bar plot
1	promoter chr11:69450872-69455871	11-69455020-G-A	MLL_134762	MCL	6
1	promoter chr11:69450872-69455871	11-69455100-G-C	MLL_21857	MCL	1
1	promoter chr11:69450872-69455871	11-69455174-C-G	MLL_57513	MCL	1
1	promoter chr11:69450872-69455871	11-69455216-G-A	MLL_21738	MCL	4
1	promoter chr11:69450872-69455871	11-69455219-C-T	MLL_57528	MCL	3
1	promoter chr11:69450872-69455871	11-69455223-C-T	MLL_22754	MCL	2
1	promoter chr11:69450872-69455871	11-69455224-T-A	MLL_58203	MCL	2
1	promoter chr11:69450872-69455871	11-69455226-A-G	MLL_21738	MCL	4
1	promoter chr11:69450872-69455871	11-69455227-G-A	MLL_134762	MCL	6
1	promoter chr11:69450872-69455871	11-69455228-C-T	MLL_19703	MCL	3
1	promoter chr11:69450872-69455871	11-69455253-T-C	MLL_21856	MCL	3
1	promoter chr11:69450872-69455871	11-69455324-T-C	MLL_21858	MCL	3
1	promoter chr11:69450872-69455871	11-69455343-C-G	MLL_58203	MCL	2
1	promoter chr11:69450872-69455871	11-69455343-C-G	MLL_134762	MCL	6
1	promoter chr11:69450872-69455871	11-69455348-T-G	MLL_57818	MCL	5
1	promoter chr11:69450872-69455871	11-69455357-G-A	MLL_134762	MCL	6
1	promoter chr11:69450872-69455871	11-69455372-T-C	MLL_34897	MCL	1
1	promoter chr11:69450872-69455871	11-69455375-T-A	MLL_57818	MCL	5
1	promoter chr11:69450872-69455871	11-69455392-G-A	MLL_19703	MCL	3
1	promoter chr11:69450872-69455871	11-69455447-C-G	MLL_57818	MCL	5
1	promoter chr11:69450872-69455871	11-69455563-A-C	MLL_21856	MCL	3
1	promoter chr11:69450872-69455871	11-69455696-A-G	MLL_18404	MCL	2
1	promoter chr11:69450872-69455871	11-69455698-T-G	MLL_57818	MCL	5
1	promoter chr11:69450872-69455871	11-69455769-T-G	MLL_57818	MCL	5
1	promoter chr11:69450872-69455871	11-69455843-G-A	MLL_57528	MCL	3
1	promoter chr11:69450872-69455871	11-69455857-T-C	MLL_20901	MCL	2
1	promoter chr11:69450872-69455871	11-69455862-A-G	MLL_18404	MCL	2
1	promoter chr11:69450872-69455871	11-69455867-T-A	MLL_19703	MCL	3
1	promoter chr11:69450872-69455871	11-69454192-C-T	MLL_62428	MGUS	1
1	promoter chr11:69450872-69455871	11-69454486-T-C	MLL_62460	MGUS	1
1	promoter chr11:69450872-69455871	11-69454575-A-T	MLL_136526	MGUS	4
1	promoter chr11:69450872-69455871	11-69454608-A-G	MLL_136526	MGUS	4
1	promoter chr11:69450872-69455871	11-69454744-T-C	MLL_136526	MGUS	4
1	promoter chr11:69450872-69455871	11-69454784-A-G	MLL_136526	MGUS	4
1	promoter chr11:69450872-69455871	11-69450875-C-A	MLL_25593	MM	1
1	promoter chr11:69450872-69455871	11-69451355-G-A	MLL_62422	MM	1
1	promoter chr11:69450872-69455871	11-69451387-C-T	MLL_62447	MM	1
1	promoter chr11:69450872-69455871	11-69451641-AG-A	MLL_29704	MM	1
1	promoter chr11:69450872-69455871	11-69451728-C-T	MLL_137103	MM	1
1	promoter chr11:69450872-69455871	11-69451810-C-T	MLL_129180	MM	1
1	promoter chr11:69450872-69455871	11-69452173-G-C	MLL_25396	MM	1
1	promoter chr11:69450872-69455871	11-69452413-G-C	MLL_136856	MM	1
1	promoter chr11:69450872-69455871	11-69452478-C-G	MLL_29710	MM	1
1	promoter chr11:69450872-69455871	11-69452708-GGC-G	MLL_29702	MM	1
1	promoter chr11:69450872-69455871	11-69452926-T-C	MLL_29680	MM	4
1	promoter chr11:69450872-69455871	11-69453139-C-A	MLL_62400	MM	1
1	promoter chr11:69450872-69455871	11-69453151-C-A	MLL_62449	MM	1
1	promoter chr11:69450872-69455871	11-69453220-T-G	MLL_33021	MM	1
1	promoter chr11:69450872-69455871	11-69453668-C-G	MLL_29684	MM	2
1	promoter chr11:69450872-69455871	11-69453768-G-A	MLL_29548	MM	1
1	promoter chr11:69450872-69455871	11-69453768-G-A	MLL_32996	MM	1
1	promoter chr11:69450872-69455871	11-69453773-C-T	MLL_62446	MM	1
1	promoter chr11:69450872-69455871	11-69453943-G-T	MLL_32253	MM	1
1	promoter chr11:69450872-69455871	11-69453961-T-G	MLL_25613	MM	1
1	promoter chr11:69450872-69455871	11-69454027-C-A	MLL_158967	MM	1
1	promoter chr11:69450872-69455871	11-69454223-G-T	MLL_25595	MM	1
1	promoter chr11:69450872-69455871	11-69454225-G-T	MLL_29680	MM	4
1	promoter chr11:69450872-69455871	11-69454407-T-TG	MLL_29684	MM	2
1	promoter chr11:69450872-69455871	11-69454524-A-C	MLL_29680	MM	4
1	promoter chr11:69450872-69455871	11-69454555-T-C	MLL_29680	MM	4
1	promoter chr11:69450872-69455871	11-69455306-C-G	MLL_165444	MM	1
1	promoter chr11:69450872-69455871	11-69455389-G-C	MLL_24573	MM	1
1	promoter chr11:69450872-69455871	11-69455417-C-T	MLL_32477	MM	1
1	promoter chr11:69450872-69455871	11-69455532-TGTG-T	MLL_129179	MM	2
1	promoter chr11:69450872-69455871	11-69455538-C-G	MLL_129179	MM	2
1	promoter chr11:69450872-69455871	11-69455570-A-G	MLL_29555	MM	1
1	promoter chr11:69450872-69455871	11-69455570-A-G	MLL_62420	MM	1
1	promoter chr11:69450872-69455871	11-69455644-C-G	MLL_166897	MM	1
1	promoter chr11:69450872-69455871	11-69455711-C-T	MLL_32261	MM	1
1	promoter chr11:69450872-69455871	11-69455861-C-T	MLL_29553	MM	1
1	promoter chr11:69450872-69455871	11-69451125-G-A	MLL_60467	MZL	1
1	promoter chr11:69450872-69455871	11-69451355-GAGGT-G	MLL_12412	MZL	2
1	promoter chr11:69450872-69455871	11-69451946-A-C	MLL_57521	MZL	1
1	promoter chr11:69450872-69455871	11-69452139-C-T	MLL_23116	MZL	3
1	promoter chr11:69450872-69455871	11-69453509-G-A	MLL_23116	MZL	3
1	promoter chr11:69450872-69455871	11-69453750-T-C	MLL_57545	MZL	6
1	promoter chr11:69450872-69455871	11-69453941-G-T	MLL_57545	MZL	6
1	promoter chr11:69450872-69455871	11-69454341-C-T	MLL_20906	MZL	1
1	promoter chr11:69450872-69455871	11-69454365-C-A	MLL_22145	MZL	1
1	promoter chr11:69450872-69455871	11-69454409-G-T	MLL_57523	MZL	1
1	promoter chr11:69450872-69455871	11-69454497-A-G	MLL_22197	MZL	1
1	promoter chr11:69450872-69455871	11-69454680-C-G	MLL_57545	MZL	6
1	promoter chr11:69450872-69455871	11-69454735-T-A	MLL_57545	MZL	6
1	promoter chr11:69450872-69455871	11-69454973-GAGTC-G	MLL_19553	MZL	1
1	promoter chr11:69450872-69455871	11-69455234-T-C	MLL_23116	MZL	3
1	promoter chr11:69450872-69455871	11-69455285-T-C	MLL_12412	MZL	2
1	promoter chr11:69450872-69455871	11-69455341-T-C	MLL_57545	MZL	6
1	promoter chr11:69450872-69455871	11-69455470-G-A	MLL_57413	MZL	1
1	promoter chr11:69450872-69455871	11-69455479-A-G	MLL_18419	MZL	1
1	promoter chr11:69450872-69455871	11-69455563-A-C	MLL_57545	MZL	6
1	promoter chr11:69450872-69455871	11-69455868-A-T	MLL_20361	MZL	1
2	5'UTR chr11:69455872-69456081	11-69455980-G-A	MLL_136855	B-NHL	2
2	5'UTR chr11:69455872-69456081	11-69455998-G-T	MLL_20367	B-NHL	1
2	5'UTR chr11:69455872-69456081	11-69456009-C-T	MLL_20911	B-NHL	1
2	5'UTR chr11:69455872-69456081	11-69456071-G-A	MLL_136855	B-NHL	2
2	5'UTR chr11:69455872-69456081	11-69455993-A-C	MLL_14470	HGBL	1
2	5'UTR chr11:69455872-69456081	11-69456060-C-G	MLL_57543	HGBL	1
2	5'UTR chr11:69455872-69456081	11-69455902-G-C	MLL_34897	MCL	1
2	5'UTR chr11:69455872-69456081	11-69455903-T-G	MLL_57979	MCL	1
2	5'UTR chr11:69455872-69456081	11-69455918-G-C	MLL_20901	MCL	1
2	5'UTR chr11:69455872-69456081	11-69455929-G-A	MLL_18426	MCL	1
2	5'UTR chr11:69455872-69456081	11-69455936-G-C	MLL_21858	MCL	2
2	5'UTR chr11:69455872-69456081	11-69455942-T-A	MLL_57540	MCL	2
2	5'UTR chr11:69455872-69456081	11-69455945-C-T	MLL_22754	MCL	1
2	5'UTR chr11:69455872-69456081	11-69455989-C-T	MLL_21858	MCL	2
2	5'UTR chr11:69455872-69456081	11-69456008-G-T	MLL_58261	MCL	1
2	5'UTR chr11:69455872-69456081	11-69456009-C-T	MLL_18403	MCL	1
2	5'UTR chr11:69455872-69456081	11-69456009-C-T	MLL_21856	MCL	1
2	5'UTR chr11:69455872-69456081	11-69456009-C-T	MLL_134762	MCL	2
2	5'UTR chr11:69455872-69456081	11-69456010-A-T	MLL_18404	MCL	1
2	5'UTR chr11:69455872-69456081	11-69456012-A-G	MLL_19703	MCL	1
2	5'UTR chr11:69455872-69456081	11-69456021-C-T	MLL_58203	MCL	2
2	5'UTR chr11:69455872-69456081	11-69456021-C-T	MLL_134762	MCL	2
2	5'UTR chr11:69455872-69456081	11-69456029-G-A	MLL_57540	MCL	2
2	5'UTR chr11:69455872-69456081	11-69456049-G-A	MLL_21944	MCL	1
2	5'UTR chr11:69455872-69456081	11-69456050-C-G	MLL_58203	MCL	2
2	5'UTR chr11:69455872-69456081	11-69456073-G-C	MLL_21738	MCL	1
2	5'UTR chr11:69455872-69456081	11-69456074-C-A	MLL_29408	MCL	1
2	5'UTR chr11:69455872-69456081	11-69455917-A-C	MLL_136526	MGUS	4
2	5'UTR chr11:69455872-69456081	11-69455951-G-A	MLL_136526	MGUS	4
2	5'UTR chr11:69455872-69456081	11-69455984-A-C	MLL_136526	MGUS	4
2	5'UTR chr11:69455872-69456081	11-69456009-C-T	MLL_136526	MGUS	4
2	5'UTR chr11:69455872-69456081	11-69455943-A-T	MLL_136852	MM	3
2	5'UTR chr11:69455872-69456081	11-69455954-G-A	MLL_29710	MM	1
2	5'UTR chr11:69455872-69456081	11-69455960-T-C	MLL_165444	MM	2
2	5'UTR chr11:69455872-69456081	11-69455993-A-G	MLL_30506	MM	2
2	5'UTR chr11:69455872-69456081	11-69455995-G-T	MLL_136857	MM	2
2	5'UTR chr11:69455872-69456081	11-69456005-G-C	MLL_30506	MM	2
2	5'UTR chr11:69455872-69456081	11-69456009-C-T	MLL_25412	MM	1
2	5'UTR chr11:69455872-69456081	11-69456009-C-T	MLL_29553	MM	1
2	5'UTR chr11:69455872-69456081	11-69456014-G-A	MLL_130323	MM	1
2	5'UTR chr11:69455872-69456081	11-69456014-G-C	MLL_124688	MM	1
2	5'UTR chr11:69455872-69456081	11-69456049-G-T	MLL_136852	MM	3
2	5'UTR chr11:69455872-69456081	11-69456050-C-T	MLL_136857	MM	2
2	5'UTR chr11:69455872-69456081	11-69456060-C-G	MLL_165444	MM	2
2	5'UTR chr11:69455872-69456081	11-69456067-G-C	MLL_136852	MM	3
2	5'UTR chr11:69455872-69456081	11-69456074-C-G	MLL_62409	MM	1
2	5'UTR chr11:69455872-69456081	11-69455959-G-A	MLL_57545	MZL	2
2	5'UTR chr11:69455872-69456081	11-69455960-T-C	MLL_57545	MZL	2
2	5'UTR chr11:69455872-69456081	11-69456060-C-T	MLL_57780	MZL	1
2	5'UTR chr11:69455872-69456081	11-69456072-A-C	MLL_22194	MZL	1
3	intron 1 chr11:69456279-69458025	11-69456338-G-C	MLL_136855	B-NHL	5
3	intron 1 chr11:69456279-69458025	11-69456385-A-C	MLL_20367	B-NHL	13
3	intron 1 chr11:69456279-69458025	11-69456386-A-G	MLL_136855	B-NHL	5
3	intron 1 chr11:69456279-69458025	11-69456411-C-T	MLL_136855	B-NHL	5
3	intron 1 chr11:69456279-69458025	11-69456413-G-A	MLL_20367	B-NHL	13
3	intron 1 chr11:69456279-69458025	11-69456427-A-G	MLL_20911	B-NHL	10
3	intron 1 chr11:69456279-69458025	11-69456474-C-T	MLL_20911	B-NHL	10
3	intron 1 chr11:69456279-69458025	11-69456581-G-A	MLL_20911	B-NHL	10
3	intron 1 chr11:69456279-69458025	11-69456666-C-T	MLL_20911	B-NHL	10
3	intron 1 chr11:69456279-69458025	11-69456687-A-T	MLL_20911	B-NHL	10
3	intron 1 chr11:69456279-69458025	11-69456689-T-G	MLL_20911	B-NHL	10
3	intron 1 chr11:69456279-69458025	11-69456702-G-A	MLL_136855	B-NHL	5
3	intron 1 chr11:69456279-69458025	11-69456725-G-C	MLL_20911	B-NHL	10
3	intron 1 chr11:69456279-69458025	11-69456729-T-C	MLL_20367	B-NHL	13
3	intron 1 chr11:69456279-69458025	11-69456740-T-C	MLL_20367	B-NHL	13
3	intron 1 chr11:69456279-69458025	11-69456752-T-A	MLL_20911	B-NHL	10
3	intron 1 chr11:69456279-69458025	11-69456774-A-G	MLL_20911	B-NHL	10
3	intron 1 chr11:69456279-69458025	11-69456827-AGCTAAGGGCCGC-A	MLL_20367	B-NHL	13
3	intron 1 chr11:69456279-69458025	11-69456851-G-C	MLL_20367	B-NHL	13
3	intron 1 chr11:69456279-69458025	11-69456930-A-G	MLL_20367	B-NHL	13
3	intron 1 chr11:69456279-69458025	11-69456942-C-A	MLL_20367	B-NHL	13
3	intron 1 chr11:69456279-69458025	11-69456976-G-A	MLL_20367	B-NHL	13
3	intron 1 chr11:69456279-69458025	11-69457019-C-T	MLL_20911	B-NHL	10
3	intron 1 chr11:69456279-69458025	11-69457046-CT-C	MLL_20367	B-NHL	13
3	intron 1 chr11:69456279-69458025	11-69457104-T-A	MLL_20367	B-NHL	13
3	intron 1 chr11:69456279-69458025	11-69457493-G-C	MLL_136855	B-NHL	5
3	intron 1 chr11:69456279-69458025	11-69457626-C-T	MLL_20367	B-NHL	13
3	intron 1 chr11:69456279-69458025	11-69457629-G-T	MLL_20367	B-NHL	13
3	intron 1 chr11:69456279-69458025	11-69456347-C-T	MLL_14475	HGBL	14
3	intron 1 chr11:69456279-69458025	11-69456380-C-T	MLL_57543	HGBL	16
3	intron 1 chr11:69456279-69458025	11-69456398-T-C	MLL_57543	HGBL	16
3	intron 1 chr11:69456279-69458025	11-69456420-C-T	MLL_14475	HGBL	14
3	intron 1 chr11:69456279-69458025	11-69456426-A-G	MLL_57543	HGBL	16
3	intron 1 chr11:69456279-69458025	11-69456463-G-C	MLL_57543	HGBL	16
3	intron 1 chr11:69456279-69458025	11-69456473-G-C	MLL_57543	HGBL	16
3	intron 1 chr11:69456279-69458025	11-69456474-C-G	MLL_14470	HGBL	8
3	intron 1 chr11:69456279-69458025	11-69456480-G-C	MLL_14470	HGBL	8
3	intron 1 chr11:69456279-69458025	11-69456484-C-A	MLL_14470	HGBL	8
3	intron 1 chr11:69456279-69458025	11-69456508-GT-G	MLL_14470	HGBL	8
3	intron 1 chr11:69456279-69458025	11-69456554-A-T	MLL_57543	HGBL	16
3	intron 1 chr11:69456279-69458025	11-69456592-T-C	MLL_14475	HGBL	14
3	intron 1 chr11:69456279-69458025	11-69456599-C-G	MLL_14475	HGBL	14
3	intron 1 chr11:69456279-69458025	11-69456701-C-G	MLL_14475	HGBL	14
3	intron 1 chr11:69456279-69458025	11-69456704-A-C	MLL_57543	HGBL	16
3	intron 1 chr11:69456279-69458025	11-69456706-G-A	MLL_57543	HGBL	16
3	intron 1 chr11:69456279-69458025	11-69456733-C-T	MLL_14475	HGBL	14
3	intron 1 chr11:69456279-69458025	11-69456746-C-T	MLL_14475	HGBL	14
3	intron 1 chr11:69456279-69458025	11-69456769-T-G	MLL_14475	HGBL	14
3	intron 1 chr11:69456279-69458025	11-69456928-C-G	MLL_14475	HGBL	14
3	intron 1 chr11:69456279-69458025	11-69456988-G-C	MLL_14475	HGBL	14
3	intron 1 chr11:69456279-69458025	11-69457052-G-C	MLL_14475	HGBL	14
3	intron 1 chr11:69456279-69458025	11-69457133-A-G	MLL_57543	HGBL	16
3	intron 1 chr11:69456279-69458025	11-69457154-G-C	MLL_14470	HGBL	8
3	intron 1 chr11:69456279-69458025	11-69457173-G-C	MLL_57543	HGBL	16
3	intron 1 chr11:69456279-69458025	11-69457218-T-G	MLL_14475	HGBL	14
3	intron 1 chr11:69456279-69458025	11-69457221-A-T	MLL_57543	HGBL	16
3	intron 1 chr11:69456279-69458025	11-69457312-T-A	MLL_14475	HGBL	14
3	intron 1 chr11:69456279-69458025	11-69457622-G-T	MLL_14470	HGBL	8
3	intron 1 chr11:69456279-69458025	11-69457623-G-C	MLL_14470	HGBL	8
3	intron 1 chr11:69456279-69458025	11-69457623-G-C	MLL_57543	HGBL	16
3	intron 1 chr11:69456279-69458025	11-69457623-G-T	MLL_14475	HGBL	14
3	intron 1 chr11:69456279-69458025	11-69457626-C-G	MLL_57543	HGBL	16
3	intron 1 chr11:69456279-69458025	11-69457694-G-GC	MLL_57543	HGBL	16
3	intron 1 chr11:69456279-69458025	11-69457721-G-C	MLL_14470	HGBL	8
3	intron 1 chr11:69456279-69458025	11-69457770-C-CGGCGGTCACG	MLL_57543	HGBL	16
3	intron 1 chr11:69456279-69458025	11-69458020-C-T	MLL_57543	HGBL	16
3	intron 1 chr11:69456279-69458025	11-69456297-G-A	MLL_58203	MCL	11
3	intron 1 chr11:69456279-69458025	11-69456297-G-A	MLL_62054	MCL	12
3	intron 1 chr11:69456279-69458025	11-69456297-G-A	MLL_134762	MCL	29
3	intron 1 chr11:69456279-69458025	11-69456306-A-G	MLL_22754	MCL	5
3	intron 1 chr11:69456279-69458025	11-69456309-C-A	MLL_134762	MCL	29
3	intron 1 chr11:69456279-69458025	11-69456317-C-T	MLL_21857	MCL	3
3	intron 1 chr11:69456279-69458025	11-69456319-A-G	MLL_58203	MCL	11
3	intron 1 chr11:69456279-69458025	11-69456325-T-C	MLL_21856	MCL	35
3	intron 1 chr11:69456279-69458025	11-69456333-C-G	MLL_20360	MCL	7
3	intron 1 chr11:69456279-69458025	11-69456336-ACGTTTCTTTGCTACTCACCCCCCTCCCTTCTCTCCCGCTAG-A	MLL_57983	MCL	4
3	intron 1 chr11:69456279-69458025	11-69456338-G-A	MLL_18404	MCL	15
3	intron 1 chr11:69456279-69458025	11-69456338-G-A	MLL_21856	MCL	35
3	intron 1 chr11:69456279-69458025	11-69456338-G-C	MLL_34897	MCL	23
3	intron 1 chr11:69456279-69458025	11-69456338-G-T	MLL_19703	MCL	8
3	intron 1 chr11:69456279-69458025	11-69456339-T-C	MLL_60468	MCL	4
3	intron 1 chr11:69456279-69458025	11-69456339-T-C	MLL_62054	MCL	12
3	intron 1 chr11:69456279-69458025	11-69456342-C-G	MLL_21944	MCL	4
3	intron 1 chr11:69456279-69458025	11-69456343-T-C	MLL_62054	MCL	12
3	intron 1 chr11:69456279-69458025	11-69456343-T-TTTGC	MLL_60471	MCL	1
3	intron 1 chr11:69456279-69458025	11-69456344-T-C	MLL_57528	MCL	10
3	intron 1 chr11:69456279-69458025	11-69456346-G-A	MLL_21858	MCL	13
3	intron 1 chr11:69456279-69458025	11-69456346-G-C	MLL_21944	MCL	4
3	intron 1 chr11:69456279-69458025	11-69456346-GCTACTCACCCCC-GT	MLL_134762	MCL	29
3	intron 1 chr11:69456279-69458025	11-69456349-A-G	MLL_21856	MCL	35
3	intron 1 chr11:69456279-69458025	11-69456350-C-G	MLL_57528	MCL	10
3	intron 1 chr11:69456279-69458025	11-69456350-C-G	MLL_58290	MCL	1
3	intron 1 chr11:69456279-69458025	11-69456359-C-T	MLL_21856	MCL	35
3	intron 1 chr11:69456279-69458025	11-69456361-C-A	MLL_21856	MCL	35
3	intron 1 chr11:69456279-69458025	11-69456364-T-C	MLL_57528	MCL	10
3	intron 1 chr11:69456279-69458025	11-69456366-C-T	MLL_21738	MCL	17
3	intron 1 chr11:69456279-69458025	11-69456369-T-A	MLL_60468	MCL	4
3	intron 1 chr11:69456279-69458025	11-69456375-T-A	MLL_58203	MCL	11
3	intron 1 chr11:69456279-69458025	11-69456375-T-G	MLL_20360	MCL	7
3	intron 1 chr11:69456279-69458025	11-69456377-G-C	MLL_58203	MCL	11
3	intron 1 chr11:69456279-69458025	11-69456379-A-G	MLL_21856	MCL	35
3	intron 1 chr11:69456279-69458025	11-69456380-C-T	MLL_19703	MCL	8
3	intron 1 chr11:69456279-69458025	11-69456380-C-T	MLL_21746	MCL	4
3	intron 1 chr11:69456279-69458025	11-69456382-T-G	MLL_34897	MCL	23
3	intron 1 chr11:69456279-69458025	11-69456382-TTGAAGTTTGCCGTGGTGTTTC-T	MLL_57979	MCL	15
3	intron 1 chr11:69456279-69458025	11-69456388-T-A	MLL_134762	MCL	29
3	intron 1 chr11:69456279-69458025	11-69456389-T-C	MLL_57983	MCL	4
3	intron 1 chr11:69456279-69458025	11-69456391-G-C	MLL_57528	MCL	10
3	intron 1 chr11:69456279-69458025	11-69456392-C-T	MLL_58203	MCL	11
3	intron 1 chr11:69456279-69458025	11-69456399-G-A	MLL_18404	MCL	15
3	intron 1 chr11:69456279-69458025	11-69456399-G-A	MLL_18411	MCL	4
3	intron 1 chr11:69456279-69458025	11-69456405-A-T	MLL_34897	MCL	23
3	intron 1 chr11:69456279-69458025	11-69456407-G-A	MLL_57979	MCL	15
3	intron 1 chr11:69456279-69458025	11-69456409-A-T	MLL_57818	MCL	1
3	intron 1 chr11:69456279-69458025	11-69456411-C-T	MLL_57513	MCL	5
3	intron 1 chr11:69456279-69458025	11-69456414-TA-T	MLL_34897	MCL	23
3	intron 1 chr11:69456279-69458025	11-69456415-A-T	MLL_21863	MCL	2
3	intron 1 chr11:69456279-69458025	11-69456415-A-T	MLL_57979	MCL	15
3	intron 1 chr11:69456279-69458025	11-69456415-A-T	MLL_58203	MCL	11
3	intron 1 chr11:69456279-69458025	11-69456416-T-A	MLL_21858	MCL	13
3	intron 1 chr11:69456279-69458025	11-69456417-T-C	MLL_21858	MCL	13
3	intron 1 chr11:69456279-69458025	11-69456418-T-A	MLL_18404	MCL	15
3	intron 1 chr11:69456279-69458025	11-69456424-A-G	MLL_62054	MCL	12
3	intron 1 chr11:69456279-69458025	11-69456425-T-A	MLL_57528	MCL	10
3	intron 1 chr11:69456279-69458025	11-69456425-T-G	MLL_21858	MCL	13
3	intron 1 chr11:69456279-69458025	11-69456426-A-G	MLL_20894	MCL	3
3	intron 1 chr11:69456279-69458025	11-69456427-A-C	MLL_21856	MCL	35
3	intron 1 chr11:69456279-69458025	11-69456430-A-G	MLL_34897	MCL	23
3	intron 1 chr11:69456279-69458025	11-69456431-T-A	MLL_57528	MCL	10
3	intron 1 chr11:69456279-69458025	11-69456438-T-C	MLL_21856	MCL	35
3	intron 1 chr11:69456279-69458025	11-69456438-T-C	MLL_21858	MCL	13
3	intron 1 chr11:69456279-69458025	11-69456439-A-G	MLL_18404	MCL	15
3	intron 1 chr11:69456279-69458025	11-69456439-A-G	MLL_134762	MCL	29
3	intron 1 chr11:69456279-69458025	11-69456439-A-T	MLL_34897	MCL	23
3	intron 1 chr11:69456279-69458025	11-69456440-T-C	MLL_57979	MCL	15
3	intron 1 chr11:69456279-69458025	11-69456441-T-C	MLL_20360	MCL	7
3	intron 1 chr11:69456279-69458025	11-69456441-T-C	MLL_21738	MCL	17
3	intron 1 chr11:69456279-69458025	11-69456444-C-G	MLL_20901	MCL	2
3	intron 1 chr11:69456279-69458025	11-69456444-C-G	MLL_21738	MCL	17
3	intron 1 chr11:69456279-69458025	11-69456444-C-T	MLL_34897	MCL	23
3	intron 1 chr11:69456279-69458025	11-69456450-G-A	MLL_57528	MCL	10
3	intron 1 chr11:69456279-69458025	11-69456452-G-A	MLL_18404	MCL	15
3	intron 1 chr11:69456279-69458025	11-69456453-G-A	MLL_19401	MCL	4
3	intron 1 chr11:69456279-69458025	11-69456453-G-C	MLL_18404	MCL	15
3	intron 1 chr11:69456279-69458025	11-69456453-G-T	MLL_21856	MCL	35
3	intron 1 chr11:69456279-69458025	11-69456470-G-A	MLL_57513	MCL	5
3	intron 1 chr11:69456279-69458025	11-69456472-T-A	MLL_21858	MCL	13
3	intron 1 chr11:69456279-69458025	11-69456473-G-A	MLL_29408	MCL	9
3	intron 1 chr11:69456279-69458025	11-69456473-G-T	MLL_21856	MCL	35
3	intron 1 chr11:69456279-69458025	11-69456473-G-T	MLL_134762	MCL	29
3	intron 1 chr11:69456279-69458025	11-69456475-T-C	MLL_57979	MCL	15
3	intron 1 chr11:69456279-69458025	11-69456479-A-G	MLL_18404	MCL	15
3	intron 1 chr11:69456279-69458025	11-69456481-T-C	MLL_134762	MCL	29
3	intron 1 chr11:69456279-69458025	11-69456482-A-G	MLL_21858	MCL	13
3	intron 1 chr11:69456279-69458025	11-69456482-A-G	MLL_57979	MCL	15
3	intron 1 chr11:69456279-69458025	11-69456483-G-A	MLL_19703	MCL	8
3	intron 1 chr11:69456279-69458025	11-69456484-C-A	MLL_22198	MCL	2
3	intron 1 chr11:69456279-69458025	11-69456484-C-T	MLL_21738	MCL	17
3	intron 1 chr11:69456279-69458025	11-69456485-G-A	MLL_19703	MCL	8
3	intron 1 chr11:69456279-69458025	11-69456487-T-C	MLL_21738	MCL	17
3	intron 1 chr11:69456279-69458025	11-69456488-T-C	MLL_57979	MCL	15
3	intron 1 chr11:69456279-69458025	11-69456498-G-A	MLL_134762	MCL	29
3	intron 1 chr11:69456279-69458025	11-69456499-G-A	MLL_134762	MCL	29
3	intron 1 chr11:69456279-69458025	11-69456522-C-T	MLL_19401	MCL	4
3	intron 1 chr11:69456279-69458025	11-69456522-C-T	MLL_21738	MCL	17
3	intron 1 chr11:69456279-69458025	11-69456524-T-C	MLL_21858	MCL	13
3	intron 1 chr11:69456279-69458025	11-69456525-T-G	MLL_22754	MCL	5
3	intron 1 chr11:69456279-69458025	11-69456530-A-G	MLL_34897	MCL	23
3	intron 1 chr11:69456279-69458025	11-69456530-A-G	MLL_57979	MCL	15
3	intron 1 chr11:69456279-69458025	11-69456533-A-G	MLL_134762	MCL	29
3	intron 1 chr11:69456279-69458025	11-69456534-GC-G	MLL_57979	MCL	15
3	intron 1 chr11:69456279-69458025	11-69456537-A-G	MLL_21856	MCL	35
3	intron 1 chr11:69456279-69458025	11-69456539-T-A	MLL_22754	MCL	5
3	intron 1 chr11:69456279-69458025	11-69456543-A-C	MLL_62054	MCL	12
3	intron 1 chr11:69456279-69458025	11-69456549-A-C	MLL_21858	MCL	13
3	intron 1 chr11:69456279-69458025	11-69456587-T-A	MLL_18404	MCL	15
3	intron 1 chr11:69456279-69458025	11-69456587-T-A	MLL_22754	MCL	5
3	intron 1 chr11:69456279-69458025	11-69456589-C-T	MLL_21856	MCL	35
3	intron 1 chr11:69456279-69458025	11-69456590-G-A	MLL_21858	MCL	13
3	intron 1 chr11:69456279-69458025	11-69456595-G-C	MLL_34897	MCL	23
3	intron 1 chr11:69456279-69458025	11-69456600-C-T	MLL_58203	MCL	11
3	intron 1 chr11:69456279-69458025	11-69456610-GCCCCAGCCCGGCT-GGCC	MLL_58287	MCL	7
3	intron 1 chr11:69456279-69458025	11-69456615-A-G	MLL_34897	MCL	23
3	intron 1 chr11:69456279-69458025	11-69456617-C-G	MLL_134762	MCL	29
3	intron 1 chr11:69456279-69458025	11-69456617-C-T	MLL_57983	MCL	4
3	intron 1 chr11:69456279-69458025	11-69456668-T-A	MLL_21856	MCL	35
3	intron 1 chr11:69456279-69458025	11-69456668-T-C	MLL_58287	MCL	7
3	intron 1 chr11:69456279-69458025	11-69456669-A-G	MLL_21857	MCL	3
3	intron 1 chr11:69456279-69458025	11-69456670-G-A	MLL_21738	MCL	17
3	intron 1 chr11:69456279-69458025	11-69456681-T-A	MLL_18426	MCL	3
3	intron 1 chr11:69456279-69458025	11-69456681-T-TC	MLL_62054	MCL	12
3	intron 1 chr11:69456279-69458025	11-69456684-A-G	MLL_21857	MCL	3
3	intron 1 chr11:69456279-69458025	11-69456684-A-G	MLL_29408	MCL	9
3	intron 1 chr11:69456279-69458025	11-69456687-A-C	MLL_20894	MCL	3
3	intron 1 chr11:69456279-69458025	11-69456688-A-G	MLL_29408	MCL	9
3	intron 1 chr11:69456279-69458025	11-69456689-T-G	MLL_21856	MCL	35
3	intron 1 chr11:69456279-69458025	11-69456690-A-T	MLL_57979	MCL	15
3	intron 1 chr11:69456279-69458025	11-69456693-C-A	MLL_57979	MCL	15
3	intron 1 chr11:69456279-69458025	11-69456704-A-C	MLL_57513	MCL	5
3	intron 1 chr11:69456279-69458025	11-69456704-A-G	MLL_29408	MCL	9
3	intron 1 chr11:69456279-69458025	11-69456706-G-C	MLL_21953	MCL	4
3	intron 1 chr11:69456279-69458025	11-69456709-A-C	MLL_62054	MCL	12
3	intron 1 chr11:69456279-69458025	11-69456729-T-A	MLL_21856	MCL	35
3	intron 1 chr11:69456279-69458025	11-69456730-A-G	MLL_134762	MCL	29
3	intron 1 chr11:69456279-69458025	11-69456731-T-C	MLL_21856	MCL	35
3	intron 1 chr11:69456279-69458025	11-69456739-C-G	MLL_18404	MCL	15
3	intron 1 chr11:69456279-69458025	11-69456742-TGCTCTTTTATTGCAAA-T	MLL_57528	MCL	10
3	intron 1 chr11:69456279-69458025	11-69456743-G-C	MLL_29408	MCL	9
3	intron 1 chr11:69456279-69458025	11-69456744-C-G	MLL_60468	MCL	4
3	intron 1 chr11:69456279-69458025	11-69456744-C-T	MLL_21738	MCL	17
3	intron 1 chr11:69456279-69458025	11-69456744-C-T	MLL_21856	MCL	35
3	intron 1 chr11:69456279-69458025	11-69456749-T-C	MLL_134762	MCL	29
3	intron 1 chr11:69456279-69458025	11-69456751-A-C	MLL_134762	MCL	29
3	intron 1 chr11:69456279-69458025	11-69456754-G-A	MLL_57414	MCL	4
3	intron 1 chr11:69456279-69458025	11-69456755-C-T	MLL_19401	MCL	4
3	intron 1 chr11:69456279-69458025	11-69456755-C-T	MLL_20901	MCL	2
3	intron 1 chr11:69456279-69458025	11-69456758-A-C	MLL_62054	MCL	12
3	intron 1 chr11:69456279-69458025	11-69456759-G-A	MLL_57513	MCL	5
3	intron 1 chr11:69456279-69458025	11-69456759-G-C	MLL_60464	MCL	4
3	intron 1 chr11:69456279-69458025	11-69456759-G-C	MLL_134762	MCL	29
3	intron 1 chr11:69456279-69458025	11-69456761-A-G	MLL_29408	MCL	9
3	intron 1 chr11:69456279-69458025	11-69456765-G-C	MLL_57414	MCL	4
3	intron 1 chr11:69456279-69458025	11-69456765-G-C	MLL_57983	MCL	4
3	intron 1 chr11:69456279-69458025	11-69456768-T-G	MLL_18404	MCL	15
3	intron 1 chr11:69456279-69458025	11-69456771-A-C	MLL_57528	MCL	10
3	intron 1 chr11:69456279-69458025	11-69456771-A-G	MLL_21944	MCL	4
3	intron 1 chr11:69456279-69458025	11-69456772-T-C	MLL_57979	MCL	15
3	intron 1 chr11:69456279-69458025	11-69456775-A-G	MLL_57513	MCL	5
3	intron 1 chr11:69456279-69458025	11-69456775-A-G	MLL_58287	MCL	7
3	intron 1 chr11:69456279-69458025	11-69456778-A-C	MLL_21746	MCL	4
3	intron 1 chr11:69456279-69458025	11-69456828-G-A	MLL_19703	MCL	8
3	intron 1 chr11:69456279-69458025	11-69456828-G-C	MLL_21856	MCL	35
3	intron 1 chr11:69456279-69458025	11-69456828-G-C	MLL_34897	MCL	23
3	intron 1 chr11:69456279-69458025	11-69456829-C-T	MLL_18411	MCL	4
3	intron 1 chr11:69456279-69458025	11-69456829-C-T	MLL_21856	MCL	35
3	intron 1 chr11:69456279-69458025	11-69456830-T-C	MLL_134762	MCL	29
3	intron 1 chr11:69456279-69458025	11-69456870-A-T	MLL_34897	MCL	23
3	intron 1 chr11:69456279-69458025	11-69456878-G-T	MLL_21856	MCL	35
3	intron 1 chr11:69456279-69458025	11-69456879-G-A	MLL_21856	MCL	35
3	intron 1 chr11:69456279-69458025	11-69456881-A-T	MLL_58287	MCL	7
3	intron 1 chr11:69456279-69458025	11-69456887-A-T	MLL_21746	MCL	4
3	intron 1 chr11:69456279-69458025	11-69456888-G-C	MLL_18404	MCL	15
3	intron 1 chr11:69456279-69458025	11-69456888-G-C	MLL_134762	MCL	29
3	intron 1 chr11:69456279-69458025	11-69456899-A-G	MLL_62054	MCL	12
3	intron 1 chr11:69456279-69458025	11-69456905-C-G	MLL_21738	MCL	17
3	intron 1 chr11:69456279-69458025	11-69456905-C-T	MLL_18398	MCL	2
3	intron 1 chr11:69456279-69458025	11-69456907-A-C	MLL_62054	MCL	12
3	intron 1 chr11:69456279-69458025	11-69456909-G-C	MLL_57979	MCL	15
3	intron 1 chr11:69456279-69458025	11-69456912-AG-A	MLL_34897	MCL	23
3	intron 1 chr11:69456279-69458025	11-69456923-T-C	MLL_19976	MCL	2
3	intron 1 chr11:69456279-69458025	11-69456923-T-G	MLL_34897	MCL	23
3	intron 1 chr11:69456279-69458025	11-69456925-G-C	MLL_34897	MCL	23
3	intron 1 chr11:69456279-69458025	11-69456926-T-G	MLL_21738	MCL	17
3	intron 1 chr11:69456279-69458025	11-69456929-A-C	MLL_62054	MCL	12
3	intron 1 chr11:69456279-69458025	11-69456954-A-G	MLL_134762	MCL	29
3	intron 1 chr11:69456279-69458025	11-69456972-G-C	MLL_21858	MCL	13
3	intron 1 chr11:69456279-69458025	11-69456976-G-A	MLL_34897	MCL	23
3	intron 1 chr11:69456279-69458025	11-69456976-G-C	MLL_134762	MCL	29
3	intron 1 chr11:69456279-69458025	11-69456977-C-T	MLL_18404	MCL	15
3	intron 1 chr11:69456279-69458025	11-69456978-A-G	MLL_21738	MCL	17
3	intron 1 chr11:69456279-69458025	11-69456985-G-C	MLL_18404	MCL	15
3	intron 1 chr11:69456279-69458025	11-69456985-G-C	MLL_21856	MCL	35
3	intron 1 chr11:69456279-69458025	11-69456985-G-C	MLL_134762	MCL	29
3	intron 1 chr11:69456279-69458025	11-69456986-C-T	MLL_20894	MCL	3
3	intron 1 chr11:69456279-69458025	11-69457006-C-G	MLL_21738	MCL	17
3	intron 1 chr11:69456279-69458025	11-69457007-A-C	MLL_134762	MCL	29
3	intron 1 chr11:69456279-69458025	11-69457008-A-G	MLL_21858	MCL	13
3	intron 1 chr11:69456279-69458025	11-69457011-C-T	MLL_29408	MCL	9
3	intron 1 chr11:69456279-69458025	11-69457018-G-C	MLL_34897	MCL	23
3	intron 1 chr11:69456279-69458025	11-69457024-T-C	MLL_58203	MCL	11
3	intron 1 chr11:69456279-69458025	11-69457026-C-T	MLL_21856	MCL	35
3	intron 1 chr11:69456279-69458025	11-69457040-T-C	MLL_58203	MCL	11
3	intron 1 chr11:69456279-69458025	11-69457045-G-T	MLL_34897	MCL	23
3	intron 1 chr11:69456279-69458025	11-69457057-T-C	MLL_60464	MCL	4
3	intron 1 chr11:69456279-69458025	11-69457059-C-T	MLL_21856	MCL	35
3	intron 1 chr11:69456279-69458025	11-69457061-C-G	MLL_21746	MCL	4
3	intron 1 chr11:69456279-69458025	11-69457074-G-A	MLL_57979	MCL	15
3	intron 1 chr11:69456279-69458025	11-69457084-G-C	MLL_18411	MCL	4
3	intron 1 chr11:69456279-69458025	11-69457087-C-G	MLL_19976	MCL	2
3	intron 1 chr11:69456279-69458025	11-69457089-T-C	MLL_22754	MCL	5
3	intron 1 chr11:69456279-69458025	11-69457090-T-A	MLL_19703	MCL	8
3	intron 1 chr11:69456279-69458025	11-69457091-T-C	MLL_18404	MCL	15
3	intron 1 chr11:69456279-69458025	11-69457093-C-G	MLL_57979	MCL	15
3	intron 1 chr11:69456279-69458025	11-69457098-C-G	MLL_21856	MCL	35
3	intron 1 chr11:69456279-69458025	11-69457112-T-C	MLL_58287	MCL	7
3	intron 1 chr11:69456279-69458025	11-69457124-AAGTATTTTAAAATAATTTT-A	MLL_29408	MCL	9
3	intron 1 chr11:69456279-69458025	11-69457125-A-G	MLL_21856	MCL	35
3	intron 1 chr11:69456279-69458025	11-69457126-G-A	MLL_18398	MCL	2
3	intron 1 chr11:69456279-69458025	11-69457129-T-A	MLL_34897	MCL	23
3	intron 1 chr11:69456279-69458025	11-69457130-T-C	MLL_21738	MCL	17
3	intron 1 chr11:69456279-69458025	11-69457131-T-C	MLL_134762	MCL	29
3	intron 1 chr11:69456279-69458025	11-69457137-T-C	MLL_60464	MCL	4
3	intron 1 chr11:69456279-69458025	11-69457137-T-G	MLL_18426	MCL	3
3	intron 1 chr11:69456279-69458025	11-69457139-A-G	MLL_134762	MCL	29
3	intron 1 chr11:69456279-69458025	11-69457140-T-A	MLL_18426	MCL	3
3	intron 1 chr11:69456279-69458025	11-69457142-T-C	MLL_19537	MCL	1
3	intron 1 chr11:69456279-69458025	11-69457146-A-G	MLL_20360	MCL	7
3	intron 1 chr11:69456279-69458025	11-69457149-G-A	MLL_34897	MCL	23
3	intron 1 chr11:69456279-69458025	11-69457149-G-C	MLL_20360	MCL	7
3	intron 1 chr11:69456279-69458025	11-69457161-G-T	MLL_21856	MCL	35
3	intron 1 chr11:69456279-69458025	11-69457173-G-C	MLL_34897	MCL	23
3	intron 1 chr11:69456279-69458025	11-69457174-G-A	MLL_21738	MCL	17
3	intron 1 chr11:69456279-69458025	11-69457175-G-A	MLL_21738	MCL	17
3	intron 1 chr11:69456279-69458025	11-69457175-G-A	MLL_21856	MCL	35
3	intron 1 chr11:69456279-69458025	11-69457175-G-A	MLL_57540	MCL	2
3	intron 1 chr11:69456279-69458025	11-69457175-G-A	MLL_134762	MCL	29
3	intron 1 chr11:69456279-69458025	11-69457198-GA-G	MLL_57414	MCL	4
3	intron 1 chr11:69456279-69458025	11-69457217-T-C	MLL_60464	MCL	4
3	intron 1 chr11:69456279-69458025	11-69457220-A-T	MLL_21856	MCL	35
3	intron 1 chr11:69456279-69458025	11-69457235-C-T	MLL_57414	MCL	4
3	intron 1 chr11:69456279-69458025	11-69457246-G-A	MLL_57540	MCL	2
3	intron 1 chr11:69456279-69458025	11-69457299-C-T	MLL_21863	MCL	2
3	intron 1 chr11:69456279-69458025	11-69457373-T-A	MLL_19703	MCL	8
3	intron 1 chr11:69456279-69458025	11-69457373-T-C	MLL_20360	MCL	7
3	intron 1 chr11:69456279-69458025	11-69457395-C-G	MLL_134762	MCL	29
3	intron 1 chr11:69456279-69458025	11-69457422-C-G	MLL_19703	MCL	8
3	intron 1 chr11:69456279-69458025	11-69457453-A-T	MLL_134762	MCL	29
3	intron 1 chr11:69456279-69458025	11-69457455-C-T	MLL_21856	MCL	35
3	intron 1 chr11:69456279-69458025	11-69457456-C-T	MLL_21856	MCL	35
3	intron 1 chr11:69456279-69458025	11-69457457-C-T	MLL_21856	MCL	35
3	intron 1 chr11:69456279-69458025	11-69457462-G-C	MLL_57528	MCL	10
3	intron 1 chr11:69456279-69458025	11-69457488-A-G	MLL_21856	MCL	35
3	intron 1 chr11:69456279-69458025	11-69457493-G-C	MLL_60468	MCL	4
3	intron 1 chr11:69456279-69458025	11-69457575-C-T	MLL_21738	MCL	17
3	intron 1 chr11:69456279-69458025	11-69457580-C-G	MLL_134762	MCL	29
3	intron 1 chr11:69456279-69458025	11-69457580-C-T	MLL_58203	MCL	11
3	intron 1 chr11:69456279-69458025	11-69457599-C-T	MLL_21738	MCL	17
3	intron 1 chr11:69456279-69458025	11-69457622-G-T	MLL_21953	MCL	4
3	intron 1 chr11:69456279-69458025	11-69457623-G-A	MLL_21858	MCL	13
3	intron 1 chr11:69456279-69458025	11-69457623-G-A	MLL_21953	MCL	4
3	intron 1 chr11:69456279-69458025	11-69457623-G-C	MLL_58203	MCL	11
3	intron 1 chr11:69456279-69458025	11-69457623-G-C	MLL_134762	MCL	29
3	intron 1 chr11:69456279-69458025	11-69457623-G-T	MLL_29408	MCL	9
3	intron 1 chr11:69456279-69458025	11-69457630-G-A	MLL_18403	MCL	1
3	intron 1 chr11:69456279-69458025	11-69457630-G-A	MLL_58287	MCL	7
3	intron 1 chr11:69456279-69458025	11-69457640-G-A	MLL_18411	MCL	4
3	intron 1 chr11:69456279-69458025	11-69457647-GGCGCATCACGGGAAGCTCCTGCC-G	MLL_22198	MCL	2
3	intron 1 chr11:69456279-69458025	11-69457648-G-C	MLL_21953	MCL	4
3	intron 1 chr11:69456279-69458025	11-69457662-G-C	MLL_58287	MCL	7
3	intron 1 chr11:69456279-69458025	11-69457663-C-T	MLL_20360	MCL	7
3	intron 1 chr11:69456279-69458025	11-69457663-C-T	MLL_34897	MCL	23
3	intron 1 chr11:69456279-69458025	11-69457664-T-C	MLL_21856	MCL	35
3	intron 1 chr11:69456279-69458025	11-69457720-A-C	MLL_34897	MCL	23
3	intron 1 chr11:69456279-69458025	11-69457720-A-C	MLL_57533	MCL	1
3	intron 1 chr11:69456279-69458025	11-69457720-A-C	MLL_57534	MCL	1
3	intron 1 chr11:69456279-69458025	11-69457720-A-G	MLL_21864	MCL	1
3	intron 1 chr11:69456279-69458025	11-69457763-C-T	MLL_21856	MCL	35
3	intron 1 chr11:69456279-69458025	11-69457790-C-T	MLL_19401	MCL	4
3	intron 1 chr11:69456279-69458025	11-69457790-C-T	MLL_21944	MCL	4
3	intron 1 chr11:69456279-69458025	11-69458019-C-G	MLL_62054	MCL	12
3	intron 1 chr11:69456279-69458025	11-69458019-C-G	MLL_134762	MCL	29
3	intron 1 chr11:69456279-69458025	11-69458019-C-T	MLL_18404	MCL	15
3	intron 1 chr11:69456279-69458025	11-69456426-A-G	MLL_136526	MGUS	3
3	intron 1 chr11:69456279-69458025	11-69456474-C-G	MLL_136526	MGUS	3
3	intron 1 chr11:69456279-69458025	11-69456627-C-T	MLL_136526	MGUS	3
3	intron 1 chr11:69456279-69458025	11-69456722-C-G	MLL_62457	MGUS	4
3	intron 1 chr11:69456279-69458025	11-69456730-A-C	MLL_136611	MGUS	4
3	intron 1 chr11:69456279-69458025	11-69456827-A-T	MLL_136611	MGUS	4
3	intron 1 chr11:69456279-69458025	11-69456828-G-C	MLL_136611	MGUS	4
3	intron 1 chr11:69456279-69458025	11-69456892-T-TGG	MLL_136611	MGUS	4
3	intron 1 chr11:69456279-69458025	11-69457024-T-G	MLL_62457	MGUS	4
3	intron 1 chr11:69456279-69458025	11-69457041-A-C	MLL_62457	MGUS	4
3	intron 1 chr11:69456279-69458025	11-69457174-G-C	MLL_62457	MGUS	4
3	intron 1 chr11:69456279-69458025	11-69456297-G-A	MLL_154721	MM	4
3	intron 1 chr11:69456279-69458025	11-69456297-G-C	MLL_25412	MM	1
3	intron 1 chr11:69456279-69458025	11-69456302-C-T	MLL_133453	MM	2
3	intron 1 chr11:69456279-69458025	11-69456307-G-A	MLL_29680	MM	3
3	intron 1 chr11:69456279-69458025	11-69456317-C-T	MLL_29710	MM	5
3	intron 1 chr11:69456279-69458025	11-69456319-A-G	MLL_25850	MM	14
3	intron 1 chr11:69456279-69458025	11-69456320-C-T	MLL_32445	MM	7
3	intron 1 chr11:69456279-69458025	11-69456322-T-G	MLL_137103	MM	8
3	intron 1 chr11:69456279-69458025	11-69456334-C-T	MLL_137103	MM	8
3	intron 1 chr11:69456279-69458025	11-69456346-G-A	MLL_32445	MM	7
3	intron 1 chr11:69456279-69458025	11-69456346-G-C	MLL_29553	MM	14
3	intron 1 chr11:69456279-69458025	11-69456347-C-T	MLL_136852	MM	12
3	intron 1 chr11:69456279-69458025	11-69456348-T-A	MLL_136852	MM	12
3	intron 1 chr11:69456279-69458025	11-69456350-C-T	MLL_30506	MM	15
3	intron 1 chr11:69456279-69458025	11-69456356-C-G	MLL_137103	MM	8
3	intron 1 chr11:69456279-69458025	11-69456360-TCCCTTCTC-TTTTTT	MLL_29680	MM	3
3	intron 1 chr11:69456279-69458025	11-69456373-G-A	MLL_32996	MM	4
3	intron 1 chr11:69456279-69458025	11-69456382-T-C	MLL_25850	MM	14
3	intron 1 chr11:69456279-69458025	11-69456386-A-G	MLL_24589	MM	11
3	intron 1 chr11:69456279-69458025	11-69456387-G-A	MLL_165899	MM	2
3	intron 1 chr11:69456279-69458025	11-69456392-C-G	MLL_29553	MM	14
3	intron 1 chr11:69456279-69458025	11-69456400-T-C	MLL_25850	MM	14
3	intron 1 chr11:69456279-69458025	11-69456400-T-C	MLL_136852	MM	12
3	intron 1 chr11:69456279-69458025	11-69456401-T-C	MLL_25850	MM	14
3	intron 1 chr11:69456279-69458025	11-69456405-A-C	MLL_125526	MM	5
3	intron 1 chr11:69456279-69458025	11-69456411-C-A	MLL_62451	MM	4
3	intron 1 chr11:69456279-69458025	11-69456412-C-A	MLL_32465	MM	2
3	intron 1 chr11:69456279-69458025	11-69456413-G-C	MLL_32467	MM	1
3	intron 1 chr11:69456279-69458025	11-69456414-T-C	MLL_32465	MM	2
3	intron 1 chr11:69456279-69458025	11-69456415-A-T	MLL_29553	MM	14
3	intron 1 chr11:69456279-69458025	11-69456418-T-C	MLL_124688	MM	8
3	intron 1 chr11:69456279-69458025	11-69456420-C-T	MLL_29553	MM	14
3	intron 1 chr11:69456279-69458025	11-69456425-T-C	MLL_29553	MM	14
3	intron 1 chr11:69456279-69458025	11-69456425-T-TA	MLL_30506	MM	15
3	intron 1 chr11:69456279-69458025	11-69456430-A-G	MLL_165444	MM	8
3	intron 1 chr11:69456279-69458025	11-69456431-T-C	MLL_133450	MM	1
3	intron 1 chr11:69456279-69458025	11-69456434-C-G	MLL_136852	MM	12
3	intron 1 chr11:69456279-69458025	11-69456439-A-C	MLL_165444	MM	8
3	intron 1 chr11:69456279-69458025	11-69456439-A-T	MLL_125526	MM	5
3	intron 1 chr11:69456279-69458025	11-69456444-C-G	MLL_32445	MM	7
3	intron 1 chr11:69456279-69458025	11-69456444-C-G	MLL_133453	MM	2
3	intron 1 chr11:69456279-69458025	11-69456452-G-C	MLL_125526	MM	5
3	intron 1 chr11:69456279-69458025	11-69456453-G-T	MLL_136852	MM	12
3	intron 1 chr11:69456279-69458025	11-69456454-AAG-A	MLL_29553	MM	14
3	intron 1 chr11:69456279-69458025	11-69456460-T-G	MLL_25598	MM	1
3	intron 1 chr11:69456279-69458025	11-69456460-T-G	MLL_29553	MM	14
3	intron 1 chr11:69456279-69458025	11-69456471-G-A	MLL_30506	MM	15
3	intron 1 chr11:69456279-69458025	11-69456473-GC-G	MLL_25296	MM	2
3	intron 1 chr11:69456279-69458025	11-69456476-A-C	MLL_29710	MM	5
3	intron 1 chr11:69456279-69458025	11-69456476-AGAAGTAGCGTTTCGT-A	MLL_165444	MM	8
3	intron 1 chr11:69456279-69458025	11-69456491-T-C	MLL_32996	MM	4
3	intron 1 chr11:69456279-69458025	11-69456513-G-A	MLL_165899	MM	2
3	intron 1 chr11:69456279-69458025	11-69456541-C-T	MLL_24584	MM	4
3	intron 1 chr11:69456279-69458025	11-69456586-G-T	MLL_25850	MM	14
3	intron 1 chr11:69456279-69458025	11-69456588-G-C	MLL_25850	MM	14
3	intron 1 chr11:69456279-69458025	11-69456589-C-T	MLL_165444	MM	8
3	intron 1 chr11:69456279-69458025	11-69456591-C-G	MLL_24589	MM	11
3	intron 1 chr11:69456279-69458025	11-69456647-C-T	MLL_129740	MM	1
3	intron 1 chr11:69456279-69458025	11-69456656-G-GGGGAGGGGGCATAGATTTGATTTTTAAATTAATATCCAT	MLL_165444	MM	8
3	intron 1 chr11:69456279-69458025	11-69456665-G-A	MLL_29553	MM	14
3	intron 1 chr11:69456279-69458025	11-69456669-A-C	MLL_62451	MM	4
3	intron 1 chr11:69456279-69458025	11-69456672-T-A	MLL_29710	MM	5
3	intron 1 chr11:69456279-69458025	11-69456672-T-C	MLL_124688	MM	8
3	intron 1 chr11:69456279-69458025	11-69456675-G-C	MLL_30506	MM	15
3	intron 1 chr11:69456279-69458025	11-69456675-G-C	MLL_124688	MM	8
3	intron 1 chr11:69456279-69458025	11-69456679-T-C	MLL_137103	MM	8
3	intron 1 chr11:69456279-69458025	11-69456681-T-C	MLL_137103	MM	8
3	intron 1 chr11:69456279-69458025	11-69456685-T-A	MLL_25850	MM	14
3	intron 1 chr11:69456279-69458025	11-69456686-T-A	MLL_25850	MM	14
3	intron 1 chr11:69456279-69458025	11-69456686-T-G	MLL_136852	MM	12
3	intron 1 chr11:69456279-69458025	11-69456689-T-A	MLL_124688	MM	8
3	intron 1 chr11:69456279-69458025	11-69456689-T-G	MLL_30506	MM	15
3	intron 1 chr11:69456279-69458025	11-69456716-C-T	MLL_154721	MM	4
3	intron 1 chr11:69456279-69458025	11-69456725-G-C	MLL_25850	MM	14
3	intron 1 chr11:69456279-69458025	11-69456726-T-G	MLL_30506	MM	15
3	intron 1 chr11:69456279-69458025	11-69456726-T-G	MLL_32996	MM	4
3	intron 1 chr11:69456279-69458025	11-69456727-A-G	MLL_154721	MM	4
3	intron 1 chr11:69456279-69458025	11-69456727-A-T	MLL_24589	MM	11
3	intron 1 chr11:69456279-69458025	11-69456730-A-T	MLL_29553	MM	14
3	intron 1 chr11:69456279-69458025	11-69456740-TTTGCTCTTTTA-T	MLL_24589	MM	11
3	intron 1 chr11:69456279-69458025	11-69456741-T-C	MLL_30506	MM	15
3	intron 1 chr11:69456279-69458025	11-69456746-C-T	MLL_25850	MM	14
3	intron 1 chr11:69456279-69458025	11-69456755-CA-C	MLL_32445	MM	7
3	intron 1 chr11:69456279-69458025	11-69456757-A-G	MLL_30506	MM	15
3	intron 1 chr11:69456279-69458025	11-69456758-AG-A	MLL_29710	MM	5
3	intron 1 chr11:69456279-69458025	11-69456758-AG-A	MLL_32445	MM	7
3	intron 1 chr11:69456279-69458025	11-69456760-C-G	MLL_24589	MM	11
3	intron 1 chr11:69456279-69458025	11-69456760-C-G	MLL_125526	MM	5
3	intron 1 chr11:69456279-69458025	11-69456760-C-T	MLL_154721	MM	4
3	intron 1 chr11:69456279-69458025	11-69456761-A-C	MLL_29710	MM	5
3	intron 1 chr11:69456279-69458025	11-69456761-A-C	MLL_32445	MM	7
3	intron 1 chr11:69456279-69458025	11-69456767-G-C	MLL_29553	MM	14
3	intron 1 chr11:69456279-69458025	11-69456767-G-C	MLL_136852	MM	12
3	intron 1 chr11:69456279-69458025	11-69456774-A-C	MLL_25296	MM	2
3	intron 1 chr11:69456279-69458025	11-69456831-A-T	MLL_25850	MM	14
3	intron 1 chr11:69456279-69458025	11-69456836-C-G	MLL_136857	MM	2
3	intron 1 chr11:69456279-69458025	11-69456845-T-C	MLL_124688	MM	8
3	intron 1 chr11:69456279-69458025	11-69456889-T-G	MLL_29680	MM	3
3	intron 1 chr11:69456279-69458025	11-69456889-T-G	MLL_165444	MM	8
3	intron 1 chr11:69456279-69458025	11-69456890-T-C	MLL_165444	MM	8
3	intron 1 chr11:69456279-69458025	11-69456976-G-C	MLL_30506	MM	15
3	intron 1 chr11:69456279-69458025	11-69456977-C-A	MLL_165444	MM	8
3	intron 1 chr11:69456279-69458025	11-69456978-A-C	MLL_24589	MM	11
3	intron 1 chr11:69456279-69458025	11-69456985-G-A	MLL_24589	MM	11
3	intron 1 chr11:69456279-69458025	11-69456985-G-A	MLL_30506	MM	15
3	intron 1 chr11:69456279-69458025	11-69457018-G-A	MLL_137103	MM	8
3	intron 1 chr11:69456279-69458025	11-69457019-C-A	MLL_32445	MM	7
3	intron 1 chr11:69456279-69458025	11-69457020-T-C	MLL_136852	MM	12
3	intron 1 chr11:69456279-69458025	11-69457032-T-C	MLL_124688	MM	8
3	intron 1 chr11:69456279-69458025	11-69457035-A-G	MLL_62451	MM	4
3	intron 1 chr11:69456279-69458025	11-69457040-T-A	MLL_24589	MM	11
3	intron 1 chr11:69456279-69458025	11-69457040-T-C	MLL_25850	MM	14
3	intron 1 chr11:69456279-69458025	11-69457055-C-A	MLL_124688	MM	8
3	intron 1 chr11:69456279-69458025	11-69457055-C-A	MLL_137103	MM	8
3	intron 1 chr11:69456279-69458025	11-69457068-A-C	MLL_136852	MM	12
3	intron 1 chr11:69456279-69458025	11-69457074-G-A	MLL_29553	MM	14
3	intron 1 chr11:69456279-69458025	11-69457076-G-C	MLL_24589	MM	11
3	intron 1 chr11:69456279-69458025	11-69457131-T-C	MLL_25850	MM	14
3	intron 1 chr11:69456279-69458025	11-69457132-T-A	MLL_136852	MM	12
3	intron 1 chr11:69456279-69458025	11-69457151-G-A	MLL_24589	MM	11
3	intron 1 chr11:69456279-69458025	11-69457166-T-A	MLL_137103	MM	8
3	intron 1 chr11:69456279-69458025	11-69457175-G-A	MLL_24589	MM	11
3	intron 1 chr11:69456279-69458025	11-69457180-G-T	MLL_129177	MM	1
3	intron 1 chr11:69456279-69458025	11-69457241-A-T	MLL_30506	MM	15
3	intron 1 chr11:69456279-69458025	11-69457242-G-A	MLL_29553	MM	14
3	intron 1 chr11:69456279-69458025	11-69457247-T-G	MLL_124688	MM	8
3	intron 1 chr11:69456279-69458025	11-69457260-A-C	MLL_24584	MM	4
3	intron 1 chr11:69456279-69458025	11-69457288-A-C	MLL_24584	MM	4
3	intron 1 chr11:69456279-69458025	11-69457304-T-G	MLL_32466	MM	1
3	intron 1 chr11:69456279-69458025	11-69457304-T-G	MLL_32469	MM	1
3	intron 1 chr11:69456279-69458025	11-69457355-AGAT-A	MLL_62413	MM	1
3	intron 1 chr11:69456279-69458025	11-69457565-C-G	MLL_33586	MM	1
3	intron 1 chr11:69456279-69458025	11-69457570-C-T	MLL_29553	MM	14
3	intron 1 chr11:69456279-69458025	11-69457572-C-A	MLL_30506	MM	15
3	intron 1 chr11:69456279-69458025	11-69457577-G-A	MLL_136857	MM	2
3	intron 1 chr11:69456279-69458025	11-69457607-G-C	MLL_25850	MM	14
3	intron 1 chr11:69456279-69458025	11-69457608-T-A	MLL_29551	MM	3
3	intron 1 chr11:69456279-69458025	11-69457632-A-C	MLL_24584	MM	4
3	intron 1 chr11:69456279-69458025	11-69457633-C-T	MLL_62451	MM	4
3	intron 1 chr11:69456279-69458025	11-69457641-G-A	MLL_125526	MM	5
3	intron 1 chr11:69456279-69458025	11-69457653-T-A	MLL_29551	MM	3
3	intron 1 chr11:69456279-69458025	11-69457663-C-T	MLL_30506	MM	15
3	intron 1 chr11:69456279-69458025	11-69457667-TGCCGCCCCCA-T	MLL_136852	MM	12
3	intron 1 chr11:69456279-69458025	11-69457689-T-C	MLL_29553	MM	14
3	intron 1 chr11:69456279-69458025	11-69457715-T-C	MLL_29551	MM	3
3	intron 1 chr11:69456279-69458025	11-69457720-A-C	MLL_32997	MM	1
3	intron 1 chr11:69456279-69458025	11-69457736-C-G	MLL_136852	MM	12
3	intron 1 chr11:69456279-69458025	11-69457787-G-A	MLL_30506	MM	15
3	intron 1 chr11:69456279-69458025	11-69457788-T-C	MLL_30506	MM	15
3	intron 1 chr11:69456279-69458025	11-69457790-C-T	MLL_32996	MM	4
3	intron 1 chr11:69456279-69458025	11-69456289-T-C	MLL_20361	MZL	14
3	intron 1 chr11:69456279-69458025	11-69456297-G-C	MLL_19704	MZL	19
3	intron 1 chr11:69456279-69458025	11-69456300-C-T	MLL_23116	MZL	8
3	intron 1 chr11:69456279-69458025	11-69456303-T-C	MLL_20361	MZL	14
3	intron 1 chr11:69456279-69458025	11-69456321-T-C	MLL_19704	MZL	19
3	intron 1 chr11:69456279-69458025	11-69456342-C-T	MLL_19704	MZL	19
3	intron 1 chr11:69456279-69458025	11-69456346-G-A	MLL_19704	MZL	19
3	intron 1 chr11:69456279-69458025	11-69456349-A-C	MLL_22743	MZL	10
3	intron 1 chr11:69456279-69458025	11-69456364-T-C	MLL_57545	MZL	7
3	intron 1 chr11:69456279-69458025	11-69456368-C-T	MLL_18419	MZL	2
3	intron 1 chr11:69456279-69458025	11-69456380-C-G	MLL_20361	MZL	14
3	intron 1 chr11:69456279-69458025	11-69456381-T-C	MLL_19704	MZL	19
3	intron 1 chr11:69456279-69458025	11-69456389-T-C	MLL_22743	MZL	10
3	intron 1 chr11:69456279-69458025	11-69456394-G-C	MLL_22743	MZL	10
3	intron 1 chr11:69456279-69458025	11-69456405-A-G	MLL_22743	MZL	10
3	intron 1 chr11:69456279-69458025	11-69456420-C-T	MLL_22743	MZL	10
3	intron 1 chr11:69456279-69458025	11-69456425-T-C	MLL_19704	MZL	19
3	intron 1 chr11:69456279-69458025	11-69456433-GCGGGTATTTTC-GTGGGTCCTTTT	MLL_19704	MZL	19
3	intron 1 chr11:69456279-69458025	11-69456457-G-A	MLL_57780	MZL	2
3	intron 1 chr11:69456279-69458025	11-69456473-G-T	MLL_19704	MZL	19
3	intron 1 chr11:69456279-69458025	11-69456474-C-T	MLL_18419	MZL	2
3	intron 1 chr11:69456279-69458025	11-69456476-A-T	MLL_19704	MZL	19
3	intron 1 chr11:69456279-69458025	11-69456486-T-C	MLL_20361	MZL	14
3	intron 1 chr11:69456279-69458025	11-69456503-A-C	MLL_57058	MZL	1
3	intron 1 chr11:69456279-69458025	11-69456524-T-C	MLL_23116	MZL	8
3	intron 1 chr11:69456279-69458025	11-69456591-C-G	MLL_57545	MZL	7
3	intron 1 chr11:69456279-69458025	11-69456593-T-C	MLL_57545	MZL	7
3	intron 1 chr11:69456279-69458025	11-69456596-T-C	MLL_57545	MZL	7
3	intron 1 chr11:69456279-69458025	11-69456617-C-T	MLL_20361	MZL	14
3	intron 1 chr11:69456279-69458025	11-69456671-A-C	MLL_20361	MZL	14
3	intron 1 chr11:69456279-69458025	11-69456689-T-C	MLL_22743	MZL	10
3	intron 1 chr11:69456279-69458025	11-69456690-A-T	MLL_22743	MZL	10
3	intron 1 chr11:69456279-69458025	11-69456693-C-T	MLL_20357	MZL	7
3	intron 1 chr11:69456279-69458025	11-69456704-A-C	MLL_19704	MZL	19
3	intron 1 chr11:69456279-69458025	11-69456707-C-T	MLL_20361	MZL	14
3	intron 1 chr11:69456279-69458025	11-69456743-G-A	MLL_19704	MZL	19
3	intron 1 chr11:69456279-69458025	11-69456743-G-C	MLL_23116	MZL	8
3	intron 1 chr11:69456279-69458025	11-69456752-T-C	MLL_20361	MZL	14
3	intron 1 chr11:69456279-69458025	11-69456753-T-A	MLL_20361	MZL	14
3	intron 1 chr11:69456279-69458025	11-69456756-A-T	MLL_22743	MZL	10
3	intron 1 chr11:69456279-69458025	11-69456760-C-G	MLL_23116	MZL	8
3	intron 1 chr11:69456279-69458025	11-69456762-A-T	MLL_19704	MZL	19
3	intron 1 chr11:69456279-69458025	11-69456764-A-G	MLL_57780	MZL	2
3	intron 1 chr11:69456279-69458025	11-69456777-A-C	MLL_19704	MZL	19
3	intron 1 chr11:69456279-69458025	11-69456829-C-G	MLL_23116	MZL	8
3	intron 1 chr11:69456279-69458025	11-69456918-G-T	MLL_22722	MZL	1
3	intron 1 chr11:69456279-69458025	11-69456927-TCAAG-T	MLL_57545	MZL	7
3	intron 1 chr11:69456279-69458025	11-69456932-C-T	MLL_57545	MZL	7
3	intron 1 chr11:69456279-69458025	11-69456985-G-C	MLL_22743	MZL	10
3	intron 1 chr11:69456279-69458025	11-69456991-A-C	MLL_20357	MZL	7
3	intron 1 chr11:69456279-69458025	11-69457017-G-T	MLL_20357	MZL	7
3	intron 1 chr11:69456279-69458025	11-69457018-G-A	MLL_20357	MZL	7
3	intron 1 chr11:69456279-69458025	11-69457019-C-T	MLL_19704	MZL	19
3	intron 1 chr11:69456279-69458025	11-69457037-G-T	MLL_20361	MZL	14
3	intron 1 chr11:69456279-69458025	11-69457135-A-C	MLL_20361	MZL	14
3	intron 1 chr11:69456279-69458025	11-69457136-A-T	MLL_20361	MZL	14
3	intron 1 chr11:69456279-69458025	11-69457174-G-A	MLL_20357	MZL	7
3	intron 1 chr11:69456279-69458025	11-69457175-G-C	MLL_20357	MZL	7
3	intron 1 chr11:69456279-69458025	11-69457214-AG-A	MLL_20361	MZL	14
3	intron 1 chr11:69456279-69458025	11-69457230-G-A	MLL_22743	MZL	10
3	intron 1 chr11:69456279-69458025	11-69457235-C-T	MLL_23116	MZL	8
3	intron 1 chr11:69456279-69458025	11-69457250-C-T	MLL_19704	MZL	19
3	intron 1 chr11:69456279-69458025	11-69457291-G-A	MLL_12412	MZL	3
3	intron 1 chr11:69456279-69458025	11-69457297-T-C	MLL_19704	MZL	19
3	intron 1 chr11:69456279-69458025	11-69457559-C-T	MLL_20357	MZL	7
3	intron 1 chr11:69456279-69458025	11-69457575-C-T	MLL_19704	MZL	19
3	intron 1 chr11:69456279-69458025	11-69457618-G-A	MLL_23116	MZL	8
3	intron 1 chr11:69456279-69458025	11-69457622-G-A	MLL_19704	MZL	19
3	intron 1 chr11:69456279-69458025	11-69457623-G-T	MLL_19704	MZL	19
3	intron 1 chr11:69456279-69458025	11-69457623-G-T	MLL_20361	MZL	14
3	intron 1 chr11:69456279-69458025	11-69457662-G-T	MLL_57545	MZL	7
3	intron 1 chr11:69456279-69458025	11-69457720-A-C	MLL_57535	MZL	1
3	intron 1 chr11:69456279-69458025	11-69457729-G-A	MLL_23116	MZL	8
3	intron 1 chr11:69456279-69458025	11-69457790-C-T	MLL_12412	MZL	3
3	intron 1 chr11:69456279-69458025	11-69457796-T-C	MLL_12412	MZL	3
