# Supplementary material for: Aberrant somatic hypermutation of CCND1 generates non-coding drivers of mantle cell lymphomagenesis
Source: Cancer Gene Ther. 2022 Feb 10;29(5):484–93. doi: 10.1038/s41417-022-00428-7 (PMC9113931; doi:10.1038/s41417-022-00428-7)
Supplement: Supplementary file 3 — Supplementary table S3 [file 41417_2022_428_MOESM3_ESM.xlsx]

## Sheet: CCND1 exon1 mutations
		aa change->	H3R	Q4Q	L6L	L6L	C7Y	C7C	E11Q	T12S	I13V	R15C	Y17Y	P18S	P18R	A20S	A20D	L22F	L22L	V27V	V27V	L28L	R29Q	A30V	E35Q	E35E	E36K	E36Q	E36A	E36G	T37A	C38Y	S41P	V42M	V42E	V42V	S43P	S43S	S43S	Y44H	Y44D	Y44S	Y44F	F45L	K45E	K45K	C46S	C46R	C46S
		variant ->	11-69456089-A-G	11-69456093-G-A	11-69456097-C-T	11-69456099-G-A	11-69456101-G-A	11-69456102-C-T	11-69456112-G-C	11-69456116-C-G	11-69456118-A-G	11-69456124-C-T	11-69456132-C-T	11-69456133-C-T	11-69456134-C-G	11-69456139-G-T	11-69456140-C-A	11-69456145-C-T	11-69456147-C-A	11-69456162-G-A	11-69456162-G-C	11-69456163-C-T	11-69456167-G-A	11-69456170-C-T	11-69456184-G-C	11-69456186-G-A	11-69456187-G-A	11-69456187-G-C	11-69456188-A-C	11-69456188-A-G	11-69456190-A-G	11-69456194-G-A	11-69456202-T-C	11-69456205-G-A	11-69456206-T-A	11-69456207-G-A	11-69456208-T-C	11-69456210-C-A	11-69456210-C-T	11-69456211-T-C	11-69456211-T-G	11-69456212-A-C	11-69456212-A-T	11-69456214-T-C	11-69456217-A-G	11-69456219-A-G	11-69456220-T-A	11-69456220-T-C	11-69456221-G-C
		HePPY score ->	0.074	0	0	0	0.977	0	0.296	0.04	0.04	0.879	0	0.264	0.035	0.002	0.042	0.751	0	0	0	0	0.04	0.139	0.837	0	0.688	0.575	0.645	0.775	0.055	0.038	0.584	0.043	0.259	0	0.597	0	0	0.96	0.972	0.969	0.882	0.545	0.419	0	0.744	0.842	0.775
group	cohort	sample
nnMCL_MUT	MCL	MLL_134762																																						1
nnMCL_MUT	MCL	MLL_18404																				1																1		1
cMCL	MCL	MLL_18408																															1
cMCL	MCL	MLL_18426																																					1
cMCL	MCL	MLL_19543																																									1
nnMCL_WT	MCL	MLL_19550																																													1
cMCL	MCL	MLL_19703																								1	1
nnMCL_WT	MCL	MLL_20360																																															1
cMCL	MCL	MLL_20894												1												1		1
cMCL	MCL	MLL_20901		1
nnMCL_MUT	MCL	MLL_21738															1
nnMCL_WT	MCL	MLL_21747																									1
nnMCL_MUT	MCL	MLL_21856																									1
cMCL	MCL	MLL_21857																																		1
nnMCL_MUT	MCL	MLL_21858																														1		1
cMCL	MCL	MLL_22198																																															1
cMCL	MCL	MLL_22754																																								1
nnMCL_MUT	MCL	MLL_34897			1																					1
cMCL	MCL	MLL_57414
cMCL	MCL	MLL_57513																									1
nnMCL_MUT	MCL	MLL_57528							1																	1	1
nnMCL_WT	MCL	MLL_57540																							1
nnMCL_MUT	MCL	MLL_57979				1																				1	1
nnMCL_MUT	MCL	MLL_58203																			1																												1
nnMCL_WT	MCL	MLL_60471													1	1																									1
cMCL	MCL	MLL_62054																											1																1
non-MCL	MGUS	MLL_136526								1
non-MCL	MM	MLL_24569					1
non-MCL	MM	MLL_24592
non-MCL	MM	MLL_25414																																						1
non-MCL	MM	MLL_25850																																						1
non-MCL	MM	MLL_29553																1	1							1																						1
non-MCL	MM	MLL_30506																		1
non-MCL	MM	MLL_124688									1
non-MCL	MM	MLL_125526																				1
non-MCL	MM	MLL_136852																																						1
non-MCL	MM	MLL_165444						1
non-MCL	MM	MLL_165899											1
non-MCL	MZL	MLL_19704																												1					1
non-MCL	MZL	MLL_20357																																					1
non-MCL	MZL	MLL_20361																									1
non-MCL	MZL	MLL_22743																									1
non-MCL	MZL	MLL_23116																																				1			1
non-MCL	B-NHL	MLL_136855																								1	1
non-MCL	B-NHL	MLL_20367																				1
non-MCL	B-NHL	MLL_20911						1																																						1
Legend
Missense and synonymous mutations in the first exon of CCND1
1	sample carries the indicated mutation
synonymous	color code for synonymous mutations
benign	color code for benign missense mutations as reported by ENSEMBL variant effect predictor
deleterious	color code for deleterious missense mutations as reported by ENSEMBL variant effect predictor
HePPY score	in-house estimator score of variant pathogenicity (https://doi.org/10.1182/blood-2019-128488)
[truncated: 10 more columns]

## Sheet: significance of proportions
group	samples with synonymous mutation	total samples	P-value (hypergemometric)	-Log(1-P)
cMCL	6	56	0.0698648	0.0314539
nnMCL	9	28	0.992121	2.10352
non-MCL	11	65	0.529731	0.327653
total	26	149
Legend
Significance of proportions of synonymous variants in different sample groups
Significance of proportions is calculated using the hypergeometric distribution
Values in red are considered significant
